# Supplementary material for: A spliced latency-associated VZV transcript maps antisense to the viral transactivator gene 61
Source: Nat Commun. 2018 Mar 21;9:1167. doi: 10.1038/s41467-018-03569-2 (PMC5862956; doi:10.1038/s41467-018-03569-2)
Supplement: Supplementary file 4 — Supplementary Data 1(TXT 1887 kb) [file 41467_2018_3569_MOESM4_ESM.txt]

TargetID	ProbeID	Sequence	Replication
VZV	AB097932_1to120	GGCCCAGCCCTCTCGCGGCCCCCTCGAGAGAGAAAAAAAAAAGCGACCCCACCTCCCCGCGCGTTTGCGGGGCGACCATCGGGGGGGATGGGATTTTTTGCCGGGAAACCCCCCCCGCCA	1
VZV	AB097932_11to130	TCTCGCGGCCCCCTCGAGAGAGAAAAAAAAAAGCGACCCCACCTCCCCGCGCGTTTGCGGGGCGACCATCGGGGGGGATGGGATTTTTTGCCGGGAAACCCCCCCCGCCAGCCTTTAACA	1
VZV	AB097932_21to140	CCCTCGAGAGAGAAAAAAAAAAGCGACCCCACCTCCCCGCGCGTTTGCGGGGCGACCATCGGGGGGGATGGGATTTTTTGCCGGGAAACCCCCCCCGCCAGCCTTTAACAAAACCCGCGC	1
VZV	AB097932_31to150	AGAAAAAAAAAAGCGACCCCACCTCCCCGCGCGTTTGCGGGGCGACCATCGGGGGGGATGGGATTTTTTGCCGGGAAACCCCCCCCGCCAGCCTTTAACAAAACCCGCGCCTTTTGCGTC	1
VZV	AB097932_41to160	AAGCGACCCCACCTCCCCGCGCGTTTGCGGGGCGACCATCGGGGGGGATGGGATTTTTTGCCGGGAAACCCCCCCCGCCAGCCTTTAACAAAACCCGCGCCTTTTGCGTCCACCCCTCGT	1
VZV	AB097932_51to170	ACCTCCCCGCGCGTTTGCGGGGCGACCATCGGGGGGGATGGGATTTTTTGCCGGGAAACCCCCCCCGCCAGCCTTTAACAAAACCCGCGCCTTTTGCGTCCACCCCTCGTTTACTGCTCG	1
VZV	AB097932_61to180	GCGTTTGCGGGGCGACCATCGGGGGGGATGGGATTTTTTGCCGGGAAACCCCCCCCGCCAGCCTTTAACAAAACCCGCGCCTTTTGCGTCCACCCCTCGTTTACTGCTCGGATGGCGACC	1
VZV	AB097932_71to190	GGCGACCATCGGGGGGGATGGGATTTTTTGCCGGGAAACCCCCCCCGCCAGCCTTTAACAAAACCCGCGCCTTTTGCGTCCACCCCTCGTTTACTGCTCGGATGGCGACCGTGCACTACT	1
VZV	AB097932_81to200	GGGGGGGATGGGATTTTTTGCCGGGAAACCCCCCCCGCCAGCCTTTAACAAAACCCGCGCCTTTTGCGTCCACCCCTCGTTTACTGCTCGGATGGCGACCGTGCACTACTCCCGCCGACC	1
VZV	AB097932_91to210	GGATTTTTTGCCGGGAAACCCCCCCCGCCAGCCTTTAACAAAACCCGCGCCTTTTGCGTCCACCCCTCGTTTACTGCTCGGATGGCGACCGTGCACTACTCCCGCCGACCTGGGACCCCG	1
VZV	AB097932_101to220	CCGGGAAACCCCCCCCGCCAGCCTTTAACAAAACCCGCGCCTTTTGCGTCCACCCCTCGTTTACTGCTCGGATGGCGACCGTGCACTACTCCCGCCGACCTGGGACCCCGCCGGTCACCC	1
VZV	AB097932_111to230	CCCCCCGCCAGCCTTTAACAAAACCCGCGCCTTTTGCGTCCACCCCTCGTTTACTGCTCGGATGGCGACCGTGCACTACTCCCGCCGACCTGGGACCCCGCCGGTCACCCTCACGTCGTC	1
VZV	AB097932_121to240	GCCTTTAACAAAACCCGCGCCTTTTGCGTCCACCCCTCGTTTACTGCTCGGATGGCGACCGTGCACTACTCCCGCCGACCTGGGACCCCGCCGGTCACCCTCACGTCGTCCCCCGGCATG	1
VZV	AB097932_131to250	AAACCCGCGCCTTTTGCGTCCACCCCTCGTTTACTGCTCGGATGGCGACCGTGCACTACTCCCGCCGACCTGGGACCCCGCCGGTCACCCTCACGTCGTCCCCCGGCATGGATGACGTTG	1
VZV	AB097932_141to260	CTTTTGCGTCCACCCCTCGTTTACTGCTCGGATGGCGACCGTGCACTACTCCCGCCGACCTGGGACCCCGCCGGTCACCCTCACGTCGTCCCCCGGCATGGATGACGTTGCGACCCCCAT	1
VZV	AB097932_151to270	CACCCCTCGTTTACTGCTCGGATGGCGACCGTGCACTACTCCCGCCGACCTGGGACCCCGCCGGTCACCCTCACGTCGTCCCCCGGCATGGATGACGTTGCGACCCCCATTCCCTACCTA	1
VZV	AB097932_161to280	TTACTGCTCGGATGGCGACCGTGCACTACTCCCGCCGACCTGGGACCCCGCCGGTCACCCTCACGTCGTCCCCCGGCATGGATGACGTTGCGACCCCCATTCCCTACCTACCCACATACG	1
VZV	AB097932_171to290	GATGGCGACCGTGCACTACTCCCGCCGACCTGGGACCCCGCCGGTCACCCTCACGTCGTCCCCCGGCATGGATGACGTTGCGACCCCCATTCCCTACCTACCCACATACGCCGAGGCCGT	1
VZV	AB097932_181to300	GTGCACTACTCCCGCCGACCTGGGACCCCGCCGGTCACCCTCACGTCGTCCCCCGGCATGGATGACGTTGCGACCCCCATTCCCTACCTACCCACATACGCCGAGGCCGTGGCAGACGCG	1
VZV	AB097932_191to310	CCCGCCGACCTGGGACCCCGCCGGTCACCCTCACGTCGTCCCCCGGCATGGATGACGTTGCGACCCCCATTCCCTACCTACCCACATACGCCGAGGCCGTGGCAGACGCGCCCCCCCCTT	1
VZV	AB097932_201to320	TGGGACCCCGCCGGTCACCCTCACGTCGTCCCCCGGCATGGATGACGTTGCGACCCCCATTCCCTACCTACCCACATACGCCGAGGCCGTGGCAGACGCGCCCCCCCCTTACAGAAGCCG	1
VZV	AB097932_211to330	CCGGTCACCCTCACGTCGTCCCCCGGCATGGATGACGTTGCGACCCCCATTCCCTACCTACCCACATACGCCGAGGCCGTGGCAGACGCGCCCCCCCCTTACAGAAGCCGCGAGAGTCTG	1
VZV	AB097932_221to340	TCACGTCGTCCCCCGGCATGGATGACGTTGCGACCCCCATTCCCTACCTACCCACATACGCCGAGGCCGTGGCAGACGCGCCCCCCCCTTACAGAAGCCGCGAGAGTCTGGTGTTCTCCC	1
VZV	AB097932_231to350	CCCCGGCATGGATGACGTTGCGACCCCCATTCCCTACCTACCCACATACGCCGAGGCCGTGGCAGACGCGCCCCCCCCTTACAGAAGCCGCGAGAGTCTGGTGTTCTCCCCGCCTCTTTT	1
VZV	AB097932_241to360	GATGACGTTGCGACCCCCATTCCCTACCTACCCACATACGCCGAGGCCGTGGCAGACGCGCCCCCCCCTTACAGAAGCCGCGAGAGTCTGGTGTTCTCCCCGCCTCTTTTTCCTCACGTG	1
VZV	AB097932_251to370	CGACCCCCATTCCCTACCTACCCACATACGCCGAGGCCGTGGCAGACGCGCCCCCCCCTTACAGAAGCCGCGAGAGTCTGGTGTTCTCCCCGCCTCTTTTTCCTCACGTGGAGAATGGCA	1
VZV	AB097932_261to380	TCCCTACCTACCCACATACGCCGAGGCCGTGGCAGACGCGCCCCCCCCTTACAGAAGCCGCGAGAGTCTGGTGTTCTCCCCGCCTCTTTTTCCTCACGTGGAGAATGGCACCACCCAACA	1
VZV	AB097932_271to390	CCCACATACGCCGAGGCCGTGGCAGACGCGCCCCCCCCTTACAGAAGCCGCGAGAGTCTGGTGTTCTCCCCGCCTCTTTTTCCTCACGTGGAGAATGGCACCACCCAACAGTCTTACGAT	1
VZV	AB097932_281to400	CCGAGGCCGTGGCAGACGCGCCCCCCCCTTACAGAAGCCGCGAGAGTCTGGTGTTCTCCCCGCCTCTTTTTCCTCACGTGGAGAATGGCACCACCCAACAGTCTTACGATTGCCTAGACT	1
VZV	AB097932_291to410	GGCAGACGCGCCCCCCCCTTACAGAAGCCGCGAGAGTCTGGTGTTCTCCCCGCCTCTTTTTCCTCACGTGGAGAATGGCACCACCCAACAGTCTTACGATTGCCTAGACTGCGCTTATGA	1
VZV	AB097932_301to420	CCCCCCCCTTACAGAAGCCGCGAGAGTCTGGTGTTCTCCCCGCCTCTTTTTCCTCACGTGGAGAATGGCACCACCCAACAGTCTTACGATTGCCTAGACTGCGCTTATGATGGAATCCAC	1
VZV	AB097932_311to430	ACAGAAGCCGCGAGAGTCTGGTGTTCTCCCCGCCTCTTTTTCCTCACGTGGAGAATGGCACCACCCAACAGTCTTACGATTGCCTAGACTGCGCTTATGATGGAATCCACAGACTTCAGC	1
VZV	AB097932_321to440	CGAGAGTCTGGTGTTCTCCCCGCCTCTTTTTCCTCACGTGGAGAATGGCACCACCCAACAGTCTTACGATTGCCTAGACTGCGCTTATGATGGAATCCACAGACTTCAGCTGGCTTTTCT	1
VZV	AB097932_331to450	GTGTTCTCCCCGCCTCTTTTTCCTCACGTGGAGAATGGCACCACCCAACAGTCTTACGATTGCCTAGACTGCGCTTATGATGGAATCCACAGACTTCAGCTGGCTTTTCTAAGAATTCGC	1
VZV	AB097932_341to460	CGCCTCTTTTTCCTCACGTGGAGAATGGCACCACCCAACAGTCTTACGATTGCCTAGACTGCGCTTATGATGGAATCCACAGACTTCAGCTGGCTTTTCTAAGAATTCGCAAATGCTGTG	1
VZV	AB097932_351to470	TCCTCACGTGGAGAATGGCACCACCCAACAGTCTTACGATTGCCTAGACTGCGCTTATGATGGAATCCACAGACTTCAGCTGGCTTTTCTAAGAATTCGCAAATGCTGTGTACCGGCTTT	1
VZV	AB097932_361to480	GAGAATGGCACCACCCAACAGTCTTACGATTGCCTAGACTGCGCTTATGATGGAATCCACAGACTTCAGCTGGCTTTTCTAAGAATTCGCAAATGCTGTGTACCGGCTTTTTTAATTCTT	1
VZV	AB097932_371to490	CCACCCAACAGTCTTACGATTGCCTAGACTGCGCTTATGATGGAATCCACAGACTTCAGCTGGCTTTTCTAAGAATTCGCAAATGCTGTGTACCGGCTTTTTTAATTCTTTTTGGTATTC	1
VZV	AB097932_381to500	GTCTTACGATTGCCTAGACTGCGCTTATGATGGAATCCACAGACTTCAGCTGGCTTTTCTAAGAATTCGCAAATGCTGTGTACCGGCTTTTTTAATTCTTTTTGGTATTCTCACCCTTAC	1
VZV	AB097932_391to510	TGCCTAGACTGCGCTTATGATGGAATCCACAGACTTCAGCTGGCTTTTCTAAGAATTCGCAAATGCTGTGTACCGGCTTTTTTAATTCTTTTTGGTATTCTCACCCTTACTGCTGTCGTG	1
VZV	AB097932_401to520	GCGCTTATGATGGAATCCACAGACTTCAGCTGGCTTTTCTAAGAATTCGCAAATGCTGTGTACCGGCTTTTTTAATTCTTTTTGGTATTCTCACCCTTACTGCTGTCGTGGTCGCCATTG	1
VZV	AB097932_411to530	TGGAATCCACAGACTTCAGCTGGCTTTTCTAAGAATTCGCAAATGCTGTGTACCGGCTTTTTTAATTCTTTTTGGTATTCTCACCCTTACTGCTGTCGTGGTCGCCATTGTTGCCGTTTT	1
VZV	AB097932_421to540	AGACTTCAGCTGGCTTTTCTAAGAATTCGCAAATGCTGTGTACCGGCTTTTTTAATTCTTTTTGGTATTCTCACCCTTACTGCTGTCGTGGTCGCCATTGTTGCCGTTTTTCCCGAGGAA	1
VZV	AB097932_431to550	TGGCTTTTCTAAGAATTCGCAAATGCTGTGTACCGGCTTTTTTAATTCTTTTTGGTATTCTCACCCTTACTGCTGTCGTGGTCGCCATTGTTGCCGTTTTTCCCGAGGAACCTCCCAACT	1
VZV	AB097932_441to560	AAGAATTCGCAAATGCTGTGTACCGGCTTTTTTAATTCTTTTTGGTATTCTCACCCTTACTGCTGTCGTGGTCGCCATTGTTGCCGTTTTTCCCGAGGAACCTCCCAACTCAACTACACG	1
VZV	AB097932_451to570	AAATGCTGTGTACCGGCTTTTTTAATTCTTTTTGGTATTCTCACCCTTACTGCTGTCGTGGTCGCCATTGTTGCCGTTTTTCCCGAGGAACCTCCCAACTCAACTACACGAAACTACTGT	1
VZV	AB097932_461to580	TACCGGCTTTTTTAATTCTTTTTGGTATTCTCACCCTTACTGCTGTCGTGGTCGCCATTGTTGCCGTTTTTCCCGAGGAACCTCCCAACTCAACTACACGAAACTACTGTCCGGAAGGGG	1
VZV	AB097932_471to590	TTTAATTCTTTTTGGTATTCTCACCCTTACTGCTGTCGTGGTCGCCATTGTTGCCGTTTTTCCCGAGGAACCTCCCAACTCAACTACACGAAACTACTGTCCGGAAGGGGAAGGTATTTA	1
VZV	AB097932_481to600	TTTGGTATTCTCACCCTTACTGCTGTCGTGGTCGCCATTGTTGCCGTTTTTCCCGAGGAACCTCCCAACTCAACTACACGAAACTACTGTCCGGAAGGGGAAGGTATTTATTCTCGCTTG	1
VZV	AB097932_491to610	TCACCCTTACTGCTGTCGTGGTCGCCATTGTTGCCGTTTTTCCCGAGGAACCTCCCAACTCAACTACACGAAACTACTGTCCGGAAGGGGAAGGTATTTATTCTCGCTTGCAGCTTGTCG	1
VZV	AB097932_501to620	TGCTGTCGTGGTCGCCATTGTTGCCGTTTTTCCCGAGGAACCTCCCAACTCAACTACACGAAACTACTGTCCGGAAGGGGAAGGTATTTATTCTCGCTTGCAGCTTGTCGCGCGTGTATG	1
VZV	AB097932_511to630	GTCGCCATTGTTGCCGTTTTTCCCGAGGAACCTCCCAACTCAACTACACGAAACTACTGTCCGGAAGGGGAAGGTATTTATTCTCGCTTGCAGCTTGTCGCGCGTGTATGCACAACAAAA	1
VZV	AB097932_521to640	TTGCCGTTTTTCCCGAGGAACCTCCCAACTCAACTACACGAAACTACTGTCCGGAAGGGGAAGGTATTTATTCTCGCTTGCAGCTTGTCGCGCGTGTATGCACAACAAAAGCTATATATG	1
VZV	AB097932_531to650	TCCCGAGGAACCTCCCAACTCAACTACACGAAACTACTGTCCGGAAGGGGAAGGTATTTATTCTCGCTTGCAGCTTGTCGCGCGTGTATGCACAACAAAAGCTATATATGTCACCAAAGC	1
VZV	AB097932_541to660	CCTCCCAACTCAACTACACGAAACTACTGTCCGGAAGGGGAAGGTATTTATTCTCGCTTGCAGCTTGTCGCGCGTGTATGCACAACAAAAGCTATATATGTCACCAAAGCCAACGTCGCC	1
VZV	AB097932_551to670	CAACTACACGAAACTACTGTCCGGAAGGGGAAGGTATTTATTCTCGCTTGCAGCTTGTCGCGCGTGTATGCACAACAAAAGCTATATATGTCACCAAAGCCAACGTCGCCATCTGGAGTA	1
VZV	AB097932_561to680	AAACTACTGTCCGGAAGGGGAAGGTATTTATTCTCGCTTGCAGCTTGTCGCGCGTGTATGCACAACAAAAGCTATATATGTCACCAAAGCCAACGTCGCCATCTGGAGTACTACACCCAG	1
VZV	AB097932_571to690	CCGGAAGGGGAAGGTATTTATTCTCGCTTGCAGCTTGTCGCGCGTGTATGCACAACAAAAGCTATATATGTCACCAAAGCCAACGTCGCCATCTGGAGTACTACACCCAGTACATTGCAT	1
VZV	AB097932_581to700	AAGGTATTTATTCTCGCTTGCAGCTTGTCGCGCGTGTATGCACAACAAAAGCTATATATGTCACCAAAGCCAACGTCGCCATCTGGAGTACTACACCCAGTACATTGCATAACCTGTCCA	1
VZV	AB097932_591to710	TTCTCGCTTGCAGCTTGTCGCGCGTGTATGCACAACAAAAGCTATATATGTCACCAAAGCCAACGTCGCCATCTGGAGTACTACACCCAGTACATTGCATAACCTGTCCATCTGCATTTT	1
VZV	AB097932_601to720	CAGCTTGTCGCGCGTGTATGCACAACAAAAGCTATATATGTCACCAAAGCCAACGTCGCCATCTGGAGTACTACACCCAGTACATTGCATAACCTGTCCATCTGCATTTTCAGTTGCGCG	1
VZV	AB097932_611to730	CGCGTGTATGCACAACAAAAGCTATATATGTCACCAAAGCCAACGTCGCCATCTGGAGTACTACACCCAGTACATTGCATAACCTGTCCATCTGCATTTTCAGTTGCGCGGACGCCTTTC	1
VZV	AB097932_621to740	CACAACAAAAGCTATATATGTCACCAAAGCCAACGTCGCCATCTGGAGTACTACACCCAGTACATTGCATAACCTGTCCATCTGCATTTTCAGTTGCGCGGACGCCTTTCTCCGGGATCG	1
VZV	AB097932_631to750	GCTATATATGTCACCAAAGCCAACGTCGCCATCTGGAGTACTACACCCAGTACATTGCATAACCTGTCCATCTGCATTTTCAGTTGCGCGGACGCCTTTCTCCGGGATCGTGGCCTTGGG	1
VZV	AB097932_641to760	TCACCAAAGCCAACGTCGCCATCTGGAGTACTACACCCAGTACATTGCATAACCTGTCCATCTGCATTTTCAGTTGCGCGGACGCCTTTCTCCGGGATCGTGGCCTTGGGACATCAACCA	1
VZV	AB097932_651to770	CAACGTCGCCATCTGGAGTACTACACCCAGTACATTGCATAACCTGTCCATCTGCATTTTCAGTTGCGCGGACGCCTTTCTCCGGGATCGTGGCCTTGGGACATCAACCAGCGGAATAAG	1
VZV	AB097932_661to780	ATCTGGAGTACTACACCCAGTACATTGCATAACCTGTCCATCTGCATTTTCAGTTGCGCGGACGCCTTTCTCCGGGATCGTGGCCTTGGGACATCAACCAGCGGAATAAGAACCGCCGGT	1
VZV	AB097932_671to790	CTACACCCAGTACATTGCATAACCTGTCCATCTGCATTTTCAGTTGCGCGGACGCCTTTCTCCGGGATCGTGGCCTTGGGACATCAACCAGCGGAATAAGAACCGCCGGTGGTCTTGCCC	1
VZV	AB097932_681to800	TACATTGCATAACCTGTCCATCTGCATTTTCAGTTGCGCGGACGCCTTTCTCCGGGATCGTGGCCTTGGGACATCAACCAGCGGAATAAGAACCGCCGGTGGTCTTGCCCGAACGACGAG	1
VZV	AB097932_691to810	AACCTGTCCATCTGCATTTTCAGTTGCGCGGACGCCTTTCTCCGGGATCGTGGCCTTGGGACATCAACCAGCGGAATAAGAACCGCCGGTGGTCTTGCCCGAACGACGAGTGGCGACGCG	1
VZV	AB097932_701to820	TCTGCATTTTCAGTTGCGCGGACGCCTTTCTCCGGGATCGTGGCCTTGGGACATCAACCAGCGGAATAAGAACCGCCGGTGGTCTTGCCCGAACGACGAGTGGCGACGCGTTGTTCTGCA	1
VZV	AB097932_711to830	CAGTTGCGCGGACGCCTTTCTCCGGGATCGTGGCCTTGGGACATCAACCAGCGGAATAAGAACCGCCGGTGGTCTTGCCCGAACGACGAGTGGCGACGCGTTGTTCTGCATAAGCTCTGT	1
VZV	AB097932_721to840	GACGCCTTTCTCCGGGATCGTGGCCTTGGGACATCAACCAGCGGAATAAGAACCGCCGGTGGTCTTGCCCGAACGACGAGTGGCGACGCGTTGTTCTGCATAAGCTCTGTATGCTGATAC	1
VZV	AB097932_731to850	TCCGGGATCGTGGCCTTGGGACATCAACCAGCGGAATAAGAACCGCCGGTGGTCTTGCCCGAACGACGAGTGGCGACGCGTTGTTCTGCATAAGCTCTGTATGCTGATACATAAACACAG	1
VZV	AB097932_741to860	TGGCCTTGGGACATCAACCAGCGGAATAAGAACCGCCGGTGGTCTTGCCCGAACGACGAGTGGCGACGCGTTGTTCTGCATAAGCTCTGTATGCTGATACATAAACACAGAGTCTGTATC	1
VZV	AB097932_751to870	ACATCAACCAGCGGAATAAGAACCGCCGGTGGTCTTGCCCGAACGACGAGTGGCGACGCGTTGTTCTGCATAAGCTCTGTATGCTGATACATAAACACAGAGTCTGTATCGCTATCAGAT	1
VZV	AB097932_761to880	GCGGAATAAGAACCGCCGGTGGTCTTGCCCGAACGACGAGTGGCGACGCGTTGTTCTGCATAAGCTCTGTATGCTGATACATAAACACAGAGTCTGTATCGCTATCAGATTCCCGAACAC	1
VZV	AB097932_771to890	AACCGCCGGTGGTCTTGCCCGAACGACGAGTGGCGACGCGTTGTTCTGCATAAGCTCTGTATGCTGATACATAAACACAGAGTCTGTATCGCTATCAGATTCCCGAACACCTTCCGGTAC	1
VZV	AB097932_781to900	GGTCTTGCCCGAACGACGAGTGGCGACGCGTTGTTCTGCATAAGCTCTGTATGCTGATACATAAACACAGAGTCTGTATCGCTATCAGATTCCCGAACACCTTCCGGTACCCCATACTCC	1
VZV	AB097932_791to910	GAACGACGAGTGGCGACGCGTTGTTCTGCATAAGCTCTGTATGCTGATACATAAACACAGAGTCTGTATCGCTATCAGATTCCCGAACACCTTCCGGTACCCCATACTCCGATACCCTGG	1
VZV	AB097932_801to920	TGGCGACGCGTTGTTCTGCATAAGCTCTGTATGCTGATACATAAACACAGAGTCTGTATCGCTATCAGATTCCCGAACACCTTCCGGTACCCCATACTCCGATACCCTGGACATTGCGGA	1
VZV	AB097932_811to930	TTGTTCTGCATAAGCTCTGTATGCTGATACATAAACACAGAGTCTGTATCGCTATCAGATTCCCGAACACCTTCCGGTACCCCATACTCCGATACCCTGGACATTGCGGATCCCAAAAAT	1
VZV	AB097932_821to940	TAAGCTCTGTATGCTGATACATAAACACAGAGTCTGTATCGCTATCAGATTCCCGAACACCTTCCGGTACCCCATACTCCGATACCCTGGACATTGCGGATCCCAAAAATATAATATTAA	1
VZV	AB097932_831to950	ATGCTGATACATAAACACAGAGTCTGTATCGCTATCAGATTCCCGAACACCTTCCGGTACCCCATACTCCGATACCCTGGACATTGCGGATCCCAAAAATATAATATTAACAGGATTTGC	1
VZV	AB097932_841to960	ATAAACACAGAGTCTGTATCGCTATCAGATTCCCGAACACCTTCCGGTACCCCATACTCCGATACCCTGGACATTGCGGATCCCAAAAATATAATATTAACAGGATTTGCTTATACTTTG	1
VZV	AB097932_851to970	AGTCTGTATCGCTATCAGATTCCCGAACACCTTCCGGTACCCCATACTCCGATACCCTGGACATTGCGGATCCCAAAAATATAATATTAACAGGATTTGCTTATACTTTGCTACAGCTTA	1
VZV	AB097932_861to980	GCTATCAGATTCCCGAACACCTTCCGGTACCCCATACTCCGATACCCTGGACATTGCGGATCCCAAAAATATAATATTAACAGGATTTGCTTATACTTTGCTACAGCTTATATAAATTTA	1
VZV	AB097932_871to990	TCCCGAACACCTTCCGGTACCCCATACTCCGATACCCTGGACATTGCGGATCCCAAAAATATAATATTAACAGGATTTGCTTATACTTTGCTACAGCTTATATAAATTTATGTGCGATAC	1
VZV	AB097932_881to1000	CTTCCGGTACCCCATACTCCGATACCCTGGACATTGCGGATCCCAAAAATATAATATTAACAGGATTTGCTTATACTTTGCTACAGCTTATATAAATTTATGTGCGATACATCTTAAGTG	1
VZV	AB097932_891to1010	CCCATACTCCGATACCCTGGACATTGCGGATCCCAAAAATATAATATTAACAGGATTTGCTTATACTTTGCTACAGCTTATATAAATTTATGTGCGATACATCTTAAGTGCATCCGTACG	1
VZV	AB097932_901to1020	GATACCCTGGACATTGCGGATCCCAAAAATATAATATTAACAGGATTTGCTTATACTTTGCTACAGCTTATATAAATTTATGTGCGATACATCTTAAGTGCATCCGTACGTTATTTATAC	1
VZV	AB097932_911to1030	ACATTGCGGATCCCAAAAATATAATATTAACAGGATTTGCTTATACTTTGCTACAGCTTATATAAATTTATGTGCGATACATCTTAAGTGCATCCGTACGTTATTTATACATTGCCTGTC	1
VZV	AB097932_921to1040	TCCCAAAAATATAATATTAACAGGATTTGCTTATACTTTGCTACAGCTTATATAAATTTATGTGCGATACATCTTAAGTGCATCCGTACGTTATTTATACATTGCCTGTCACGTGAAAAG	1
VZV	AB097932_931to1050	ATAATATTAACAGGATTTGCTTATACTTTGCTACAGCTTATATAAATTTATGTGCGATACATCTTAAGTGCATCCGTACGTTATTTATACATTGCCTGTCACGTGAAAAGACTGTGTTAC	1
VZV	AB097932_941to1060	CAGGATTTGCTTATACTTTGCTACAGCTTATATAAATTTATGTGCGATACATCTTAAGTGCATCCGTACGTTATTTATACATTGCCTGTCACGTGAAAAGACTGTGTTACCCAATAAAGG	1
VZV	AB097932_951to1070	TTATACTTTGCTACAGCTTATATAAATTTATGTGCGATACATCTTAAGTGCATCCGTACGTTATTTATACATTGCCTGTCACGTGAAAAGACTGTGTTACCCAATAAAGGTTCTACAAAA	1
VZV	AB097932_961to1080	CTACAGCTTATATAAATTTATGTGCGATACATCTTAAGTGCATCCGTACGTTATTTATACATTGCCTGTCACGTGAAAAGACTGTGTTACCCAATAAAGGTTCTACAAAAAATGCTTTAT	1
VZV	AB097932_971to1090	TATAAATTTATGTGCGATACATCTTAAGTGCATCCGTACGTTATTTATACATTGCCTGTCACGTGAAAAGACTGTGTTACCCAATAAAGGTTCTACAAAAAATGCTTTATTGGGTGTTTG	1
VZV	AB097932_981to1100	TGTGCGATACATCTTAAGTGCATCCGTACGTTATTTATACATTGCCTGTCACGTGAAAAGACTGTGTTACCCAATAAAGGTTCTACAAAAAATGCTTTATTGGGTGTTTGTTTAATAGCT	1
VZV	AB097932_991to1110	ATCTTAAGTGCATCCGTACGTTATTTATACATTGCCTGTCACGTGAAAAGACTGTGTTACCCAATAAAGGTTCTACAAAAAATGCTTTATTGGGTGTTTGTTTAATAGCTATTATCGTAA	1
VZV	AB097932_1001to1120	CATCCGTACGTTATTTATACATTGCCTGTCACGTGAAAAGACTGTGTTACCCAATAAAGGTTCTACAAAAAATGCTTTATTGGGTGTTTGTTTAATAGCTATTATCGTAACCCACCCCCG	1
VZV	AB097932_1011to1130	TTATTTATACATTGCCTGTCACGTGAAAAGACTGTGTTACCCAATAAAGGTTCTACAAAAAATGCTTTATTGGGTGTTTGTTTAATAGCTATTATCGTAACCCACCCCCGTAAAATCATA	1
VZV	AB097932_1021to1140	ATTGCCTGTCACGTGAAAAGACTGTGTTACCCAATAAAGGTTCTACAAAAAATGCTTTATTGGGTGTTTGTTTAATAGCTATTATCGTAACCCACCCCCGTAAAATCATAAAATGCATGT	1
VZV	AB097932_1031to1150	ACGTGAAAAGACTGTGTTACCCAATAAAGGTTCTACAAAAAATGCTTTATTGGGTGTTTGTTTAATAGCTATTATCGTAACCCACCCCCGTAAAATCATAAAATGCATGTAATTTCTGAG	1
VZV	AB097932_1041to1160	ACTGTGTTACCCAATAAAGGTTCTACAAAAAATGCTTTATTGGGTGTTTGTTTAATAGCTATTATCGTAACCCACCCCCGTAAAATCATAAAATGCATGTAATTTCTGAGACACTTGCAT	1
VZV	AB097932_1051to1170	CCAATAAAGGTTCTACAAAAAATGCTTTATTGGGTGTTTGTTTAATAGCTATTATCGTAACCCACCCCCGTAAAATCATAAAATGCATGTAATTTCTGAGACACTTGCATATGGGCATGT	1
VZV	AB097932_1061to1180	TTCTACAAAAAATGCTTTATTGGGTGTTTGTTTAATAGCTATTATCGTAACCCACCCCCGTAAAATCATAAAATGCATGTAATTTCTGAGACACTTGCATATGGGCATGTTCCCGCATTT	1
VZV	AB097932_1071to1190	AATGCTTTATTGGGTGTTTGTTTAATAGCTATTATCGTAACCCACCCCCGTAAAATCATAAAATGCATGTAATTTCTGAGACACTTGCATATGGGCATGTTCCCGCATTTATTATGGGCT	1
VZV	AB097932_1081to1200	TGGGTGTTTGTTTAATAGCTATTATCGTAACCCACCCCCGTAAAATCATAAAATGCATGTAATTTCTGAGACACTTGCATATGGGCATGTTCCCGCATTTATTATGGGCTCCACTCTGGT	1
VZV	AB097932_1091to1210	TTTAATAGCTATTATCGTAACCCACCCCCGTAAAATCATAAAATGCATGTAATTTCTGAGACACTTGCATATGGGCATGTTCCCGCATTTATTATGGGCTCCACTCTGGTGCGTCCCAGT	1
VZV	AB097932_1101to1220	ATTATCGTAACCCACCCCCGTAAAATCATAAAATGCATGTAATTTCTGAGACACTTGCATATGGGCATGTTCCCGCATTTATTATGGGCTCCACTCTGGTGCGTCCCAGTTTAAACGCCA	1
VZV	AB097932_1111to1230	CCCACCCCCGTAAAATCATAAAATGCATGTAATTTCTGAGACACTTGCATATGGGCATGTTCCCGCATTTATTATGGGCTCCACTCTGGTGCGTCCCAGTTTAAACGCCACCGCCGAGGA	1
VZV	AB097932_1121to1240	TAAAATCATAAAATGCATGTAATTTCTGAGACACTTGCATATGGGCATGTTCCCGCATTTATTATGGGCTCCACTCTGGTGCGTCCCAGTTTAAACGCCACCGCCGAGGAAAATCCCGCG	1
VZV	AB097932_1131to1250	AAATGCATGTAATTTCTGAGACACTTGCATATGGGCATGTTCCCGCATTTATTATGGGCTCCACTCTGGTGCGTCCCAGTTTAAACGCCACCGCCGAGGAAAATCCCGCGTCAGAAACGC	1
VZV	AB097932_1141to1260	AATTTCTGAGACACTTGCATATGGGCATGTTCCCGCATTTATTATGGGCTCCACTCTGGTGCGTCCCAGTTTAAACGCCACCGCCGAGGAAAATCCCGCGTCAGAAACGCGATGTTTATT	1
VZV	AB097932_1151to1270	ACACTTGCATATGGGCATGTTCCCGCATTTATTATGGGCTCCACTCTGGTGCGTCCCAGTTTAAACGCCACCGCCGAGGAAAATCCCGCGTCAGAAACGCGATGTTTATTACGAGTGCTT	1
VZV	AB097932_1161to1280	ATGGGCATGTTCCCGCATTTATTATGGGCTCCACTCTGGTGCGTCCCAGTTTAAACGCCACCGCCGAGGAAAATCCCGCGTCAGAAACGCGATGTTTATTACGAGTGCTTGCGGGGAGAA	1
VZV	AB097932_1171to1290	TCCCGCATTTATTATGGGCTCCACTCTGGTGCGTCCCAGTTTAAACGCCACCGCCGAGGAAAATCCCGCGTCAGAAACGCGATGTTTATTACGAGTGCTTGCGGGGAGAACTGTAGACCT	1
VZV	AB097932_1181to1300	ATTATGGGCTCCACTCTGGTGCGTCCCAGTTTAAACGCCACCGCCGAGGAAAATCCCGCGTCAGAAACGCGATGTTTATTACGAGTGCTTGCGGGGAGAACTGTAGACCTGCCAGGCGGA	1
VZV	AB097932_1191to1310	CCACTCTGGTGCGTCCCAGTTTAAACGCCACCGCCGAGGAAAATCCCGCGTCAGAAACGCGATGTTTATTACGAGTGCTTGCGGGGAGAACTGTAGACCTGCCAGGCGGAGGAACGTTAC	1
VZV	AB097932_1201to1320	GCGTCCCAGTTTAAACGCCACCGCCGAGGAAAATCCCGCGTCAGAAACGCGATGTTTATTACGAGTGCTTGCGGGGAGAACTGTAGACCTGCCAGGCGGAGGAACGTTACACATTACCTG	1
VZV	AB097932_1211to1330	TTAAACGCCACCGCCGAGGAAAATCCCGCGTCAGAAACGCGATGTTTATTACGAGTGCTTGCGGGGAGAACTGTAGACCTGCCAGGCGGAGGAACGTTACACATTACCTGTACCAAAACC	1
VZV	AB097932_1221to1340	CCGCCGAGGAAAATCCCGCGTCAGAAACGCGATGTTTATTACGAGTGCTTGCGGGGAGAACTGTAGACCTGCCAGGCGGAGGAACGTTACACATTACCTGTACCAAAACCTATGTAATTA	1
VZV	AB097932_1231to1350	AAATCCCGCGTCAGAAACGCGATGTTTATTACGAGTGCTTGCGGGGAGAACTGTAGACCTGCCAGGCGGAGGAACGTTACACATTACCTGTACCAAAACCTATGTAATTATTGGCAAATA	1
VZV	AB097932_1241to1360	TCAGAAACGCGATGTTTATTACGAGTGCTTGCGGGGAGAACTGTAGACCTGCCAGGCGGAGGAACGTTACACATTACCTGTACCAAAACCTATGTAATTATTGGCAAATATAGCAAACCC	1
VZV	AB097932_1251to1370	GATGTTTATTACGAGTGCTTGCGGGGAGAACTGTAGACCTGCCAGGCGGAGGAACGTTACACATTACCTGTACCAAAACCTATGTAATTATTGGCAAATATAGCAAACCCGGCGAACGTC	1
VZV	AB097932_1261to1380	ACGAGTGCTTGCGGGGAGAACTGTAGACCTGCCAGGCGGAGGAACGTTACACATTACCTGTACCAAAACCTATGTAATTATTGGCAAATATAGCAAACCCGGCGAACGTCTTAGCCTTGC	1
VZV	AB097932_1271to1390	GCGGGGAGAACTGTAGACCTGCCAGGCGGAGGAACGTTACACATTACCTGTACCAAAACCTATGTAATTATTGGCAAATATAGCAAACCCGGCGAACGTCTTAGCCTTGCCCGTCTAATA	1
VZV	AB097932_1281to1400	CTGTAGACCTGCCAGGCGGAGGAACGTTACACATTACCTGTACCAAAACCTATGTAATTATTGGCAAATATAGCAAACCCGGCGAACGTCTTAGCCTTGCCCGTCTAATAGGGCGTGCAA	1
VZV	AB097932_1291to1410	GCCAGGCGGAGGAACGTTACACATTACCTGTACCAAAACCTATGTAATTATTGGCAAATATAGCAAACCCGGCGAACGTCTTAGCCTTGCCCGTCTAATAGGGCGTGCAATGACGCCTGG	1
VZV	AB097932_1301to1420	GGAACGTTACACATTACCTGTACCAAAACCTATGTAATTATTGGCAAATATAGCAAACCCGGCGAACGTCTTAGCCTTGCCCGTCTAATAGGGCGTGCAATGACGCCTGGAGGTGCAAGG	1
VZV	AB097932_1311to1430	ACATTACCTGTACCAAAACCTATGTAATTATTGGCAAATATAGCAAACCCGGCGAACGTCTTAGCCTTGCCCGTCTAATAGGGCGTGCAATGACGCCTGGAGGTGCAAGGACATTTATTA	1
VZV	AB097932_1321to1440	TACCAAAACCTATGTAATTATTGGCAAATATAGCAAACCCGGCGAACGTCTTAGCCTTGCCCGTCTAATAGGGCGTGCAATGACGCCTGGAGGTGCAAGGACATTTATTATTTTGGCGAT	1
VZV	AB097932_1331to1450	TATGTAATTATTGGCAAATATAGCAAACCCGGCGAACGTCTTAGCCTTGCCCGTCTAATAGGGCGTGCAATGACGCCTGGAGGTGCAAGGACATTTATTATTTTGGCGATGAAGGAAAAG	1
VZV	AB097932_1341to1460	TTGGCAAATATAGCAAACCCGGCGAACGTCTTAGCCTTGCCCGTCTAATAGGGCGTGCAATGACGCCTGGAGGTGCAAGGACATTTATTATTTTGGCGATGAAGGAAAAGCGATCCACAA	1
VZV	AB097932_1351to1470	TAGCAAACCCGGCGAACGTCTTAGCCTTGCCCGTCTAATAGGGCGTGCAATGACGCCTGGAGGTGCAAGGACATTTATTATTTTGGCGATGAAGGAAAAGCGATCCACAACGCTTGGGTA	1
VZV	AB097932_1361to1480	GGCGAACGTCTTAGCCTTGCCCGTCTAATAGGGCGTGCAATGACGCCTGGAGGTGCAAGGACATTTATTATTTTGGCGATGAAGGAAAAGCGATCCACAACGCTTGGGTATGAATGTGGT	1
VZV	AB097932_1371to1490	TTAGCCTTGCCCGTCTAATAGGGCGTGCAATGACGCCTGGAGGTGCAAGGACATTTATTATTTTGGCGATGAAGGAAAAGCGATCCACAACGCTTGGGTATGAATGTGGTACGGGCTTGC	1
VZV	AB097932_1381to1500	CCGTCTAATAGGGCGTGCAATGACGCCTGGAGGTGCAAGGACATTTATTATTTTGGCGATGAAGGAAAAGCGATCCACAACGCTTGGGTATGAATGTGGTACGGGCTTGCATTTACTGGC	1
VZV	AB097932_1391to1510	GGGCGTGCAATGACGCCTGGAGGTGCAAGGACATTTATTATTTTGGCGATGAAGGAAAAGCGATCCACAACGCTTGGGTATGAATGTGGTACGGGCTTGCATTTACTGGCTCCATCTATG	1
VZV	AB097932_1401to1520	TGACGCCTGGAGGTGCAAGGACATTTATTATTTTGGCGATGAAGGAAAAGCGATCCACAACGCTTGGGTATGAATGTGGTACGGGCTTGCATTTACTGGCTCCATCTATGGGTACATTTC	1
VZV	AB097932_1411to1530	AGGTGCAAGGACATTTATTATTTTGGCGATGAAGGAAAAGCGATCCACAACGCTTGGGTATGAATGTGGTACGGGCTTGCATTTACTGGCTCCATCTATGGGTACATTTCTCCGCACACA	1
VZV	AB097932_1421to1540	ACATTTATTATTTTGGCGATGAAGGAAAAGCGATCCACAACGCTTGGGTATGAATGTGGTACGGGCTTGCATTTACTGGCTCCATCTATGGGTACATTTCTCCGCACACACGGTTTAAGT	1
VZV	AB097932_1431to1550	TTTTGGCGATGAAGGAAAAGCGATCCACAACGCTTGGGTATGAATGTGGTACGGGCTTGCATTTACTGGCTCCATCTATGGGTACATTTCTCCGCACACACGGTTTAAGTAACAGAGATC	1
VZV	AB097932_1441to1560	GAAGGAAAAGCGATCCACAACGCTTGGGTATGAATGTGGTACGGGCTTGCATTTACTGGCTCCATCTATGGGTACATTTCTCCGCACACACGGTTTAAGTAACAGAGATCTCTGTTTATG	1
VZV	AB097932_1451to1570	CGATCCACAACGCTTGGGTATGAATGTGGTACGGGCTTGCATTTACTGGCTCCATCTATGGGTACATTTCTCCGCACACACGGTTTAAGTAACAGAGATCTCTGTTTATGGCGGGGTAAT	1
VZV	AB097932_1461to1580	CGCTTGGGTATGAATGTGGTACGGGCTTGCATTTACTGGCTCCATCTATGGGTACATTTCTCCGCACACACGGTTTAAGTAACAGAGATCTCTGTTTATGGCGGGGTAATATTTATGATA	1
VZV	AB097932_1471to1590	TGAATGTGGTACGGGCTTGCATTTACTGGCTCCATCTATGGGTACATTTCTCCGCACACACGGTTTAAGTAACAGAGATCTCTGTTTATGGCGGGGTAATATTTATGATATGCATATGCA	1
VZV	AB097932_1481to1600	ACGGGCTTGCATTTACTGGCTCCATCTATGGGTACATTTCTCCGCACACACGGTTTAAGTAACAGAGATCTCTGTTTATGGCGGGGTAATATTTATGATATGCATATGCAACGTCTTATG	1
VZV	AB097932_1491to1610	ATTTACTGGCTCCATCTATGGGTACATTTCTCCGCACACACGGTTTAAGTAACAGAGATCTCTGTTTATGGCGGGGTAATATTTATGATATGCATATGCAACGTCTTATGTTTTGGGAGA	1
VZV	AB097932_1501to1620	TCCATCTATGGGTACATTTCTCCGCACACACGGTTTAAGTAACAGAGATCTCTGTTTATGGCGGGGTAATATTTATGATATGCATATGCAACGTCTTATGTTTTGGGAGAATATCGCGCA	1
VZV	AB097932_1511to1630	GGTACATTTCTCCGCACACACGGTTTAAGTAACAGAGATCTCTGTTTATGGCGGGGTAATATTTATGATATGCATATGCAACGTCTTATGTTTTGGGAGAATATCGCGCAAAATACCACT	1
VZV	AB097932_1521to1640	TCCGCACACACGGTTTAAGTAACAGAGATCTCTGTTTATGGCGGGGTAATATTTATGATATGCATATGCAACGTCTTATGTTTTGGGAGAATATCGCGCAAAATACCACTGAAACACCTT	1
VZV	AB097932_1531to1650	CGGTTTAAGTAACAGAGATCTCTGTTTATGGCGGGGTAATATTTATGATATGCATATGCAACGTCTTATGTTTTGGGAGAATATCGCGCAAAATACCACTGAAACACCTTGTATAACGTC	1
VZV	AB097932_1541to1660	AACAGAGATCTCTGTTTATGGCGGGGTAATATTTATGATATGCATATGCAACGTCTTATGTTTTGGGAGAATATCGCGCAAAATACCACTGAAACACCTTGTATAACGTCGACGTTAACA	1
VZV	AB097932_1551to1670	TCTGTTTATGGCGGGGTAATATTTATGATATGCATATGCAACGTCTTATGTTTTGGGAGAATATCGCGCAAAATACCACTGAAACACCTTGTATAACGTCGACGTTAACATGCAACTTGA	1
VZV	AB097932_1561to1680	GCGGGGTAATATTTATGATATGCATATGCAACGTCTTATGTTTTGGGAGAATATCGCGCAAAATACCACTGAAACACCTTGTATAACGTCGACGTTAACATGCAACTTGACAGAAGACTC	1
VZV	AB097932_1571to1690	ATTTATGATATGCATATGCAACGTCTTATGTTTTGGGAGAATATCGCGCAAAATACCACTGAAACACCTTGTATAACGTCGACGTTAACATGCAACTTGACAGAAGACTCTGGTGAAGCC	1
VZV	AB097932_1581to1700	TGCATATGCAACGTCTTATGTTTTGGGAGAATATCGCGCAAAATACCACTGAAACACCTTGTATAACGTCGACGTTAACATGCAACTTGACAGAAGACTCTGGTGAAGCCGCACTTACCA	1
VZV	AB097932_1591to1710	ACGTCTTATGTTTTGGGAGAATATCGCGCAAAATACCACTGAAACACCTTGTATAACGTCGACGTTAACATGCAACTTGACAGAAGACTCTGGTGAAGCCGCACTTACCACGTCAGACCG	1
VZV	AB097932_1601to1720	TTTTGGGAGAATATCGCGCAAAATACCACTGAAACACCTTGTATAACGTCGACGTTAACATGCAACTTGACAGAAGACTCTGGTGAAGCCGCACTTACCACGTCAGACCGACCCACTCTC	1
VZV	AB097932_1611to1730	ATATCGCGCAAAATACCACTGAAACACCTTGTATAACGTCGACGTTAACATGCAACTTGACAGAAGACTCTGGTGAAGCCGCACTTACCACGTCAGACCGACCCACTCTCCCAACCCTAA	1
VZV	AB097932_1621to1740	AAATACCACTGAAACACCTTGTATAACGTCGACGTTAACATGCAACTTGACAGAAGACTCTGGTGAAGCCGCACTTACCACGTCAGACCGACCCACTCTCCCAACCCTAACAGCCCAAGG	1
VZV	AB097932_1631to1750	GAAACACCTTGTATAACGTCGACGTTAACATGCAACTTGACAGAAGACTCTGGTGAAGCCGCACTTACCACGTCAGACCGACCCACTCTCCCAACCCTAACAGCCCAAGGAAGACCAACA	1
VZV	AB097932_1641to1760	GTATAACGTCGACGTTAACATGCAACTTGACAGAAGACTCTGGTGAAGCCGCACTTACCACGTCAGACCGACCCACTCTCCCAACCCTAACAGCCCAAGGAAGACCAACAGTTTCCAACA	1
VZV	AB097932_1651to1770	GACGTTAACATGCAACTTGACAGAAGACTCTGGTGAAGCCGCACTTACCACGTCAGACCGACCCACTCTCCCAACCCTAACAGCCCAAGGAAGACCAACAGTTTCCAACATTCGTGGAAT	1
VZV	AB097932_1661to1780	TGCAACTTGACAGAAGACTCTGGTGAAGCCGCACTTACCACGTCAGACCGACCCACTCTCCCAACCCTAACAGCCCAAGGAAGACCAACAGTTTCCAACATTCGTGGAATATTGAAAGGA	1
VZV	AB097932_1671to1790	CAGAAGACTCTGGTGAAGCCGCACTTACCACGTCAGACCGACCCACTCTCCCAACCCTAACAGCCCAAGGAAGACCAACAGTTTCCAACATTCGTGGAATATTGAAAGGATCCCCCCGTC	1
VZV	AB097932_1681to1800	TGGTGAAGCCGCACTTACCACGTCAGACCGACCCACTCTCCCAACCCTAACAGCCCAAGGAAGACCAACAGTTTCCAACATTCGTGGAATATTGAAAGGATCCCCCCGTCAACAGCCGGT	1
VZV	AB097932_1691to1810	GCACTTACCACGTCAGACCGACCCACTCTCCCAACCCTAACAGCCCAAGGAAGACCAACAGTTTCCAACATTCGTGGAATATTGAAAGGATCCCCCCGTCAACAGCCGGTCTGTCACCGG	1
VZV	AB097932_1701to1820	CGTCAGACCGACCCACTCTCCCAACCCTAACAGCCCAAGGAAGACCAACAGTTTCCAACATTCGTGGAATATTGAAAGGATCCCCCCGTCAACAGCCGGTCTGTCACCGGGTTAGATTTG	1
VZV	AB097932_1711to1830	ACCCACTCTCCCAACCCTAACAGCCCAAGGAAGACCAACAGTTTCCAACATTCGTGGAATATTGAAAGGATCCCCCCGTCAACAGCCGGTCTGTCACCGGGTTAGATTTGCCGAACCTAC	1
VZV	AB097932_1721to1840	CCAACCCTAACAGCCCAAGGAAGACCAACAGTTTCCAACATTCGTGGAATATTGAAAGGATCCCCCCGTCAACAGCCGGTCTGTCACCGGGTTAGATTTGCCGAACCTACGGAGGGGGTA	1
VZV	AB097932_1731to1850	CAGCCCAAGGAAGACCAACAGTTTCCAACATTCGTGGAATATTGAAAGGATCCCCCCGTCAACAGCCGGTCTGTCACCGGGTTAGATTTGCCGAACCTACGGAGGGGGTATTGATGTAAT	1
VZV	AB097932_1741to1860	AAGACCAACAGTTTCCAACATTCGTGGAATATTGAAAGGATCCCCCCGTCAACAGCCGGTCTGTCACCGGGTTAGATTTGCCGAACCTACGGAGGGGGTATTGATGTAATCACTAAATAA	1
VZV	AB097932_1751to1870	GTTTCCAACATTCGTGGAATATTGAAAGGATCCCCCCGTCAACAGCCGGTCTGTCACCGGGTTAGATTTGCCGAACCTACGGAGGGGGTATTGATGTAATCACTAAATAAAATACACCTT	1
VZV	AB097932_1761to1880	TTCGTGGAATATTGAAAGGATCCCCCCGTCAACAGCCGGTCTGTCACCGGGTTAGATTTGCCGAACCTACGGAGGGGGTATTGATGTAATCACTAAATAAAATACACCTTTTTTCGATTG	1
VZV	AB097932_1771to1890	ATTGAAAGGATCCCCCCGTCAACAGCCGGTCTGTCACCGGGTTAGATTTGCCGAACCTACGGAGGGGGTATTGATGTAATCACTAAATAAAATACACCTTTTTTCGATTGTACGTATTTT	1
VZV	AB097932_1781to1900	TCCCCCCGTCAACAGCCGGTCTGTCACCGGGTTAGATTTGCCGAACCTACGGAGGGGGTATTGATGTAATCACTAAATAAAATACACCTTTTTTCGATTGTACGTATTTTTATTTAAATG	1
VZV	AB097932_1791to1910	AACAGCCGGTCTGTCACCGGGTTAGATTTGCCGAACCTACGGAGGGGGTATTGATGTAATCACTAAATAAAATACACCTTTTTTCGATTGTACGTATTTTTATTTAAATGTGTAGTTCAT	1
VZV	AB097932_1801to1920	CTGTCACCGGGTTAGATTTGCCGAACCTACGGAGGGGGTATTGATGTAATCACTAAATAAAATACACCTTTTTTCGATTGTACGTATTTTTATTTAAATGTGTAGTTCATAGTCCGCCGA	1
VZV	AB097932_1811to1930	GTTAGATTTGCCGAACCTACGGAGGGGGTATTGATGTAATCACTAAATAAAATACACCTTTTTTCGATTGTACGTATTTTTATTTAAATGTGTAGTTCATAGTCCGCCGACAGCCGCTCG	1
VZV	AB097932_1821to1940	CCGAACCTACGGAGGGGGTATTGATGTAATCACTAAATAAAATACACCTTTTTTCGATTGTACGTATTTTTATTTAAATGTGTAGTTCATAGTCCGCCGACAGCCGCTCGGGCTTTTCCC	1
VZV	AB097932_1831to1950	GGAGGGGGTATTGATGTAATCACTAAATAAAATACACCTTTTTTCGATTGTACGTATTTTTATTTAAATGTGTAGTTCATAGTCCGCCGACAGCCGCTCGGGCTTTTCCCCCACATACAA	1
VZV	AB097932_1841to1960	TTGATGTAATCACTAAATAAAATACACCTTTTTTCGATTGTACGTATTTTTATTTAAATGTGTAGTTCATAGTCCGCCGACAGCCGCTCGGGCTTTTCCCCCACATACAACATGATCGTA	1
VZV	AB097932_1851to1970	CACTAAATAAAATACACCTTTTTTCGATTGTACGTATTTTTATTTAAATGTGTAGTTCATAGTCCGCCGACAGCCGCTCGGGCTTTTCCCCCACATACAACATGATCGTATGCCTCGGAT	1
VZV	AB097932_1861to1980	AATACACCTTTTTTCGATTGTACGTATTTTTATTTAAATGTGTAGTTCATAGTCCGCCGACAGCCGCTCGGGCTTTTCCCCCACATACAACATGATCGTATGCCTCGGATGCACCGGTCC	1
VZV	AB097932_1871to1990	TTTTCGATTGTACGTATTTTTATTTAAATGTGTAGTTCATAGTCCGCCGACAGCCGCTCGGGCTTTTCCCCCACATACAACATGATCGTATGCCTCGGATGCACCGGTCCAACACTCCGC	1
VZV	AB097932_1881to2000	TACGTATTTTTATTTAAATGTGTAGTTCATAGTCCGCCGACAGCCGCTCGGGCTTTTCCCCCACATACAACATGATCGTATGCCTCGGATGCACCGGTCCAACACTCCGCCGAGAAGGGG	1
VZV	AB097932_1891to2010	TATTTAAATGTGTAGTTCATAGTCCGCCGACAGCCGCTCGGGCTTTTCCCCCACATACAACATGATCGTATGCCTCGGATGCACCGGTCCAACACTCCGCCGAGAAGGGGGATTTACAAT	1
VZV	AB097932_1901to2020	TGTAGTTCATAGTCCGCCGACAGCCGCTCGGGCTTTTCCCCCACATACAACATGATCGTATGCCTCGGATGCACCGGTCCAACACTCCGCCGAGAAGGGGGATTTACAATGACAGTGATA	1
VZV	AB097932_1911to2030	AGTCCGCCGACAGCCGCTCGGGCTTTTCCCCCACATACAACATGATCGTATGCCTCGGATGCACCGGTCCAACACTCCGCCGAGAAGGGGGATTTACAATGACAGTGATACCCAATAGCC	1
VZV	AB097932_1921to2040	CAGCCGCTCGGGCTTTTCCCCCACATACAACATGATCGTATGCCTCGGATGCACCGGTCCAACACTCCGCCGAGAAGGGGGATTTACAATGACAGTGATACCCAATAGCCGCCAGATGTA	1
VZV	AB097932_1931to2050	GGCTTTTCCCCCACATACAACATGATCGTATGCCTCGGATGCACCGGTCCAACACTCCGCCGAGAAGGGGGATTTACAATGACAGTGATACCCAATAGCCGCCAGATGTACACCCAGCTG	1
VZV	AB097932_1941to2060	CCACATACAACATGATCGTATGCCTCGGATGCACCGGTCCAACACTCCGCCGAGAAGGGGGATTTACAATGACAGTGATACCCAATAGCCGCCAGATGTACACCCAGCTGTCCGGACTCC	1
VZV	AB097932_1951to2070	CATGATCGTATGCCTCGGATGCACCGGTCCAACACTCCGCCGAGAAGGGGGATTTACAATGACAGTGATACCCAATAGCCGCCAGATGTACACCCAGCTGTCCGGACTCCAGCATCATCT	1
VZV	AB097932_1961to2080	TGCCTCGGATGCACCGGTCCAACACTCCGCCGAGAAGGGGGATTTACAATGACAGTGATACCCAATAGCCGCCAGATGTACACCCAGCTGTCCGGACTCCAGCATCATCTGCTGAGTTGC	1
VZV	AB097932_1971to2090	GCACCGGTCCAACACTCCGCCGAGAAGGGGGATTTACAATGACAGTGATACCCAATAGCCGCCAGATGTACACCCAGCTGTCCGGACTCCAGCATCATCTGCTGAGTTGCGGCGCTGAAG	1
VZV	AB097932_1981to2100	AACACTCCGCCGAGAAGGGGGATTTACAATGACAGTGATACCCAATAGCCGCCAGATGTACACCCAGCTGTCCGGACTCCAGCATCATCTGCTGAGTTGCGGCGCTGAAGGGTGCATCGC	1
VZV	AB097932_1991to2110	CGAGAAGGGGGATTTACAATGACAGTGATACCCAATAGCCGCCAGATGTACACCCAGCTGTCCGGACTCCAGCATCATCTGCTGAGTTGCGGCGCTGAAGGGTGCATCGCATAGGGTGTT	1
VZV	AB097932_2001to2120	GATTTACAATGACAGTGATACCCAATAGCCGCCAGATGTACACCCAGCTGTCCGGACTCCAGCATCATCTGCTGAGTTGCGGCGCTGAAGGGTGCATCGCATAGGGTGTTATAATTAGCC	1
VZV	AB097932_2011to2130	GACAGTGATACCCAATAGCCGCCAGATGTACACCCAGCTGTCCGGACTCCAGCATCATCTGCTGAGTTGCGGCGCTGAAGGGTGCATCGCATAGGGTGTTATAATTAGCCATTTCCGGTA	1
VZV	AB097932_2021to2140	CCCAATAGCCGCCAGATGTACACCCAGCTGTCCGGACTCCAGCATCATCTGCTGAGTTGCGGCGCTGAAGGGTGCATCGCATAGGGTGTTATAATTAGCCATTTCCGGTAACAGTCGTTG	1
VZV	AB097932_2031to2150	GCCAGATGTACACCCAGCTGTCCGGACTCCAGCATCATCTGCTGAGTTGCGGCGCTGAAGGGTGCATCGCATAGGGTGTTATAATTAGCCATTTCCGGTAACAGTCGTTGGGAATTTAGG	1
VZV	AB097932_2041to2160	CACCCAGCTGTCCGGACTCCAGCATCATCTGCTGAGTTGCGGCGCTGAAGGGTGCATCGCATAGGGTGTTATAATTAGCCATTTCCGGTAACAGTCGTTGGGAATTTAGGAGGCTGCAAA	1
VZV	AB097932_2051to2170	TCCGGACTCCAGCATCATCTGCTGAGTTGCGGCGCTGAAGGGTGCATCGCATAGGGTGTTATAATTAGCCATTTCCGGTAACAGTCGTTGGGAATTTAGGAGGCTGCAAAACGGCTGTAG	1
VZV	AB097932_2061to2180	AGCATCATCTGCTGAGTTGCGGCGCTGAAGGGTGCATCGCATAGGGTGTTATAATTAGCCATTTCCGGTAACAGTCGTTGGGAATTTAGGAGGCTGCAAAACGGCTGTAGGTCAACATAC	1
VZV	AB097932_2071to2190	GCTGAGTTGCGGCGCTGAAGGGTGCATCGCATAGGGTGTTATAATTAGCCATTTCCGGTAACAGTCGTTGGGAATTTAGGAGGCTGCAAAACGGCTGTAGGTCAACATACATTGGGGATT	1
VZV	AB097932_2081to2200	GGCGCTGAAGGGTGCATCGCATAGGGTGTTATAATTAGCCATTTCCGGTAACAGTCGTTGGGAATTTAGGAGGCTGCAAAACGGCTGTAGGTCAACATACATTGGGGATTCAGATGGTTT	1
VZV	AB097932_2091to2210	GGTGCATCGCATAGGGTGTTATAATTAGCCATTTCCGGTAACAGTCGTTGGGAATTTAGGAGGCTGCAAAACGGCTGTAGGTCAACATACATTGGGGATTCAGATGGTTTATCTCGACGT	1
VZV	AB097932_2101to2220	ATAGGGTGTTATAATTAGCCATTTCCGGTAACAGTCGTTGGGAATTTAGGAGGCTGCAAAACGGCTGTAGGTCAACATACATTGGGGATTCAGATGGTTTATCTCGACGTCCAAGTCCAA	1
VZV	AB097932_2111to2230	ATAATTAGCCATTTCCGGTAACAGTCGTTGGGAATTTAGGAGGCTGCAAAACGGCTGTAGGTCAACATACATTGGGGATTCAGATGGTTTATCTCGACGTCCAAGTCCAATCAAAAAAGC	1
VZV	AB097932_2121to2240	ATTTCCGGTAACAGTCGTTGGGAATTTAGGAGGCTGCAAAACGGCTGTAGGTCAACATACATTGGGGATTCAGATGGTTTATCTCGACGTCCAAGTCCAATCAAAAAAGCGTGTAAATCA	1
VZV	AB097932_2131to2250	ACAGTCGTTGGGAATTTAGGAGGCTGCAAAACGGCTGTAGGTCAACATACATTGGGGATTCAGATGGTTTATCTCGACGTCCAAGTCCAATCAAAAAAGCGTGTAAATCATCAGCCCGGC	1
VZV	AB097932_2141to2260	GGAATTTAGGAGGCTGCAAAACGGCTGTAGGTCAACATACATTGGGGATTCAGATGGTTTATCTCGACGTCCAAGTCCAATCAAAAAAGCGTGTAAATCATCAGCCCGGCCGCATGTTGC	1
VZV	AB097932_2151to2270	AGGCTGCAAAACGGCTGTAGGTCAACATACATTGGGGATTCAGATGGTTTATCTCGACGTCCAAGTCCAATCAAAAAAGCGTGTAAATCATCAGCCCGGCCGCATGTTGCTCGAAGAGCA	1
VZV	AB097932_2161to2280	ACGGCTGTAGGTCAACATACATTGGGGATTCAGATGGTTTATCTCGACGTCCAAGTCCAATCAAAAAAGCGTGTAAATCATCAGCCCGGCCGCATGTTGCTCGAAGAGCACATAACCTCT	1
VZV	AB097932_2171to2290	GTCAACATACATTGGGGATTCAGATGGTTTATCTCGACGTCCAAGTCCAATCAAAAAAGCGTGTAAATCATCAGCCCGGCCGCATGTTGCTCGAAGAGCACATAACCTCTTAACACCGTA	1
VZV	AB097932_2181to2300	ATTGGGGATTCAGATGGTTTATCTCGACGTCCAAGTCCAATCAAAAAAGCGTGTAAATCATCAGCCCGGCCGCATGTTGCTCGAAGAGCACATAACCTCTTAACACCGTACAGAGGGGAT	1
VZV	AB097932_2191to2310	CAGATGGTTTATCTCGACGTCCAAGTCCAATCAAAAAAGCGTGTAAATCATCAGCCCGGCCGCATGTTGCTCGAAGAGCACATAACCTCTTAACACCGTACAGAGGGGATGGCGTCGGTG	1
VZV	AB097932_2201to2320	ATCTCGACGTCCAAGTCCAATCAAAAAAGCGTGTAAATCATCAGCCCGGCCGCATGTTGCTCGAAGAGCACATAACCTCTTAACACCGTACAGAGGGGATGGCGTCGGTGCATGTGAGTT	1
VZV	AB097932_2211to2330	CCAAGTCCAATCAAAAAAGCGTGTAAATCATCAGCCCGGCCGCATGTTGCTCGAAGAGCACATAACCTCTTAACACCGTACAGAGGGGATGGCGTCGGTGCATGTGAGTTGGCAGGGCAT	1
VZV	AB097932_2221to2340	TCAAAAAAGCGTGTAAATCATCAGCCCGGCCGCATGTTGCTCGAAGAGCACATAACCTCTTAACACCGTACAGAGGGGATGGCGTCGGTGCATGTGAGTTGGCAGGGCATGTCCACGTTG	1
VZV	AB097932_2231to2350	GTGTAAATCATCAGCCCGGCCGCATGTTGCTCGAAGAGCACATAACCTCTTAACACCGTACAGAGGGGATGGCGTCGGTGCATGTGAGTTGGCAGGGCATGTCCACGTTGTTTCCAACGC	1
VZV	AB097932_2241to2360	TCAGCCCGGCCGCATGTTGCTCGAAGAGCACATAACCTCTTAACACCGTACAGAGGGGATGGCGTCGGTGCATGTGAGTTGGCAGGGCATGTCCACGTTGTTTCCAACGCCAGTGGCGGT	1
VZV	AB097932_2251to2370	CGCATGTTGCTCGAAGAGCACATAACCTCTTAACACCGTACAGAGGGGATGGCGTCGGTGCATGTGAGTTGGCAGGGCATGTCCACGTTGTTTCCAACGCCAGTGGCGGTATAACTTGTG	1
VZV	AB097932_2261to2380	TCGAAGAGCACATAACCTCTTAACACCGTACAGAGGGGATGGCGTCGGTGCATGTGAGTTGGCAGGGCATGTCCACGTTGTTTCCAACGCCAGTGGCGGTATAACTTGTGTAAACGACGC	1
VZV	AB097932_2271to2390	CATAACCTCTTAACACCGTACAGAGGGGATGGCGTCGGTGCATGTGAGTTGGCAGGGCATGTCCACGTTGTTTCCAACGCCAGTGGCGGTATAACTTGTGTAAACGACGCCAACGGGTCA	1
VZV	AB097932_2281to2400	TAACACCGTACAGAGGGGATGGCGTCGGTGCATGTGAGTTGGCAGGGCATGTCCACGTTGTTTCCAACGCCAGTGGCGGTATAACTTGTGTAAACGACGCCAACGGGTCAGGTTTAAGAT	1
VZV	AB097932_2291to2410	CAGAGGGGATGGCGTCGGTGCATGTGAGTTGGCAGGGCATGTCCACGTTGTTTCCAACGCCAGTGGCGGTATAACTTGTGTAAACGACGCCAACGGGTCAGGTTTAAGATTCACTCGGAT	1
VZV	AB097932_2301to2420	GGCGTCGGTGCATGTGAGTTGGCAGGGCATGTCCACGTTGTTTCCAACGCCAGTGGCGGTATAACTTGTGTAAACGACGCCAACGGGTCAGGTTTAAGATTCACTCGGATGGGTTGACTG	1
VZV	AB097932_2311to2430	CATGTGAGTTGGCAGGGCATGTCCACGTTGTTTCCAACGCCAGTGGCGGTATAACTTGTGTAAACGACGCCAACGGGTCAGGTTTAAGATTCACTCGGATGGGTTGACTGCTTTCGGAAG	1
VZV	AB097932_2321to2440	GGCAGGGCATGTCCACGTTGTTTCCAACGCCAGTGGCGGTATAACTTGTGTAAACGACGCCAACGGGTCAGGTTTAAGATTCACTCGGATGGGTTGACTGCTTTCGGAAGCTCCCGTTGT	1
VZV	AB097932_2331to2450	GTCCACGTTGTTTCCAACGCCAGTGGCGGTATAACTTGTGTAAACGACGCCAACGGGTCAGGTTTAAGATTCACTCGGATGGGTTGACTGCTTTCGGAAGCTCCCGTTGTATCCATTAAT	1
VZV	AB097932_2341to2460	TTTCCAACGCCAGTGGCGGTATAACTTGTGTAAACGACGCCAACGGGTCAGGTTTAAGATTCACTCGGATGGGTTGACTGCTTTCGGAAGCTCCCGTTGTATCCATTAATTAAACGTTCG	1
VZV	AB097932_2351to2470	CAGTGGCGGTATAACTTGTGTAAACGACGCCAACGGGTCAGGTTTAAGATTCACTCGGATGGGTTGACTGCTTTCGGAAGCTCCCGTTGTATCCATTAATTAAACGTTCGGTACACGTCT	1
VZV	AB097932_2361to2480	ATAACTTGTGTAAACGACGCCAACGGGTCAGGTTTAAGATTCACTCGGATGGGTTGACTGCTTTCGGAAGCTCCCGTTGTATCCATTAATTAAACGTTCGGTACACGTCTGGTGTGTGTT	1
VZV	AB097932_2371to2490	TAAACGACGCCAACGGGTCAGGTTTAAGATTCACTCGGATGGGTTGACTGCTTTCGGAAGCTCCCGTTGTATCCATTAATTAAACGTTCGGTACACGTCTGGTGTGTGTTTTACCCGAAT	1
VZV	AB097932_2381to2500	CAACGGGTCAGGTTTAAGATTCACTCGGATGGGTTGACTGCTTTCGGAAGCTCCCGTTGTATCCATTAATTAAACGTTCGGTACACGTCTGGTGTGTGTTTTACCCGAATCAGAGACGGA	1
VZV	AB097932_2391to2510	GGTTTAAGATTCACTCGGATGGGTTGACTGCTTTCGGAAGCTCCCGTTGTATCCATTAATTAAACGTTCGGTACACGTCTGGTGTGTGTTTTACCCGAATCAGAGACGGAATTGCAAAGA	1
VZV	AB097932_2401to2520	TCACTCGGATGGGTTGACTGCTTTCGGAAGCTCCCGTTGTATCCATTAATTAAACGTTCGGTACACGTCTGGTGTGTGTTTTACCCGAATCAGAGACGGAATTGCAAAGATATCGGTTTG	1
VZV	AB097932_2411to2530	GGGTTGACTGCTTTCGGAAGCTCCCGTTGTATCCATTAATTAAACGTTCGGTACACGTCTGGTGTGTGTTTTACCCGAATCAGAGACGGAATTGCAAAGATATCGGTTTGAAAGCAATGT	1
VZV	AB097932_2421to2540	CTTTCGGAAGCTCCCGTTGTATCCATTAATTAAACGTTCGGTACACGTCTGGTGTGTGTTTTACCCGAATCAGAGACGGAATTGCAAAGATATCGGTTTGAAAGCAATGTAATCCCGCCC	1
VZV	AB097932_2431to2550	CTCCCGTTGTATCCATTAATTAAACGTTCGGTACACGTCTGGTGTGTGTTTTACCCGAATCAGAGACGGAATTGCAAAGATATCGGTTTGAAAGCAATGTAATCCCGCCCATATATCCCC	1
VZV	AB097932_2441to2560	ATCCATTAATTAAACGTTCGGTACACGTCTGGTGTGTGTTTTACCCGAATCAGAGACGGAATTGCAAAGATATCGGTTTGAAAGCAATGTAATCCCGCCCATATATCCCCAACGTCGCCT	1
VZV	AB097932_2451to2570	TAAACGTTCGGTACACGTCTGGTGTGTGTTTTACCCGAATCAGAGACGGAATTGCAAAGATATCGGTTTGAAAGCAATGTAATCCCGCCCATATATCCCCAACGTCGCCTTAAAAACTCC	1
VZV	AB097932_2461to2580	GTACACGTCTGGTGTGTGTTTTACCCGAATCAGAGACGGAATTGCAAAGATATCGGTTTGAAAGCAATGTAATCCCGCCCATATATCCCCAACGTCGCCTTAAAAACTCCCACAATATTA	1
VZV	AB097932_2471to2590	GGTGTGTGTTTTACCCGAATCAGAGACGGAATTGCAAAGATATCGGTTTGAAAGCAATGTAATCCCGCCCATATATCCCCAACGTCGCCTTAAAAACTCCCACAATATTACATTTTTATT	1
VZV	AB097932_2481to2600	TTACCCGAATCAGAGACGGAATTGCAAAGATATCGGTTTGAAAGCAATGTAATCCCGCCCATATATCCCCAACGTCGCCTTAAAAACTCCCACAATATTACATTTTTATTAGTCTTTTAT	1
VZV	AB097932_2491to2610	CAGAGACGGAATTGCAAAGATATCGGTTTGAAAGCAATGTAATCCCGCCCATATATCCCCAACGTCGCCTTAAAAACTCCCACAATATTACATTTTTATTAGTCTTTTATTAATATAGAA	1
VZV	AB097932_2501to2620	ATTGCAAAGATATCGGTTTGAAAGCAATGTAATCCCGCCCATATATCCCCAACGTCGCCTTAAAAACTCCCACAATATTACATTTTTATTAGTCTTTTATTAATATAGAATCACATAAAC	1
VZV	AB097932_2511to2630	TATCGGTTTGAAAGCAATGTAATCCCGCCCATATATCCCCAACGTCGCCTTAAAAACTCCCACAATATTACATTTTTATTAGTCTTTTATTAATATAGAATCACATAAACAATTGATAAA	1
VZV	AB097932_2521to2640	AAAGCAATGTAATCCCGCCCATATATCCCCAACGTCGCCTTAAAAACTCCCACAATATTACATTTTTATTAGTCTTTTATTAATATAGAATCACATAAACAATTGATAAAATCAAGGGGT	1
VZV	AB097932_2531to2650	AATCCCGCCCATATATCCCCAACGTCGCCTTAAAAACTCCCACAATATTACATTTTTATTAGTCTTTTATTAATATAGAATCACATAAACAATTGATAAAATCAAGGGGTGGTGTATAAT	1
VZV	AB097932_2541to2660	ATATATCCCCAACGTCGCCTTAAAAACTCCCACAATATTACATTTTTATTAGTCTTTTATTAATATAGAATCACATAAACAATTGATAAAATCAAGGGGTGGTGTATAATGATTAAAAAT	1
VZV	AB097932_2551to2670	AACGTCGCCTTAAAAACTCCCACAATATTACATTTTTATTAGTCTTTTATTAATATAGAATCACATAAACAATTGATAAAATCAAGGGGTGGTGTATAATGATTAAAAATATAAATTGAT	1
VZV	AB097932_2561to2680	TAAAAACTCCCACAATATTACATTTTTATTAGTCTTTTATTAATATAGAATCACATAAACAATTGATAAAATCAAGGGGTGGTGTATAATGATTAAAAATATAAATTGATATGTTTTACA	1
VZV	AB097932_2571to2690	CACAATATTACATTTTTATTAGTCTTTTATTAATATAGAATCACATAAACAATTGATAAAATCAAGGGGTGGTGTATAATGATTAAAAATATAAATTGATATGTTTTACAAGCATGAAAT	1
VZV	AB097932_2581to2700	CATTTTTATTAGTCTTTTATTAATATAGAATCACATAAACAATTGATAAAATCAAGGGGTGGTGTATAATGATTAAAAATATAAATTGATATGTTTTACAAGCATGAAATAGGTATTTAC	1
VZV	AB097932_2591to2710	AGTCTTTTATTAATATAGAATCACATAAACAATTGATAAAATCAAGGGGTGGTGTATAATGATTAAAAATATAAATTGATATGTTTTACAAGCATGAAATAGGTATTTACTATTCTAACA	1
VZV	AB097932_2601to2720	TAATATAGAATCACATAAACAATTGATAAAATCAAGGGGTGGTGTATAATGATTAAAAATATAAATTGATATGTTTTACAAGCATGAAATAGGTATTTACTATTCTAACAGGTAAATATG	1
VZV	AB097932_2611to2730	TCACATAAACAATTGATAAAATCAAGGGGTGGTGTATAATGATTAAAAATATAAATTGATATGTTTTACAAGCATGAAATAGGTATTTACTATTCTAACAGGTAAATATGCTTAATGATT	1
VZV	AB097932_2621to2740	AATTGATAAAATCAAGGGGTGGTGTATAATGATTAAAAATATAAATTGATATGTTTTACAAGCATGAAATAGGTATTTACTATTCTAACAGGTAAATATGCTTAATGATTAAAAATACAA	1
VZV	AB097932_2631to2750	ATCAAGGGGTGGTGTATAATGATTAAAAATATAAATTGATATGTTTTACAAGCATGAAATAGGTATTTACTATTCTAACAGGTAAATATGCTTAATGATTAAAAATACAAATTAGTATGT	1
VZV	AB097932_2641to2760	GGTGTATAATGATTAAAAATATAAATTGATATGTTTTACAAGCATGAAATAGGTATTTACTATTCTAACAGGTAAATATGCTTAATGATTAAAAATACAAATTAGTATGTTTTGACAAGC	1
VZV	AB097932_2651to2770	GATTAAAAATATAAATTGATATGTTTTACAAGCATGAAATAGGTATTTACTATTCTAACAGGTAAATATGCTTAATGATTAAAAATACAAATTAGTATGTTTTGACAAGCATGAAAAAGG	1
VZV	AB097932_2661to2780	ATAAATTGATATGTTTTACAAGCATGAAATAGGTATTTACTATTCTAACAGGTAAATATGCTTAATGATTAAAAATACAAATTAGTATGTTTTGACAAGCATGAAAAAGGTATTTTTTAT	1
VZV	AB097932_2671to2790	ATGTTTTACAAGCATGAAATAGGTATTTACTATTCTAACAGGTAAATATGCTTAATGATTAAAAATACAAATTAGTATGTTTTGACAAGCATGAAAAAGGTATTTTTTATTTTAGCAGTT	1
VZV	AB097932_2681to2800	AGCATGAAATAGGTATTTACTATTCTAACAGGTAAATATGCTTAATGATTAAAAATACAAATTAGTATGTTTTGACAAGCATGAAAAAGGTATTTTTTATTTTAGCAGTTAAAGGTACTA	1
VZV	AB097932_2691to2810	AGGTATTTACTATTCTAACAGGTAAATATGCTTAATGATTAAAAATACAAATTAGTATGTTTTGACAAGCATGAAAAAGGTATTTTTTATTTTAGCAGTTAAAGGTACTACACTTAAAAT	1
VZV	AB097932_2701to2820	TATTCTAACAGGTAAATATGCTTAATGATTAAAAATACAAATTAGTATGTTTTGACAAGCATGAAAAAGGTATTTTTTATTTTAGCAGTTAAAGGTACTACACTTAAAATATTTACCGTA	1
VZV	AB097932_2711to2830	GGTAAATATGCTTAATGATTAAAAATACAAATTAGTATGTTTTGACAAGCATGAAAAAGGTATTTTTTATTTTAGCAGTTAAAGGTACTACACTTAAAATATTTACCGTATGGACGGGCG	1
VZV	AB097932_2721to2840	CTTAATGATTAAAAATACAAATTAGTATGTTTTGACAAGCATGAAAAAGGTATTTTTTATTTTAGCAGTTAAAGGTACTACACTTAAAATATTTACCGTATGGACGGGCGTCAGAAAGAT	1
VZV	AB097932_2731to2850	AAAAATACAAATTAGTATGTTTTGACAAGCATGAAAAAGGTATTTTTTATTTTAGCAGTTAAAGGTACTACACTTAAAATATTTACCGTATGGACGGGCGTCAGAAAGATGCCCGGCCCA	1
VZV	AB097932_2741to2860	ATTAGTATGTTTTGACAAGCATGAAAAAGGTATTTTTTATTTTAGCAGTTAAAGGTACTACACTTAAAATATTTACCGTATGGACGGGCGTCAGAAAGATGCCCGGCCCAAGTTGAGAGG	1
VZV	AB097932_2751to2870	TTTGACAAGCATGAAAAAGGTATTTTTTATTTTAGCAGTTAAAGGTACTACACTTAAAATATTTACCGTATGGACGGGCGTCAGAAAGATGCCCGGCCCAAGTTGAGAGGGTACATTCAA	1
VZV	AB097932_2761to2880	ATGAAAAAGGTATTTTTTATTTTAGCAGTTAAAGGTACTACACTTAAAATATTTACCGTATGGACGGGCGTCAGAAAGATGCCCGGCCCAAGTTGAGAGGGTACATTCAACACGACCACA	1
VZV	AB097932_2771to2890	TATTTTTTATTTTAGCAGTTAAAGGTACTACACTTAAAATATTTACCGTATGGACGGGCGTCAGAAAGATGCCCGGCCCAAGTTGAGAGGGTACATTCAACACGACCACACTCGCGTTGG	1
VZV	AB097932_2781to2900	TTTAGCAGTTAAAGGTACTACACTTAAAATATTTACCGTATGGACGGGCGTCAGAAAGATGCCCGGCCCAAGTTGAGAGGGTACATTCAACACGACCACACTCGCGTTGGTGGGTGATTA	1
VZV	AB097932_2791to2910	AAAGGTACTACACTTAAAATATTTACCGTATGGACGGGCGTCAGAAAGATGCCCGGCCCAAGTTGAGAGGGTACATTCAACACGACCACACTCGCGTTGGTGGGTGATTAGGGCCTCTAA	1
VZV	AB097932_2801to2920	CACTTAAAATATTTACCGTATGGACGGGCGTCAGAAAGATGCCCGGCCCAAGTTGAGAGGGTACATTCAACACGACCACACTCGCGTTGGTGGGTGATTAGGGCCTCTAAAACACCGGCC	1
VZV	AB097932_2811to2930	ATTTACCGTATGGACGGGCGTCAGAAAGATGCCCGGCCCAAGTTGAGAGGGTACATTCAACACGACCACACTCGCGTTGGTGGGTGATTAGGGCCTCTAAAACACCGGCCAGACATGACC	1
VZV	AB097932_2821to2940	TGGACGGGCGTCAGAAAGATGCCCGGCCCAAGTTGAGAGGGTACATTCAACACGACCACACTCGCGTTGGTGGGTGATTAGGGCCTCTAAAACACCGGCCAGACATGACCCGGGTGTATA	1
VZV	AB097932_2831to2950	TCAGAAAGATGCCCGGCCCAAGTTGAGAGGGTACATTCAACACGACCACACTCGCGTTGGTGGGTGATTAGGGCCTCTAAAACACCGGCCAGACATGACCCGGGTGTATATTCTTGTAAC	1
VZV	AB097932_2841to2960	GCCCGGCCCAAGTTGAGAGGGTACATTCAACACGACCACACTCGCGTTGGTGGGTGATTAGGGCCTCTAAAACACCGGCCAGACATGACCCGGGTGTATATTCTTGTAACACTTGAACGT	1
VZV	AB097932_2851to2970	AGTTGAGAGGGTACATTCAACACGACCACACTCGCGTTGGTGGGTGATTAGGGCCTCTAAAACACCGGCCAGACATGACCCGGGTGTATATTCTTGTAACACTTGAACGTTACAACTGAT	1
VZV	AB097932_2861to2980	GTACATTCAACACGACCACACTCGCGTTGGTGGGTGATTAGGGCCTCTAAAACACCGGCCAGACATGACCCGGGTGTATATTCTTGTAACACTTGAACGTTACAACTGATATCATCATAT	1
VZV	AB097932_2871to2990	CACGACCACACTCGCGTTGGTGGGTGATTAGGGCCTCTAAAACACCGGCCAGACATGACCCGGGTGTATATTCTTGTAACACTTGAACGTTACAACTGATATCATCATATTCCACAAATT	1
VZV	AB097932_2881to3000	CTCGCGTTGGTGGGTGATTAGGGCCTCTAAAACACCGGCCAGACATGACCCGGGTGTATATTCTTGTAACACTTGAACGTTACAACTGATATCATCATATTCCACAAATTTAGAGCCACG	1
VZV	AB097932_2891to3010	TGGGTGATTAGGGCCTCTAAAACACCGGCCAGACATGACCCGGGTGTATATTCTTGTAACACTTGAACGTTACAACTGATATCATCATATTCCACAAATTTAGAGCCACGGACAACTATA	1
VZV	AB097932_2901to3020	GGGCCTCTAAAACACCGGCCAGACATGACCCGGGTGTATATTCTTGTAACACTTGAACGTTACAACTGATATCATCATATTCCACAAATTTAGAGCCACGGACAACTATATTAGCAATGC	1
VZV	AB097932_2911to3030	AACACCGGCCAGACATGACCCGGGTGTATATTCTTGTAACACTTGAACGTTACAACTGATATCATCATATTCCACAAATTTAGAGCCACGGACAACTATATTAGCAATGCGGGCAATCAT	1
VZV	AB097932_2921to3040	AGACATGACCCGGGTGTATATTCTTGTAACACTTGAACGTTACAACTGATATCATCATATTCCACAAATTTAGAGCCACGGACAACTATATTAGCAATGCGGGCAATCATAACAAACATA	1
VZV	AB097932_2931to3050	CGGGTGTATATTCTTGTAACACTTGAACGTTACAACTGATATCATCATATTCCACAAATTTAGAGCCACGGACAACTATATTAGCAATGCGGGCAATCATAACAAACATATAAGTAGTAA	1
VZV	AB097932_2941to3060	TTCTTGTAACACTTGAACGTTACAACTGATATCATCATATTCCACAAATTTAGAGCCACGGACAACTATATTAGCAATGCGGGCAATCATAACAAACATATAAGTAGTAATACACGTGAT	1
VZV	AB097932_2951to3070	ACTTGAACGTTACAACTGATATCATCATATTCCACAAATTTAGAGCCACGGACAACTATATTAGCAATGCGGGCAATCATAACAAACATATAAGTAGTAATACACGTGATATCACTAAAA	1
VZV	AB097932_2961to3080	TACAACTGATATCATCATATTCCACAAATTTAGAGCCACGGACAACTATATTAGCAATGCGGGCAATCATAACAAACATATAAGTAGTAATACACGTGATATCACTAAAACGTTGCTGGC	1
VZV	AB097932_2971to3090	ATCATCATATTCCACAAATTTAGAGCCACGGACAACTATATTAGCAATGCGGGCAATCATAACAAACATATAAGTAGTAATACACGTGATATCACTAAAACGTTGCTGGCGCAACAGTTC	1
VZV	AB097932_2981to3100	TCCACAAATTTAGAGCCACGGACAACTATATTAGCAATGCGGGCAATCATAACAAACATATAAGTAGTAATACACGTGATATCACTAAAACGTTGCTGGCGCAACAGTTCGGGGAGAGTA	1
VZV	AB097932_2991to3110	TAGAGCCACGGACAACTATATTAGCAATGCGGGCAATCATAACAAACATATAAGTAGTAATACACGTGATATCACTAAAACGTTGCTGGCGCAACAGTTCGGGGAGAGTACGAGACCCCA	1
VZV	AB097932_3001to3120	GACAACTATATTAGCAATGCGGGCAATCATAACAAACATATAAGTAGTAATACACGTGATATCACTAAAACGTTGCTGGCGCAACAGTTCGGGGAGAGTACGAGACCCCAAATCGTTGTC	1
VZV	AB097932_3011to3130	TTAGCAATGCGGGCAATCATAACAAACATATAAGTAGTAATACACGTGATATCACTAAAACGTTGCTGGCGCAACAGTTCGGGGAGAGTACGAGACCCCAAATCGTTGTCCCTGTTTAGA	1
VZV	AB097932_3021to3140	GGGCAATCATAACAAACATATAAGTAGTAATACACGTGATATCACTAAAACGTTGCTGGCGCAACAGTTCGGGGAGAGTACGAGACCCCAAATCGTTGTCCCTGTTTAGAAGAAGACATC	1
VZV	AB097932_3031to3150	AACAAACATATAAGTAGTAATACACGTGATATCACTAAAACGTTGCTGGCGCAACAGTTCGGGGAGAGTACGAGACCCCAAATCGTTGTCCCTGTTTAGAAGAAGACATCTTACAAAAGG	1
VZV	AB097932_3041to3160	TAAGTAGTAATACACGTGATATCACTAAAACGTTGCTGGCGCAACAGTTCGGGGAGAGTACGAGACCCCAAATCGTTGTCCCTGTTTAGAAGAAGACATCTTACAAAAGGCCCCAGCTTT	1
VZV	AB097932_3051to3170	TACACGTGATATCACTAAAACGTTGCTGGCGCAACAGTTCGGGGAGAGTACGAGACCCCAAATCGTTGTCCCTGTTTAGAAGAAGACATCTTACAAAAGGCCCCAGCTTTAACTTTAAAT	1
VZV	AB097932_3061to3180	ATCACTAAAACGTTGCTGGCGCAACAGTTCGGGGAGAGTACGAGACCCCAAATCGTTGTCCCTGTTTAGAAGAAGACATCTTACAAAAGGCCCCAGCTTTAACTTTAAATTCTCCAAAAG	1
VZV	AB097932_3071to3190	CGTTGCTGGCGCAACAGTTCGGGGAGAGTACGAGACCCCAAATCGTTGTCCCTGTTTAGAAGAAGACATCTTACAAAAGGCCCCAGCTTTAACTTTAAATTCTCCAAAAGTGACTTCGAG	1
VZV	AB097932_3081to3200	GCAACAGTTCGGGGAGAGTACGAGACCCCAAATCGTTGTCCCTGTTTAGAAGAAGACATCTTACAAAAGGCCCCAGCTTTAACTTTAAATTCTCCAAAAGTGACTTCGAGGTTGCAACAA	1
VZV	AB097932_3091to3210	GGGGAGAGTACGAGACCCCAAATCGTTGTCCCTGTTTAGAAGAAGACATCTTACAAAAGGCCCCAGCTTTAACTTTAAATTCTCCAAAAGTGACTTCGAGGTTGCAACAATGGGATTATT	1
VZV	AB097932_3101to3220	CGAGACCCCAAATCGTTGTCCCTGTTTAGAAGAAGACATCTTACAAAAGGCCCCAGCTTTAACTTTAAATTCTCCAAAAGTGACTTCGAGGTTGCAACAATGGGATTATTTGTGTAGATG	1
VZV	AB097932_3111to3230	AATCGTTGTCCCTGTTTAGAAGAAGACATCTTACAAAAGGCCCCAGCTTTAACTTTAAATTCTCCAAAAGTGACTTCGAGGTTGCAACAATGGGATTATTTGTGTAGATGGGCAAGTTTT	1
VZV	AB097932_3121to3240	CCTGTTTAGAAGAAGACATCTTACAAAAGGCCCCAGCTTTAACTTTAAATTCTCCAAAAGTGACTTCGAGGTTGCAACAATGGGATTATTTGTGTAGATGGGCAAGTTTTTTGCCGCTAA	1
VZV	AB097932_3131to3250	AGAAGACATCTTACAAAAGGCCCCAGCTTTAACTTTAAATTCTCCAAAAGTGACTTCGAGGTTGCAACAATGGGATTATTTGTGTAGATGGGCAAGTTTTTTGCCGCTAACATTTTAATC	1
VZV	AB097932_3141to3260	TTACAAAAGGCCCCAGCTTTAACTTTAAATTCTCCAAAAGTGACTTCGAGGTTGCAACAATGGGATTATTTGTGTAGATGGGCAAGTTTTTTGCCGCTAACATTTTAATCCACGTTAACA	1
VZV	AB097932_3151to3270	CCCCAGCTTTAACTTTAAATTCTCCAAAAGTGACTTCGAGGTTGCAACAATGGGATTATTTGTGTAGATGGGCAAGTTTTTTGCCGCTAACATTTTAATCCACGTTAACAGTTCATCCGC	1
VZV	AB097932_3161to3280	AACTTTAAATTCTCCAAAAGTGACTTCGAGGTTGCAACAATGGGATTATTTGTGTAGATGGGCAAGTTTTTTGCCGCTAACATTTTAATCCACGTTAACAGTTCATCCGCAGACTCCAAC	1
VZV	AB097932_3171to3290	TCTCCAAAAGTGACTTCGAGGTTGCAACAATGGGATTATTTGTGTAGATGGGCAAGTTTTTTGCCGCTAACATTTTAATCCACGTTAACAGTTCATCCGCAGACTCCAACGCTTCAATCA	1
VZV	AB097932_3181to3300	TGACTTCGAGGTTGCAACAATGGGATTATTTGTGTAGATGGGCAAGTTTTTTGCCGCTAACATTTTAATCCACGTTAACAGTTCATCCGCAGACTCCAACGCTTCAATCAAAGATTCTCC	1
VZV	AB097932_3191to3310	GTTGCAACAATGGGATTATTTGTGTAGATGGGCAAGTTTTTTGCCGCTAACATTTTAATCCACGTTAACAGTTCATCCGCAGACTCCAACGCTTCAATCAAAGATTCTCCACGTATGACT	1
VZV	AB097932_3201to3320	TGGGATTATTTGTGTAGATGGGCAAGTTTTTTGCCGCTAACATTTTAATCCACGTTAACAGTTCATCCGCAGACTCCAACGCTTCAATCAAAGATTCTCCACGTATGACTCTCTCACGCA	1
VZV	AB097932_3211to3330	TGTGTAGATGGGCAAGTTTTTTGCCGCTAACATTTTAATCCACGTTAACAGTTCATCCGCAGACTCCAACGCTTCAATCAAAGATTCTCCACGTATGACTCTCTCACGCAACGCGCGGGC	1
VZV	AB097932_3221to3340	GGCAAGTTTTTTGCCGCTAACATTTTAATCCACGTTAACAGTTCATCCGCAGACTCCAACGCTTCAATCAAAGATTCTCCACGTATGACTCTCTCACGCAACGCGCGGGCAATACGTGAG	1
VZV	AB097932_3231to3350	TTGCCGCTAACATTTTAATCCACGTTAACAGTTCATCCGCAGACTCCAACGCTTCAATCAAAGATTCTCCACGTATGACTCTCTCACGCAACGCGCGGGCAATACGTGAGTCCATTTTAT	1
VZV	AB097932_3241to3360	CATTTTAATCCACGTTAACAGTTCATCCGCAGACTCCAACGCTTCAATCAAAGATTCTCCACGTATGACTCTCTCACGCAACGCGCGGGCAATACGTGAGTCCATTTTATATGACTCAAA	1
VZV	AB097932_3251to3370	CACGTTAACAGTTCATCCGCAGACTCCAACGCTTCAATCAAAGATTCTCCACGTATGACTCTCTCACGCAACGCGCGGGCAATACGTGAGTCCATTTTATATGACTCAAAGGTACGATAA	1
VZV	AB097932_3261to3380	GTTCATCCGCAGACTCCAACGCTTCAATCAAAGATTCTCCACGTATGACTCTCTCACGCAACGCGCGGGCAATACGTGAGTCCATTTTATATGACTCAAAGGTACGATAAAGTTCATGTC	1
VZV	AB097932_3271to3390	AGACTCCAACGCTTCAATCAAAGATTCTCCACGTATGACTCTCTCACGCAACGCGCGGGCAATACGTGAGTCCATTTTATATGACTCAAAGGTACGATAAAGTTCATGTCCGTACAACAT	1
VZV	AB097932_3281to3400	GCTTCAATCAAAGATTCTCCACGTATGACTCTCTCACGCAACGCGCGGGCAATACGTGAGTCCATTTTATATGACTCAAAGGTACGATAAAGTTCATGTCCGTACAACATCAACTCCGGC	1
VZV	AB097932_3291to3410	AAGATTCTCCACGTATGACTCTCTCACGCAACGCGCGGGCAATACGTGAGTCCATTTTATATGACTCAAAGGTACGATAAAGTTCATGTCCGTACAACATCAACTCCGGCCAAGATGTGT	1
VZV	AB097932_3301to3420	ACGTATGACTCTCTCACGCAACGCGCGGGCAATACGTGAGTCCATTTTATATGACTCAAAGGTACGATAAAGTTCATGTCCGTACAACATCAACTCCGGCCAAGATGTGTTTTGTTTTAT	1
VZV	AB097932_3311to3430	CTCTCACGCAACGCGCGGGCAATACGTGAGTCCATTTTATATGACTCAAAGGTACGATAAAGTTCATGTCCGTACAACATCAACTCCGGCCAAGATGTGTTTTGTTTTATCCCCGGAAAA	1
VZV	AB097932_3321to3440	ACGCGCGGGCAATACGTGAGTCCATTTTATATGACTCAAAGGTACGATAAAGTTCATGTCCGTACAACATCAACTCCGGCCAAGATGTGTTTTGTTTTATCCCCGGAAAACATCCACCGG	1
VZV	AB097932_3331to3450	AATACGTGAGTCCATTTTATATGACTCAAAGGTACGATAAAGTTCATGTCCGTACAACATCAACTCCGGCCAAGATGTGTTTTGTTTTATCCCCGGAAAACATCCACCGGAAGCCCATGA	1
VZV	AB097932_3341to3460	TCCATTTTATATGACTCAAAGGTACGATAAAGTTCATGTCCGTACAACATCAACTCCGGCCAAGATGTGTTTTGTTTTATCCCCGGAAAACATCCACCGGAAGCCCATGAATCACCCTCT	1
VZV	AB097932_3351to3470	ATGACTCAAAGGTACGATAAAGTTCATGTCCGTACAACATCAACTCCGGCCAAGATGTGTTTTGTTTTATCCCCGGAAAACATCCACCGGAAGCCCATGAATCACCCTCTTGTATTGTGG	1
VZV	AB097932_3361to3480	GGTACGATAAAGTTCATGTCCGTACAACATCAACTCCGGCCAAGATGTGTTTTGTTTTATCCCCGGAAAACATCCACCGGAAGCCCATGAATCACCCTCTTGTATTGTGGCATATCGGAC	1
VZV	AB097932_3371to3490	AGTTCATGTCCGTACAACATCAACTCCGGCCAAGATGTGTTTTGTTTTATCCCCGGAAAACATCCACCGGAAGCCCATGAATCACCCTCTTGTATTGTGGCATATCGGACTACCAGTTTT	1
VZV	AB097932_3381to3500	CGTACAACATCAACTCCGGCCAAGATGTGTTTTGTTTTATCCCCGGAAAACATCCACCGGAAGCCCATGAATCACCCTCTTGTATTGTGGCATATCGGACTACCAGTTTTTCAATTGTTT	1
VZV	AB097932_3391to3510	CAACTCCGGCCAAGATGTGTTTTGTTTTATCCCCGGAAAACATCCACCGGAAGCCCATGAATCACCCTCTTGTATTGTGGCATATCGGACTACCAGTTTTTCAATTGTTTCATCTAAATG	1
VZV	AB097932_3401to3520	CAAGATGTGTTTTGTTTTATCCCCGGAAAACATCCACCGGAAGCCCATGAATCACCCTCTTGTATTGTGGCATATCGGACTACCAGTTTTTCAATTGTTTCATCTAAATGGCGTACCGAG	1
VZV	AB097932_3411to3530	TTTGTTTTATCCCCGGAAAACATCCACCGGAAGCCCATGAATCACCCTCTTGTATTGTGGCATATCGGACTACCAGTTTTTCAATTGTTTCATCTAAATGGCGTACCGAGTCAATGGTCA	1
VZV	AB097932_3421to3540	CCCCGGAAAACATCCACCGGAAGCCCATGAATCACCCTCTTGTATTGTGGCATATCGGACTACCAGTTTTTCAATTGTTTCATCTAAATGGCGTACCGAGTCAATGGTCACGCTGGCTCC	1
VZV	AB097932_3431to3550	CATCCACCGGAAGCCCATGAATCACCCTCTTGTATTGTGGCATATCGGACTACCAGTTTTTCAATTGTTTCATCTAAATGGCGTACCGAGTCAATGGTCACGCTGGCTCCCGCGGTGGAG	1
VZV	AB097932_3441to3560	AAGCCCATGAATCACCCTCTTGTATTGTGGCATATCGGACTACCAGTTTTTCAATTGTTTCATCTAAATGGCGTACCGAGTCAATGGTCACGCTGGCTCCCGCGGTGGAGACGACTTCAA	1
VZV	AB097932_3451to3570	ATCACCCTCTTGTATTGTGGCATATCGGACTACCAGTTTTTCAATTGTTTCATCTAAATGGCGTACCGAGTCAATGGTCACGCTGGCTCCCGCGGTGGAGACGACTTCAATAGCACGGCC	1
VZV	AB097932_3461to3580	TGTATTGTGGCATATCGGACTACCAGTTTTTCAATTGTTTCATCTAAATGGCGTACCGAGTCAATGGTCACGCTGGCTCCCGCGGTGGAGACGACTTCAATAGCACGGCCCGTAATTCGA	1
VZV	AB097932_3471to3590	CATATCGGACTACCAGTTTTTCAATTGTTTCATCTAAATGGCGTACCGAGTCAATGGTCACGCTGGCTCCCGCGGTGGAGACGACTTCAATAGCACGGCCCGTAATTCGATCGACCGGGA	1
VZV	AB097932_3481to3600	TACCAGTTTTTCAATTGTTTCATCTAAATGGCGTACCGAGTCAATGGTCACGCTGGCTCCCGCGGTGGAGACGACTTCAATAGCACGGCCCGTAATTCGATCGACCGGGATATCATACTC	1
VZV	AB097932_3491to3610	TCAATTGTTTCATCTAAATGGCGTACCGAGTCAATGGTCACGCTGGCTCCCGCGGTGGAGACGACTTCAATAGCACGGCCCGTAATTCGATCGACCGGGATATCATACTCTTTTCGAATA	1
VZV	AB097932_3501to3620	CATCTAAATGGCGTACCGAGTCAATGGTCACGCTGGCTCCCGCGGTGGAGACGACTTCAATAGCACGGCCCGTAATTCGATCGACCGGGATATCATACTCTTTTCGAATACGCTCTCGGC	1
VZV	AB097932_3511to3630	GCGTACCGAGTCAATGGTCACGCTGGCTCCCGCGGTGGAGACGACTTCAATAGCACGGCCCGTAATTCGATCGACCGGGATATCATACTCTTTTCGAATACGCTCTCGGCGGGCGTCTCT	1
VZV	AB097932_3521to3640	TCAATGGTCACGCTGGCTCCCGCGGTGGAGACGACTTCAATAGCACGGCCCGTAATTCGATCGACCGGGATATCATACTCTTTTCGAATACGCTCTCGGCGGGCGTCTCTCTTGGAAAAT	1
VZV	AB097932_3531to3650	CGCTGGCTCCCGCGGTGGAGACGACTTCAATAGCACGGCCCGTAATTCGATCGACCGGGATATCATACTCTTTTCGAATACGCTCTCGGCGGGCGTCTCTCTTGGAAAATCGCAACCTGT	1
VZV	AB097932_3541to3660	CGCGGTGGAGACGACTTCAATAGCACGGCCCGTAATTCGATCGACCGGGATATCATACTCTTTTCGAATACGCTCTCGGCGGGCGTCTCTCTTGGAAAATCGCAACCTGTACGATTCGTC	1
VZV	AB097932_3551to3670	ACGACTTCAATAGCACGGCCCGTAATTCGATCGACCGGGATATCATACTCTTTTCGAATACGCTCTCGGCGGGCGTCTCTCTTGGAAAATCGCAACCTGTACGATTCGTCATGTGTCTGA	1
VZV	AB097932_3561to3680	TAGCACGGCCCGTAATTCGATCGACCGGGATATCATACTCTTTTCGAATACGCTCTCGGCGGGCGTCTCTCTTGGAAAATCGCAACCTGTACGATTCGTCATGTGTCTGATCATTTCTTT	1
VZV	AB097932_3571to3690	CGTAATTCGATCGACCGGGATATCATACTCTTTTCGAATACGCTCTCGGCGGGCGTCTCTCTTGGAAAATCGCAACCTGTACGATTCGTCATGTGTCTGATCATTTCTTTCTCCCGTGGT	1
VZV	AB097932_3581to3700	TCGACCGGGATATCATACTCTTTTCGAATACGCTCTCGGCGGGCGTCTCTCTTGGAAAATCGCAACCTGTACGATTCGTCATGTGTCTGATCATTTCTTTCTCCCGTGGTCATTGCAGGA	1
VZV	AB097932_3591to3710	TATCATACTCTTTTCGAATACGCTCTCGGCGGGCGTCTCTCTTGGAAAATCGCAACCTGTACGATTCGTCATGTGTCTGATCATTTCTTTCTCCCGTGGTCATTGCAGGAGGCGTTGTAG	1
VZV	AB097932_3601to3720	TTTTCGAATACGCTCTCGGCGGGCGTCTCTCTTGGAAAATCGCAACCTGTACGATTCGTCATGTGTCTGATCATTTCTTTCTCCCGTGGTCATTGCAGGAGGCGTTGTAGGACGCCGTCT	1
VZV	AB097932_3611to3730	CGCTCTCGGCGGGCGTCTCTCTTGGAAAATCGCAACCTGTACGATTCGTCATGTGTCTGATCATTTCTTTCTCCCGTGGTCATTGCAGGAGGCGTTGTAGGACGCCGTCTTCGATTTGAC	1
VZV	AB097932_3621to3740	GGGCGTCTCTCTTGGAAAATCGCAACCTGTACGATTCGTCATGTGTCTGATCATTTCTTTCTCCCGTGGTCATTGCAGGAGGCGTTGTAGGACGCCGTCTTCGATTTGACAGGGATCGAT	1
VZV	AB097932_3631to3750	CTTGGAAAATCGCAACCTGTACGATTCGTCATGTGTCTGATCATTTCTTTCTCCCGTGGTCATTGCAGGAGGCGTTGTAGGACGCCGTCTTCGATTTGACAGGGATCGATCACGGTGTTT	1
VZV	AB097932_3641to3760	CGCAACCTGTACGATTCGTCATGTGTCTGATCATTTCTTTCTCCCGTGGTCATTGCAGGAGGCGTTGTAGGACGCCGTCTTCGATTTGACAGGGATCGATCACGGTGTTTTCTTGAACTT	1
VZV	AB097932_3651to3770	ACGATTCGTCATGTGTCTGATCATTTCTTTCTCCCGTGGTCATTGCAGGAGGCGTTGTAGGACGCCGTCTTCGATTTGACAGGGATCGATCACGGTGTTTTCTTGAACTTTGGGTGTTAT	1
VZV	AB097932_3661to3780	ATGTGTCTGATCATTTCTTTCTCCCGTGGTCATTGCAGGAGGCGTTGTAGGACGCCGTCTTCGATTTGACAGGGATCGATCACGGTGTTTTCTTGAACTTTGGGTGTTATAAGATCTGGA	1
VZV	AB097932_3671to3790	TCATTTCTTTCTCCCGTGGTCATTGCAGGAGGCGTTGTAGGACGCCGTCTTCGATTTGACAGGGATCGATCACGGTGTTTTCTTGAACTTTGGGTGTTATAAGATCTGGATGATCGTCGA	1
VZV	AB097932_3681to3800	CTCCCGTGGTCATTGCAGGAGGCGTTGTAGGACGCCGTCTTCGATTTGACAGGGATCGATCACGGTGTTTTCTTGAACTTTGGGTGTTATAAGATCTGGATGATCGTCGATGTCCCCGTT	1
VZV	AB097932_3691to3810	CATTGCAGGAGGCGTTGTAGGACGCCGTCTTCGATTTGACAGGGATCGATCACGGTGTTTTCTTGAACTTTGGGTGTTATAAGATCTGGATGATCGTCGATGTCCCCGTTCGATGCGTGC	1
VZV	AB097932_3701to3820	GGCGTTGTAGGACGCCGTCTTCGATTTGACAGGGATCGATCACGGTGTTTTCTTGAACTTTGGGTGTTATAAGATCTGGATGATCGTCGATGTCCCCGTTCGATGCGTGCATATCCAGTC	1
VZV	AB097932_3711to3830	GACGCCGTCTTCGATTTGACAGGGATCGATCACGGTGTTTTCTTGAACTTTGGGTGTTATAAGATCTGGATGATCGTCGATGTCCCCGTTCGATGCGTGCATATCCAGTCTCCACGTCTC	1
VZV	AB097932_3721to3840	TCGATTTGACAGGGATCGATCACGGTGTTTTCTTGAACTTTGGGTGTTATAAGATCTGGATGATCGTCGATGTCCCCGTTCGATGCGTGCATATCCAGTCTCCACGTCTCTTCCTCCATG	1
VZV	AB097932_3731to3850	AGGGATCGATCACGGTGTTTTCTTGAACTTTGGGTGTTATAAGATCTGGATGATCGTCGATGTCCCCGTTCGATGCGTGCATATCCAGTCTCCACGTCTCTTCCTCCATGATGGTTTGAA	1
VZV	AB097932_3741to3860	CACGGTGTTTTCTTGAACTTTGGGTGTTATAAGATCTGGATGATCGTCGATGTCCCCGTTCGATGCGTGCATATCCAGTCTCCACGTCTCTTCCTCCATGATGGTTTGAATCGGGTAATA	1
VZV	AB097932_3751to3870	TCTTGAACTTTGGGTGTTATAAGATCTGGATGATCGTCGATGTCCCCGTTCGATGCGTGCATATCCAGTCTCCACGTCTCTTCCTCCATGATGGTTTGAATCGGGTAATACAACAACCAA	1
VZV	AB097932_3761to3880	TGGGTGTTATAAGATCTGGATGATCGTCGATGTCCCCGTTCGATGCGTGCATATCCAGTCTCCACGTCTCTTCCTCCATGATGGTTTGAATCGGGTAATACAACAACCAAAGTTTTCGGG	1
VZV	AB097932_3771to3890	AAGATCTGGATGATCGTCGATGTCCCCGTTCGATGCGTGCATATCCAGTCTCCACGTCTCTTCCTCCATGATGGTTTGAATCGGGTAATACAACAACCAAAGTTTTCGGGCGATTGTGGT	1
VZV	AB097932_3781to3900	TGATCGTCGATGTCCCCGTTCGATGCGTGCATATCCAGTCTCCACGTCTCTTCCTCCATGATGGTTTGAATCGGGTAATACAACAACCAAAGTTTTCGGGCGATTGTGGTGGTAGCTTTC	1
VZV	AB097932_3791to3910	TGTCCCCGTTCGATGCGTGCATATCCAGTCTCCACGTCTCTTCCTCCATGATGGTTTGAATCGGGTAATACAACAACCAAAGTTTTCGGGCGATTGTGGTGGTAGCTTTCACGCCTTCCG	1
VZV	AB097932_3801to3920	CGATGCGTGCATATCCAGTCTCCACGTCTCTTCCTCCATGATGGTTTGAATCGGGTAATACAACAACCAAAGTTTTCGGGCGATTGTGGTGGTAGCTTTCACGCCTTCCGTGCCTTCGTT	1
VZV	AB097932_3811to3930	ATATCCAGTCTCCACGTCTCTTCCTCCATGATGGTTTGAATCGGGTAATACAACAACCAAAGTTTTCGGGCGATTGTGGTGGTAGCTTTCACGCCTTCCGTGCCTTCGTTTGGAATACCG	1
VZV	AB097932_3821to3940	TCCACGTCTCTTCCTCCATGATGGTTTGAATCGGGTAATACAACAACCAAAGTTTTCGGGCGATTGTGGTGGTAGCTTTCACGCCTTCCGTGCCTTCGTTTGGAATACCGTGGATTATAT	1
VZV	AB097932_3831to3950	TTCCTCCATGATGGTTTGAATCGGGTAATACAACAACCAAAGTTTTCGGGCGATTGTGGTGGTAGCTTTCACGCCTTCCGTGCCTTCGTTTGGAATACCGTGGATTATATGCTGTATCTG	1
VZV	AB097932_3841to3960	ATGGTTTGAATCGGGTAATACAACAACCAAAGTTTTCGGGCGATTGTGGTGGTAGCTTTCACGCCTTCCGTGCCTTCGTTTGGAATACCGTGGATTATATGCTGTATCTGCAGTACGCTC	1
VZV	AB097932_3851to3970	TCGGGTAATACAACAACCAAAGTTTTCGGGCGATTGTGGTGGTAGCTTTCACGCCTTCCGTGCCTTCGTTTGGAATACCGTGGATTATATGCTGTATCTGCAGTACGCTCCACATACACA	1
VZV	AB097932_3861to3980	CAACAACCAAAGTTTTCGGGCGATTGTGGTGGTAGCTTTCACGCCTTCCGTGCCTTCGTTTGGAATACCGTGGATTATATGCTGTATCTGCAGTACGCTCCACATACACAGTTCTAGACG	1
VZV	AB097932_3871to3990	AGTTTTCGGGCGATTGTGGTGGTAGCTTTCACGCCTTCCGTGCCTTCGTTTGGAATACCGTGGATTATATGCTGTATCTGCAGTACGCTCCACATACACAGTTCTAGACGTTGTGGAGTC	1
VZV	AB097932_3881to4000	CGATTGTGGTGGTAGCTTTCACGCCTTCCGTGCCTTCGTTTGGAATACCGTGGATTATATGCTGTATCTGCAGTACGCTCCACATACACAGTTCTAGACGTTGTGGAGTCCTCGCCTGGA	1
VZV	AB097932_3891to4010	GGTAGCTTTCACGCCTTCCGTGCCTTCGTTTGGAATACCGTGGATTATATGCTGTATCTGCAGTACGCTCCACATACACAGTTCTAGACGTTGTGGAGTCCTCGCCTGGAGTGGAGCCAA	1
VZV	AB097932_3901to4020	ACGCCTTCCGTGCCTTCGTTTGGAATACCGTGGATTATATGCTGTATCTGCAGTACGCTCCACATACACAGTTCTAGACGTTGTGGAGTCCTCGCCTGGAGTGGAGCCAATAGCTTCATC	1
VZV	AB097932_3911to4030	TGCCTTCGTTTGGAATACCGTGGATTATATGCTGTATCTGCAGTACGCTCCACATACACAGTTCTAGACGTTGTGGAGTCCTCGCCTGGAGTGGAGCCAATAGCTTCATCATTTGCCCAA	1
VZV	AB097932_3921to4040	TGGAATACCGTGGATTATATGCTGTATCTGCAGTACGCTCCACATACACAGTTCTAGACGTTGTGGAGTCCTCGCCTGGAGTGGAGCCAATAGCTTCATCATTTGCCCAATCGGTGACTT	1
VZV	AB097932_3931to4050	TGGATTATATGCTGTATCTGCAGTACGCTCCACATACACAGTTCTAGACGTTGTGGAGTCCTCGCCTGGAGTGGAGCCAATAGCTTCATCATTTGCCCAATCGGTGACTTCCAATGCAAA	1
VZV	AB097932_3941to4060	GCTGTATCTGCAGTACGCTCCACATACACAGTTCTAGACGTTGTGGAGTCCTCGCCTGGAGTGGAGCCAATAGCTTCATCATTTGCCCAATCGGTGACTTCCAATGCAAAGTCATCCGAA	1
VZV	AB097932_3951to4070	CAGTACGCTCCACATACACAGTTCTAGACGTTGTGGAGTCCTCGCCTGGAGTGGAGCCAATAGCTTCATCATTTGCCCAATCGGTGACTTCCAATGCAAAGTCATCCGAAGGTTCGTCTG	1
VZV	AB097932_3961to4080	CACATACACAGTTCTAGACGTTGTGGAGTCCTCGCCTGGAGTGGAGCCAATAGCTTCATCATTTGCCCAATCGGTGACTTCCAATGCAAAGTCATCCGAAGGTTCGTCTGGTAGCAAATT	1
VZV	AB097932_3971to4090	GTTCTAGACGTTGTGGAGTCCTCGCCTGGAGTGGAGCCAATAGCTTCATCATTTGCCCAATCGGTGACTTCCAATGCAAAGTCATCCGAAGGTTCGTCTGGTAGCAAATTCATAAAGTCT	1
VZV	AB097932_3981to4100	TTGTGGAGTCCTCGCCTGGAGTGGAGCCAATAGCTTCATCATTTGCCCAATCGGTGACTTCCAATGCAAAGTCATCCGAAGGTTCGTCTGGTAGCAAATTCATAAAGTCTTCACAAATAG	1
VZV	AB097932_3991to4110	CTCGCCTGGAGTGGAGCCAATAGCTTCATCATTTGCCCAATCGGTGACTTCCAATGCAAAGTCATCCGAAGGTTCGTCTGGTAGCAAATTCATAAAGTCTTCACAAATAGTAGACACGTC	1
VZV	AB097932_4001to4120	GTGGAGCCAATAGCTTCATCATTTGCCCAATCGGTGACTTCCAATGCAAAGTCATCCGAAGGTTCGTCTGGTAGCAAATTCATAAAGTCTTCACAAATAGTAGACACGTCTGGGTCGGTT	1
VZV	AB097932_4011to4130	TAGCTTCATCATTTGCCCAATCGGTGACTTCCAATGCAAAGTCATCCGAAGGTTCGTCTGGTAGCAAATTCATAAAGTCTTCACAAATAGTAGACACGTCTGGGTCGGTTGGAATTGAAG	1
VZV	AB097932_4021to4140	ATTTGCCCAATCGGTGACTTCCAATGCAAAGTCATCCGAAGGTTCGTCTGGTAGCAAATTCATAAAGTCTTCACAAATAGTAGACACGTCTGGGTCGGTTGGAATTGAAGCAGAGGCCAT	1
VZV	AB097932_4031to4150	TCGGTGACTTCCAATGCAAAGTCATCCGAAGGTTCGTCTGGTAGCAAATTCATAAAGTCTTCACAAATAGTAGACACGTCTGGGTCGGTTGGAATTGAAGCAGAGGCCATGGCTGCAAAA	1
VZV	AB097932_4041to4160	CCAATGCAAAGTCATCCGAAGGTTCGTCTGGTAGCAAATTCATAAAGTCTTCACAAATAGTAGACACGTCTGGGTCGGTTGGAATTGAAGCAGAGGCCATGGCTGCAAAATATCTGACAA	1
VZV	AB097932_4051to4170	GTCATCCGAAGGTTCGTCTGGTAGCAAATTCATAAAGTCTTCACAAATAGTAGACACGTCTGGGTCGGTTGGAATTGAAGCAGAGGCCATGGCTGCAAAATATCTGACAATTGCGTGTTT	1
VZV	AB097932_4061to4180	GGTTCGTCTGGTAGCAAATTCATAAAGTCTTCACAAATAGTAGACACGTCTGGGTCGGTTGGAATTGAAGCAGAGGCCATGGCTGCAAAATATCTGACAATTGCGTGTTTGCAGTTGCCT	1
VZV	AB097932_4071to4190	GTAGCAAATTCATAAAGTCTTCACAAATAGTAGACACGTCTGGGTCGGTTGGAATTGAAGCAGAGGCCATGGCTGCAAAATATCTGACAATTGCGTGTTTGCAGTTGCCTGTATCTTCCG	1
VZV	AB097932_4081to4200	CATAAAGTCTTCACAAATAGTAGACACGTCTGGGTCGGTTGGAATTGAAGCAGAGGCCATGGCTGCAAAATATCTGACAATTGCGTGTTTGCAGTTGCCTGTATCTTCCGCCAATGTTGT	1
VZV	AB097932_4091to4210	TCACAAATAGTAGACACGTCTGGGTCGGTTGGAATTGAAGCAGAGGCCATGGCTGCAAAATATCTGACAATTGCGTGTTTGCAGTTGCCTGTATCTTCCGCCAATGTTGTAGAATTTATA	1
VZV	AB097932_4101to4220	TAGACACGTCTGGGTCGGTTGGAATTGAAGCAGAGGCCATGGCTGCAAAATATCTGACAATTGCGTGTTTGCAGTTGCCTGTATCTTCCGCCAATGTTGTAGAATTTATAGGCTCACCCA	1
VZV	AB097932_4111to4230	TGGGTCGGTTGGAATTGAAGCAGAGGCCATGGCTGCAAAATATCTGACAATTGCGTGTTTGCAGTTGCCTGTATCTTCCGCCAATGTTGTAGAATTTATAGGCTCACCCAACCCCGCAAT	1
VZV	AB097932_4121to4240	GGAATTGAAGCAGAGGCCATGGCTGCAAAATATCTGACAATTGCGTGTTTGCAGTTGCCTGTATCTTCCGCCAATGTTGTAGAATTTATAGGCTCACCCAACCCCGCAATGGGCGTGTTT	1
VZV	AB097932_4131to4250	CAGAGGCCATGGCTGCAAAATATCTGACAATTGCGTGTTTGCAGTTGCCTGTATCTTCCGCCAATGTTGTAGAATTTATAGGCTCACCCAACCCCGCAATGGGCGTGTTTAGTCACATGA	1
VZV	AB097932_4141to4260	GGCTGCAAAATATCTGACAATTGCGTGTTTGCAGTTGCCTGTATCTTCCGCCAATGTTGTAGAATTTATAGGCTCACCCAACCCCGCAATGGGCGTGTTTAGTCACATGATTAATGTTTC	1
VZV	AB097932_4151to4270	TATCTGACAATTGCGTGTTTGCAGTTGCCTGTATCTTCCGCCAATGTTGTAGAATTTATAGGCTCACCCAACCCCGCAATGGGCGTGTTTAGTCACATGATTAATGTTTCTGGGAGTTTT	1
VZV	AB097932_4161to4280	TTGCGTGTTTGCAGTTGCCTGTATCTTCCGCCAATGTTGTAGAATTTATAGGCTCACCCAACCCCGCAATGGGCGTGTTTAGTCACATGATTAATGTTTCTGGGAGTTTTCACTTTCCCC	1
VZV	AB097932_4171to4290	GCAGTTGCCTGTATCTTCCGCCAATGTTGTAGAATTTATAGGCTCACCCAACCCCGCAATGGGCGTGTTTAGTCACATGATTAATGTTTCTGGGAGTTTTCACTTTCCCCAAACAAGCTT	1
VZV	AB097932_4181to4300	GTATCTTCCGCCAATGTTGTAGAATTTATAGGCTCACCCAACCCCGCAATGGGCGTGTTTAGTCACATGATTAATGTTTCTGGGAGTTTTCACTTTCCCCAAACAAGCTTACCTGCACCC	1
VZV	AB097932_4191to4310	CCAATGTTGTAGAATTTATAGGCTCACCCAACCCCGCAATGGGCGTGTTTAGTCACATGATTAATGTTTCTGGGAGTTTTCACTTTCCCCAAACAAGCTTACCTGCACCCTTTGTTCGTA	1
VZV	AB097932_4201to4320	AGAATTTATAGGCTCACCCAACCCCGCAATGGGCGTGTTTAGTCACATGATTAATGTTTCTGGGAGTTTTCACTTTCCCCAAACAAGCTTACCTGCACCCTTTGTTCGTAATGCATAAAA	1
VZV	AB097932_4211to4330	GGCTCACCCAACCCCGCAATGGGCGTGTTTAGTCACATGATTAATGTTTCTGGGAGTTTTCACTTTCCCCAAACAAGCTTACCTGCACCCTTTGTTCGTAATGCATAAAAATAACCACTG	1
VZV	AB097932_4221to4340	ACCCCGCAATGGGCGTGTTTAGTCACATGATTAATGTTTCTGGGAGTTTTCACTTTCCCCAAACAAGCTTACCTGCACCCTTTGTTCGTAATGCATAAAAATAACCACTGCTATAGCAAA	1
VZV	AB097932_4231to4350	GGGCGTGTTTAGTCACATGATTAATGTTTCTGGGAGTTTTCACTTTCCCCAAACAAGCTTACCTGCACCCTTTGTTCGTAATGCATAAAAATAACCACTGCTATAGCAAATATGACGATA	1
VZV	AB097932_4241to4360	AGTCACATGATTAATGTTTCTGGGAGTTTTCACTTTCCCCAAACAAGCTTACCTGCACCCTTTGTTCGTAATGCATAAAAATAACCACTGCTATAGCAAATATGACGATATAAAAACATT	1
VZV	AB097932_4251to4370	TTAATGTTTCTGGGAGTTTTCACTTTCCCCAAACAAGCTTACCTGCACCCTTTGTTCGTAATGCATAAAAATAACCACTGCTATAGCAAATATGACGATATAAAAACATTTTATAGCAAG	1
VZV	AB097932_4261to4380	TGGGAGTTTTCACTTTCCCCAAACAAGCTTACCTGCACCCTTTGTTCGTAATGCATAAAAATAACCACTGCTATAGCAAATATGACGATATAAAAACATTTTATAGCAAGGCCGGACATT	1
VZV	AB097932_4271to4390	CACTTTCCCCAAACAAGCTTACCTGCACCCTTTGTTCGTAATGCATAAAAATAACCACTGCTATAGCAAATATGACGATATAAAAACATTTTATAGCAAGGCCGGACATTACTGTAGCGC	1
VZV	AB097932_4281to4400	AAACAAGCTTACCTGCACCCTTTGTTCGTAATGCATAAAAATAACCACTGCTATAGCAAATATGACGATATAAAAACATTTTATAGCAAGGCCGGACATTACTGTAGCGCAACATGTTGT	1
VZV	AB097932_4291to4410	ACCTGCACCCTTTGTTCGTAATGCATAAAAATAACCACTGCTATAGCAAATATGACGATATAAAAACATTTTATAGCAAGGCCGGACATTACTGTAGCGCAACATGTTGTGCATATACCA	1
VZV	AB097932_4301to4420	TTTGTTCGTAATGCATAAAAATAACCACTGCTATAGCAAATATGACGATATAAAAACATTTTATAGCAAGGCCGGACATTACTGTAGCGCAACATGTTGTGCATATACCACGTATTCCCC	1
VZV	AB097932_4311to4430	ATGCATAAAAATAACCACTGCTATAGCAAATATGACGATATAAAAACATTTTATAGCAAGGCCGGACATTACTGTAGCGCAACATGTTGTGCATATACCACGTATTCCCCCCGTATTGAT	1
VZV	AB097932_4321to4440	ATAACCACTGCTATAGCAAATATGACGATATAAAAACATTTTATAGCAAGGCCGGACATTACTGTAGCGCAACATGTTGTGCATATACCACGTATTCCCCCCGTATTGATATGATTTAAA	1
VZV	AB097932_4331to4450	CTATAGCAAATATGACGATATAAAAACATTTTATAGCAAGGCCGGACATTACTGTAGCGCAACATGTTGTGCATATACCACGTATTCCCCCCGTATTGATATGATTTAAATGATTATCCT	1
VZV	AB097932_4341to4460	TATGACGATATAAAAACATTTTATAGCAAGGCCGGACATTACTGTAGCGCAACATGTTGTGCATATACCACGTATTCCCCCCGTATTGATATGATTTAAATGATTATCCTTGGTTGGTTT	1
VZV	AB097932_4351to4470	TAAAAACATTTTATAGCAAGGCCGGACATTACTGTAGCGCAACATGTTGTGCATATACCACGTATTCCCCCCGTATTGATATGATTTAAATGATTATCCTTGGTTGGTTTTGGTCTAACA	1
VZV	AB097932_4361to4480	TTATAGCAAGGCCGGACATTACTGTAGCGCAACATGTTGTGCATATACCACGTATTCCCCCCGTATTGATATGATTTAAATGATTATCCTTGGTTGGTTTTGGTCTAACATAAGATATAA	1
VZV	AB097932_4371to4490	GCCGGACATTACTGTAGCGCAACATGTTGTGCATATACCACGTATTCCCCCCGTATTGATATGATTTAAATGATTATCCTTGGTTGGTTTTGGTCTAACATAAGATATAAGCTCTACTAT	1
VZV	AB097932_4381to4500	ACTGTAGCGCAACATGTTGTGCATATACCACGTATTCCCCCCGTATTGATATGATTTAAATGATTATCCTTGGTTGGTTTTGGTCTAACATAAGATATAAGCTCTACTATAGCGAGCGTG	1
VZV	AB097932_4391to4510	AACATGTTGTGCATATACCACGTATTCCCCCCGTATTGATATGATTTAAATGATTATCCTTGGTTGGTTTTGGTCTAACATAAGATATAAGCTCTACTATAGCGAGCGTGCATACAACAA	1
VZV	AB097932_4401to4520	GCATATACCACGTATTCCCCCCGTATTGATATGATTTAAATGATTATCCTTGGTTGGTTTTGGTCTAACATAAGATATAAGCTCTACTATAGCGAGCGTGCATACAACAACCCAGGCCAG	1
VZV	AB097932_4411to4530	CGTATTCCCCCCGTATTGATATGATTTAAATGATTATCCTTGGTTGGTTTTGGTCTAACATAAGATATAAGCTCTACTATAGCGAGCGTGCATACAACAACCCAGGCCAGAATCCGAATG	1
VZV	AB097932_4421to4540	CCGTATTGATATGATTTAAATGATTATCCTTGGTTGGTTTTGGTCTAACATAAGATATAAGCTCTACTATAGCGAGCGTGCATACAACAACCCAGGCCAGAATCCGAATGTATGTGGGGT	1
VZV	AB097932_4431to4550	ATGATTTAAATGATTATCCTTGGTTGGTTTTGGTCTAACATAAGATATAAGCTCTACTATAGCGAGCGTGCATACAACAACCCAGGCCAGAATCCGAATGTATGTGGGGTATAATAACGC	1
VZV	AB097932_4441to4560	TGATTATCCTTGGTTGGTTTTGGTCTAACATAAGATATAAGCTCTACTATAGCGAGCGTGCATACAACAACCCAGGCCAGAATCCGAATGTATGTGGGGTATAATAACGCGCATGGTGTA	1
VZV	AB097932_4451to4570	TGGTTGGTTTTGGTCTAACATAAGATATAAGCTCTACTATAGCGAGCGTGCATACAACAACCCAGGCCAGAATCCGAATGTATGTGGGGTATAATAACGCGCATGGTGTATATGCAACGC	1
VZV	AB097932_4461to4580	TGGTCTAACATAAGATATAAGCTCTACTATAGCGAGCGTGCATACAACAACCCAGGCCAGAATCCGAATGTATGTGGGGTATAATAACGCGCATGGTGTATATGCAACGCCAAGCGTTAA	1
VZV	AB097932_4471to4590	TAAGATATAAGCTCTACTATAGCGAGCGTGCATACAACAACCCAGGCCAGAATCCGAATGTATGTGGGGTATAATAACGCGCATGGTGTATATGCAACGCCAAGCGTTAAAAGCACAATA	1
VZV	AB097932_4481to4600	GCTCTACTATAGCGAGCGTGCATACAACAACCCAGGCCAGAATCCGAATGTATGTGGGGTATAATAACGCGCATGGTGTATATGCAACGCCAAGCGTTAAAAGCACAATACATCCAGATG	1
VZV	AB097932_4491to4610	AGCGAGCGTGCATACAACAACCCAGGCCAGAATCCGAATGTATGTGGGGTATAATAACGCGCATGGTGTATATGCAACGCCAAGCGTTAAAAGCACAATACATCCAGATGATATATGAGC	1
VZV	AB097932_4501to4620	CATACAACAACCCAGGCCAGAATCCGAATGTATGTGGGGTATAATAACGCGCATGGTGTATATGCAACGCCAAGCGTTAAAAGCACAATACATCCAGATGATATATGAGCGATAACCTCC	1
VZV	AB097932_4511to4630	CCCAGGCCAGAATCCGAATGTATGTGGGGTATAATAACGCGCATGGTGTATATGCAACGCCAAGCGTTAAAAGCACAATACATCCAGATGATATATGAGCGATAACCTCCAAAAGCATCA	1
VZV	AB097932_4521to4640	AATCCGAATGTATGTGGGGTATAATAACGCGCATGGTGTATATGCAACGCCAAGCGTTAAAAGCACAATACATCCAGATGATATATGAGCGATAACCTCCAAAAGCATCAATAACGTAAC	1
VZV	AB097932_4531to4650	TATGTGGGGTATAATAACGCGCATGGTGTATATGCAACGCCAAGCGTTAAAAGCACAATACATCCAGATGATATATGAGCGATAACCTCCAAAAGCATCAATAACGTAACACCTTTATGC	1
VZV	AB097932_4541to4660	ATAATAACGCGCATGGTGTATATGCAACGCCAAGCGTTAAAAGCACAATACATCCAGATGATATATGAGCGATAACCTCCAAAAGCATCAATAACGTAACACCTTTATGCATATATAAAA	1
VZV	AB097932_4551to4670	GCATGGTGTATATGCAACGCCAAGCGTTAAAAGCACAATACATCCAGATGATATATGAGCGATAACCTCCAAAAGCATCAATAACGTAACACCTTTATGCATATATAAAAAACTTATAGG	1
VZV	AB097932_4561to4680	TATGCAACGCCAAGCGTTAAAAGCACAATACATCCAGATGATATATGAGCGATAACCTCCAAAAGCATCAATAACGTAACACCTTTATGCATATATAAAAAACTTATAGGGTCAGCATTA	1
VZV	AB097932_4571to4690	CAAGCGTTAAAAGCACAATACATCCAGATGATATATGAGCGATAACCTCCAAAAGCATCAATAACGTAACACCTTTATGCATATATAAAAAACTTATAGGGTCAGCATTAAATACTTTAC	1
VZV	AB097932_4581to4700	AAGCACAATACATCCAGATGATATATGAGCGATAACCTCCAAAAGCATCAATAACGTAACACCTTTATGCATATATAAAAAACTTATAGGGTCAGCATTAAATACTTTACTCATACCATC	1
VZV	AB097932_4591to4710	CATCCAGATGATATATGAGCGATAACCTCCAAAAGCATCAATAACGTAACACCTTTATGCATATATAAAAAACTTATAGGGTCAGCATTAAATACTTTACTCATACCATCCCGTCGCATG	1
VZV	AB097932_4601to4720	ATATATGAGCGATAACCTCCAAAAGCATCAATAACGTAACACCTTTATGCATATATAAAAAACTTATAGGGTCAGCATTAAATACTTTACTCATACCATCCCGTCGCATGGAAACATCAC	1
VZV	AB097932_4611to4730	GATAACCTCCAAAAGCATCAATAACGTAACACCTTTATGCATATATAAAAAACTTATAGGGTCAGCATTAAATACTTTACTCATACCATCCCGTCGCATGGAAACATCACATAACAACCT	1
VZV	AB097932_4621to4740	AAAAGCATCAATAACGTAACACCTTTATGCATATATAAAAAACTTATAGGGTCAGCATTAAATACTTTACTCATACCATCCCGTCGCATGGAAACATCACATAACAACCTTGCCAACTTT	1
VZV	AB097932_4631to4750	ATAACGTAACACCTTTATGCATATATAAAAAACTTATAGGGTCAGCATTAAATACTTTACTCATACCATCCCGTCGCATGGAAACATCACATAACAACCTTGCCAACTTTGTATATGGGT	1
VZV	AB097932_4641to4760	ACCTTTATGCATATATAAAAAACTTATAGGGTCAGCATTAAATACTTTACTCATACCATCCCGTCGCATGGAAACATCACATAACAACCTTGCCAACTTTGTATATGGGTAACCAAGAAG	1
VZV	AB097932_4651to4770	ATATATAAAAAACTTATAGGGTCAGCATTAAATACTTTACTCATACCATCCCGTCGCATGGAAACATCACATAACAACCTTGCCAACTTTGTATATGGGTAACCAAGAAGAATGTTCGAA	1
VZV	AB097932_4661to4780	AACTTATAGGGTCAGCATTAAATACTTTACTCATACCATCCCGTCGCATGGAAACATCACATAACAACCTTGCCAACTTTGTATATGGGTAACCAAGAAGAATGTTCGAAATAACCCGTG	1
VZV	AB097932_4671to4790	GTCAGCATTAAATACTTTACTCATACCATCCCGTCGCATGGAAACATCACATAACAACCTTGCCAACTTTGTATATGGGTAACCAAGAAGAATGTTCGAAATAACCCGTGTTACGTAATT	1
VZV	AB097932_4681to4800	AATACTTTACTCATACCATCCCGTCGCATGGAAACATCACATAACAACCTTGCCAACTTTGTATATGGGTAACCAAGAAGAATGTTCGAAATAACCCGTGTTACGTAATTCAGTGAATAT	1
VZV	AB097932_4691to4810	TCATACCATCCCGTCGCATGGAAACATCACATAACAACCTTGCCAACTTTGTATATGGGTAACCAAGAAGAATGTTCGAAATAACCCGTGTTACGTAATTCAGTGAATATGATGTGGGGG	1
VZV	AB097932_4701to4820	CCGTCGCATGGAAACATCACATAACAACCTTGCCAACTTTGTATATGGGTAACCAAGAAGAATGTTCGAAATAACCCGTGTTACGTAATTCAGTGAATATGATGTGGGGGATATTAACTC	1
VZV	AB097932_4711to4830	GAAACATCACATAACAACCTTGCCAACTTTGTATATGGGTAACCAAGAAGAATGTTCGAAATAACCCGTGTTACGTAATTCAGTGAATATGATGTGGGGGATATTAACTCACAGGATGAT	1
VZV	AB097932_4721to4840	ATAACAACCTTGCCAACTTTGTATATGGGTAACCAAGAAGAATGTTCGAAATAACCCGTGTTACGTAATTCAGTGAATATGATGTGGGGGATATTAACTCACAGGATGATCGGAATGGCC	1
VZV	AB097932_4731to4850	TGCCAACTTTGTATATGGGTAACCAAGAAGAATGTTCGAAATAACCCGTGTTACGTAATTCAGTGAATATGATGTGGGGGATATTAACTCACAGGATGATCGGAATGGCCCAAACATACG	1
VZV	AB097932_4741to4860	GTATATGGGTAACCAAGAAGAATGTTCGAAATAACCCGTGTTACGTAATTCAGTGAATATGATGTGGGGGATATTAACTCACAGGATGATCGGAATGGCCCAAACATACGACGTATTCGT	1
VZV	AB097932_4751to4870	AACCAAGAAGAATGTTCGAAATAACCCGTGTTACGTAATTCAGTGAATATGATGTGGGGGATATTAACTCACAGGATGATCGGAATGGCCCAAACATACGACGTATTCGTCGAAATTGTA	1
VZV	AB097932_4761to4880	AATGTTCGAAATAACCCGTGTTACGTAATTCAGTGAATATGATGTGGGGGATATTAACTCACAGGATGATCGGAATGGCCCAAACATACGACGTATTCGTCGAAATTGTAAATACATACC	1
VZV	AB097932_4771to4890	ATAACCCGTGTTACGTAATTCAGTGAATATGATGTGGGGGATATTAACTCACAGGATGATCGGAATGGCCCAAACATACGACGTATTCGTCGAAATTGTAAATACATACCATATACAAAC	1
VZV	AB097932_4781to4900	TTACGTAATTCAGTGAATATGATGTGGGGGATATTAACTCACAGGATGATCGGAATGGCCCAAACATACGACGTATTCGTCGAAATTGTAAATACATACCATATACAAACCATGCAAAAA	1
VZV	AB097932_4791to4910	CAGTGAATATGATGTGGGGGATATTAACTCACAGGATGATCGGAATGGCCCAAACATACGACGTATTCGTCGAAATTGTAAATACATACCATATACAAACCATGCAAAAAAAATCATTTT	1
VZV	AB097932_4801to4920	GATGTGGGGGATATTAACTCACAGGATGATCGGAATGGCCCAAACATACGACGTATTCGTCGAAATTGTAAATACATACCATATACAAACCATGCAAAAAAAATCATTTTTAGCTGCACG	1
VZV	AB097932_4811to4930	ATATTAACTCACAGGATGATCGGAATGGCCCAAACATACGACGTATTCGTCGAAATTGTAAATACATACCATATACAAACCATGCAAAAAAAATCATTTTTAGCTGCACGCACCAAAAAT	1
VZV	AB097932_4821to4940	ACAGGATGATCGGAATGGCCCAAACATACGACGTATTCGTCGAAATTGTAAATACATACCATATACAAACCATGCAAAAAAAATCATTTTTAGCTGCACGCACCAAAAATAAGCGTGACA	1
VZV	AB097932_4831to4950	CGGAATGGCCCAAACATACGACGTATTCGTCGAAATTGTAAATACATACCATATACAAACCATGCAAAAAAAATCATTTTTAGCTGCACGCACCAAAAATAAGCGTGACAATTACGTGTT	1
VZV	AB097932_4841to4960	CAAACATACGACGTATTCGTCGAAATTGTAAATACATACCATATACAAACCATGCAAAAAAAATCATTTTTAGCTGCACGCACCAAAAATAAGCGTGACAATTACGTGTTCCCAGAACAA	1
VZV	AB097932_4851to4970	ACGTATTCGTCGAAATTGTAAATACATACCATATACAAACCATGCAAAAAAAATCATTTTTAGCTGCACGCACCAAAAATAAGCGTGACAATTACGTGTTCCCAGAACAATTCGAATTTT	1
VZV	AB097932_4861to4980	CGAAATTGTAAATACATACCATATACAAACCATGCAAAAAAAATCATTTTTAGCTGCACGCACCAAAAATAAGCGTGACAATTACGTGTTCCCAGAACAATTCGAATTTTGTCATGCAAA	1
VZV	AB097932_4871to4990	AATACATACCATATACAAACCATGCAAAAAAAATCATTTTTAGCTGCACGCACCAAAAATAAGCGTGACAATTACGTGTTCCCAGAACAATTCGAATTTTGTCATGCAAAGGTGTAGAAA	1
VZV	AB097932_4881to5000	ATATACAAACCATGCAAAAAAAATCATTTTTAGCTGCACGCACCAAAAATAAGCGTGACAATTACGTGTTCCCAGAACAATTCGAATTTTGTCATGCAAAGGTGTAGAAATAGCGGTTTT	1
VZV	AB097932_4891to5010	CATGCAAAAAAAATCATTTTTAGCTGCACGCACCAAAAATAAGCGTGACAATTACGTGTTCCCAGAACAATTCGAATTTTGTCATGCAAAGGTGTAGAAATAGCGGTTTTTACCATAGTA	1
VZV	AB097932_4901to5020	AAATCATTTTTAGCTGCACGCACCAAAAATAAGCGTGACAATTACGTGTTCCCAGAACAATTCGAATTTTGTCATGCAAAGGTGTAGAAATAGCGGTTTTTACCATAGTATCTCCTGATA	1
VZV	AB097932_4911to5030	TAGCTGCACGCACCAAAAATAAGCGTGACAATTACGTGTTCCCAGAACAATTCGAATTTTGTCATGCAAAGGTGTAGAAATAGCGGTTTTTACCATAGTATCTCCTGATAATAGATTTTC	1
VZV	AB097932_4921to5040	CACCAAAAATAAGCGTGACAATTACGTGTTCCCAGAACAATTCGAATTTTGTCATGCAAAGGTGTAGAAATAGCGGTTTTTACCATAGTATCTCCTGATAATAGATTTTCCCGGCAGCTG	1
VZV	AB097932_4931to5050	AAGCGTGACAATTACGTGTTCCCAGAACAATTCGAATTTTGTCATGCAAAGGTGTAGAAATAGCGGTTTTTACCATAGTATCTCCTGATAATAGATTTTCCCGGCAGCTGTAATCGTATC	1
VZV	AB097932_4941to5060	ATTACGTGTTCCCAGAACAATTCGAATTTTGTCATGCAAAGGTGTAGAAATAGCGGTTTTTACCATAGTATCTCCTGATAATAGATTTTCCCGGCAGCTGTAATCGTATCCAGATAGGCC	1
VZV	AB097932_4951to5070	CCCAGAACAATTCGAATTTTGTCATGCAAAGGTGTAGAAATAGCGGTTTTTACCATAGTATCTCCTGATAATAGATTTTCCCGGCAGCTGTAATCGTATCCAGATAGGCCATCCAAAAAC	1
VZV	AB097932_4961to5080	TTCGAATTTTGTCATGCAAAGGTGTAGAAATAGCGGTTTTTACCATAGTATCTCCTGATAATAGATTTTCCCGGCAGCTGTAATCGTATCCAGATAGGCCATCCAAAAACGTTGAGTGGT	1
VZV	AB097932_4971to5090	GTCATGCAAAGGTGTAGAAATAGCGGTTTTTACCATAGTATCTCCTGATAATAGATTTTCCCGGCAGCTGTAATCGTATCCAGATAGGCCATCCAAAAACGTTGAGTGGTTTACAAACGT	1
VZV	AB097932_4981to5100	GGTGTAGAAATAGCGGTTTTTACCATAGTATCTCCTGATAATAGATTTTCCCGGCAGCTGTAATCGTATCCAGATAGGCCATCCAAAAACGTTGAGTGGTTTACAAACGTTACATATATA	1
VZV	AB097932_4991to5110	TAGCGGTTTTTACCATAGTATCTCCTGATAATAGATTTTCCCGGCAGCTGTAATCGTATCCAGATAGGCCATCCAAAAACGTTGAGTGGTTTACAAACGTTACATATATAAGAGAGTTGT	1
VZV	AB097932_5001to5120	TACCATAGTATCTCCTGATAATAGATTTTCCCGGCAGCTGTAATCGTATCCAGATAGGCCATCCAAAAACGTTGAGTGGTTTACAAACGTTACATATATAAGAGAGTTGTTATAAGACCC	1
VZV	AB097932_5011to5130	TCTCCTGATAATAGATTTTCCCGGCAGCTGTAATCGTATCCAGATAGGCCATCCAAAAACGTTGAGTGGTTTACAAACGTTACATATATAAGAGAGTTGTTATAAGACCCCCATACAACC	1
VZV	AB097932_5021to5140	ATAGATTTTCCCGGCAGCTGTAATCGTATCCAGATAGGCCATCCAAAAACGTTGAGTGGTTTACAAACGTTACATATATAAGAGAGTTGTTATAAGACCCCCATACAACCGGTCCACCAT	1
VZV	AB097932_5031to5150	CCGGCAGCTGTAATCGTATCCAGATAGGCCATCCAAAAACGTTGAGTGGTTTACAAACGTTACATATATAAGAGAGTTGTTATAAGACCCCCATACAACCGGTCCACCATTAATCACCGT	1
VZV	AB097932_5041to5160	TAATCGTATCCAGATAGGCCATCCAAAAACGTTGAGTGGTTTACAAACGTTACATATATAAGAGAGTTGTTATAAGACCCCCATACAACCGGTCCACCATTAATCACCGTGGTTGCATAC	1
VZV	AB097932_5051to5170	CAGATAGGCCATCCAAAAACGTTGAGTGGTTTACAAACGTTACATATATAAGAGAGTTGTTATAAGACCCCCATACAACCGGTCCACCATTAATCACCGTGGTTGCATACACACACTCAT	1
VZV	AB097932_5061to5180	ATCCAAAAACGTTGAGTGGTTTACAAACGTTACATATATAAGAGAGTTGTTATAAGACCCCCATACAACCGGTCCACCATTAATCACCGTGGTTGCATACACACACTCATGTTCAAACTT	1
VZV	AB097932_5071to5190	GTTGAGTGGTTTACAAACGTTACATATATAAGAGAGTTGTTATAAGACCCCCATACAACCGGTCCACCATTAATCACCGTGGTTGCATACACACACTCATGTTCAAACTTTACACGAGCG	1
VZV	AB097932_5081to5200	TTACAAACGTTACATATATAAGAGAGTTGTTATAAGACCCCCATACAACCGGTCCACCATTAATCACCGTGGTTGCATACACACACTCATGTTCAAACTTTACACGAGCGGTATACCATA	1
VZV	AB097932_5091to5210	TACATATATAAGAGAGTTGTTATAAGACCCCCATACAACCGGTCCACCATTAATCACCGTGGTTGCATACACACACTCATGTTCAAACTTTACACGAGCGGTATACCATAGGGTAAAAAC	1
VZV	AB097932_5101to5220	AGAGAGTTGTTATAAGACCCCCATACAACCGGTCCACCATTAATCACCGTGGTTGCATACACACACTCATGTTCAAACTTTACACGAGCGGTATACCATAGGGTAAAAACAGCATGTCCG	1
VZV	AB097932_5111to5230	TATAAGACCCCCATACAACCGGTCCACCATTAATCACCGTGGTTGCATACACACACTCATGTTCAAACTTTACACGAGCGGTATACCATAGGGTAAAAACAGCATGTCCGCTAAGTAGAC	1
VZV	AB097932_5121to5240	CCATACAACCGGTCCACCATTAATCACCGTGGTTGCATACACACACTCATGTTCAAACTTTACACGAGCGGTATACCATAGGGTAAAAACAGCATGTCCGCTAAGTAGACACATAATTAT	1
VZV	AB097932_5131to5250	GGTCCACCATTAATCACCGTGGTTGCATACACACACTCATGTTCAAACTTTACACGAGCGGTATACCATAGGGTAAAAACAGCATGTCCGCTAAGTAGACACATAATTATAAAATGTTCT	1
VZV	AB097932_5141to5260	TAATCACCGTGGTTGCATACACACACTCATGTTCAAACTTTACACGAGCGGTATACCATAGGGTAAAAACAGCATGTCCGCTAAGTAGACACATAATTATAAAATGTTCTGTCTTGATTC	1
VZV	AB097932_5151to5270	GGTTGCATACACACACTCATGTTCAAACTTTACACGAGCGGTATACCATAGGGTAAAAACAGCATGTCCGCTAAGTAGACACATAATTATAAAATGTTCTGTCTTGATTCCTAAAGCCTG	1
VZV	AB097932_5161to5280	ACACACTCATGTTCAAACTTTACACGAGCGGTATACCATAGGGTAAAAACAGCATGTCCGCTAAGTAGACACATAATTATAAAATGTTCTGTCTTGATTCCTAAAGCCTGCATGACCCGT	1
VZV	AB097932_5171to5290	GTTCAAACTTTACACGAGCGGTATACCATAGGGTAAAAACAGCATGTCCGCTAAGTAGACACATAATTATAAAATGTTCTGTCTTGATTCCTAAAGCCTGCATGACCCGTGGAAGATGGC	1
VZV	AB097932_5181to5300	TACACGAGCGGTATACCATAGGGTAAAAACAGCATGTCCGCTAAGTAGACACATAATTATAAAATGTTCTGTCTTGATTCCTAAAGCCTGCATGACCCGTGGAAGATGGCAATTCAAGCA	1
VZV	AB097932_5191to5310	GTATACCATAGGGTAAAAACAGCATGTCCGCTAAGTAGACACATAATTATAAAATGTTCTGTCTTGATTCCTAAAGCCTGCATGACCCGTGGAAGATGGCAATTCAAGCACGATGTAGTA	1
VZV	AB097932_5201to5320	GGGTAAAAACAGCATGTCCGCTAAGTAGACACATAATTATAAAATGTTCTGTCTTGATTCCTAAAGCCTGCATGACCCGTGGAAGATGGCAATTCAAGCACGATGTAGTATCACACGGTT	1
VZV	AB097932_5211to5330	AGCATGTCCGCTAAGTAGACACATAATTATAAAATGTTCTGTCTTGATTCCTAAAGCCTGCATGACCCGTGGAAGATGGCAATTCAAGCACGATGTAGTATCACACGGTTGGTGTTAACT	1
VZV	AB097932_5221to5340	CTAAGTAGACACATAATTATAAAATGTTCTGTCTTGATTCCTAAAGCCTGCATGACCCGTGGAAGATGGCAATTCAAGCACGATGTAGTATCACACGGTTGGTGTTAACTCGAAGTTAAA	1
VZV	AB097932_5231to5350	ACATAATTATAAAATGTTCTGTCTTGATTCCTAAAGCCTGCATGACCCGTGGAAGATGGCAATTCAAGCACGATGTAGTATCACACGGTTGGTGTTAACTCGAAGTTAAATTTGGATAAT	1
VZV	AB097932_5241to5360	AAAATGTTCTGTCTTGATTCCTAAAGCCTGCATGACCCGTGGAAGATGGCAATTCAAGCACGATGTAGTATCACACGGTTGGTGTTAACTCGAAGTTAAATTTGGATAATTAGGTACTTC	1
VZV	AB097932_5251to5370	GTCTTGATTCCTAAAGCCTGCATGACCCGTGGAAGATGGCAATTCAAGCACGATGTAGTATCACACGGTTGGTGTTAACTCGAAGTTAAATTTGGATAATTAGGTACTTCTAGAGTAAAG	1
VZV	AB097932_5261to5380	CTAAAGCCTGCATGACCCGTGGAAGATGGCAATTCAAGCACGATGTAGTATCACACGGTTGGTGTTAACTCGAAGTTAAATTTGGATAATTAGGTACTTCTAGAGTAAAGATTGTATGCA	1
VZV	AB097932_5271to5390	CATGACCCGTGGAAGATGGCAATTCAAGCACGATGTAGTATCACACGGTTGGTGTTAACTCGAAGTTAAATTTGGATAATTAGGTACTTCTAGAGTAAAGATTGTATGCATGCGATTGCT	1
VZV	AB097932_5281to5400	GGAAGATGGCAATTCAAGCACGATGTAGTATCACACGGTTGGTGTTAACTCGAAGTTAAATTTGGATAATTAGGTACTTCTAGAGTAAAGATTGTATGCATGCGATTGCTATCGCACTTT	1
VZV	AB097932_5291to5410	AATTCAAGCACGATGTAGTATCACACGGTTGGTGTTAACTCGAAGTTAAATTTGGATAATTAGGTACTTCTAGAGTAAAGATTGTATGCATGCGATTGCTATCGCACTTTGTAGCAAAAC	1
VZV	AB097932_5301to5420	CGATGTAGTATCACACGGTTGGTGTTAACTCGAAGTTAAATTTGGATAATTAGGTACTTCTAGAGTAAAGATTGTATGCATGCGATTGCTATCGCACTTTGTAGCAAAACATTGTTGTGC	1
VZV	AB097932_5311to5430	TCACACGGTTGGTGTTAACTCGAAGTTAAATTTGGATAATTAGGTACTTCTAGAGTAAAGATTGTATGCATGCGATTGCTATCGCACTTTGTAGCAAAACATTGTTGTGCAAGCGAAATA	1
VZV	AB097932_5321to5440	GGTGTTAACTCGAAGTTAAATTTGGATAATTAGGTACTTCTAGAGTAAAGATTGTATGCATGCGATTGCTATCGCACTTTGTAGCAAAACATTGTTGTGCAAGCGAAATACACAAACGGT	1
VZV	AB097932_5331to5450	CGAAGTTAAATTTGGATAATTAGGTACTTCTAGAGTAAAGATTGTATGCATGCGATTGCTATCGCACTTTGTAGCAAAACATTGTTGTGCAAGCGAAATACACAAACGGTTGTGATGATC	1
VZV	AB097932_5341to5460	TTTGGATAATTAGGTACTTCTAGAGTAAAGATTGTATGCATGCGATTGCTATCGCACTTTGTAGCAAAACATTGTTGTGCAAGCGAAATACACAAACGGTTGTGATGATCCACTCGCAGA	1
VZV	AB097932_5351to5470	TAGGTACTTCTAGAGTAAAGATTGTATGCATGCGATTGCTATCGCACTTTGTAGCAAAACATTGTTGTGCAAGCGAAATACACAAACGGTTGTGATGATCCACTCGCAGAGACACAAATG	1
VZV	AB097932_5361to5480	TAGAGTAAAGATTGTATGCATGCGATTGCTATCGCACTTTGTAGCAAAACATTGTTGTGCAAGCGAAATACACAAACGGTTGTGATGATCCACTCGCAGAGACACAAATGTCCGGGGAGC	1
VZV	AB097932_5371to5490	ATTGTATGCATGCGATTGCTATCGCACTTTGTAGCAAAACATTGTTGTGCAAGCGAAATACACAAACGGTTGTGATGATCCACTCGCAGAGACACAAATGTCCGGGGAGCCGTTCTTCCT	1
VZV	AB097932_5381to5500	TGCGATTGCTATCGCACTTTGTAGCAAAACATTGTTGTGCAAGCGAAATACACAAACGGTTGTGATGATCCACTCGCAGAGACACAAATGTCCGGGGAGCCGTTCTTCCTCCGCGATGGG	1
VZV	AB097932_5391to5510	ATCGCACTTTGTAGCAAAACATTGTTGTGCAAGCGAAATACACAAACGGTTGTGATGATCCACTCGCAGAGACACAAATGTCCGGGGAGCCGTTCTTCCTCCGCGATGGGGATATCGAAG	1
VZV	AB097932_5401to5520	GTAGCAAAACATTGTTGTGCAAGCGAAATACACAAACGGTTGTGATGATCCACTCGCAGAGACACAAATGTCCGGGGAGCCGTTCTTCCTCCGCGATGGGGATATCGAAGACAAGTGAAC	1
VZV	AB097932_5411to5530	ATTGTTGTGCAAGCGAAATACACAAACGGTTGTGATGATCCACTCGCAGAGACACAAATGTCCGGGGAGCCGTTCTTCCTCCGCGATGGGGATATCGAAGACAAGTGAACCCTTTTGTTC	1
VZV	AB097932_5421to5540	AAGCGAAATACACAAACGGTTGTGATGATCCACTCGCAGAGACACAAATGTCCGGGGAGCCGTTCTTCCTCCGCGATGGGGATATCGAAGACAAGTGAACCCTTTTGTTCCGCATATGAG	1
VZV	AB097932_5431to5550	CACAAACGGTTGTGATGATCCACTCGCAGAGACACAAATGTCCGGGGAGCCGTTCTTCCTCCGCGATGGGGATATCGAAGACAAGTGAACCCTTTTGTTCCGCATATGAGCTGAAATAAC	1
VZV	AB097932_5441to5560	TGTGATGATCCACTCGCAGAGACACAAATGTCCGGGGAGCCGTTCTTCCTCCGCGATGGGGATATCGAAGACAAGTGAACCCTTTTGTTCCGCATATGAGCTGAAATAACACCCAGTCCC	1
VZV	AB097932_5451to5570	CACTCGCAGAGACACAAATGTCCGGGGAGCCGTTCTTCCTCCGCGATGGGGATATCGAAGACAAGTGAACCCTTTTGTTCCGCATATGAGCTGAAATAACACCCAGTCCCTTTTGATGGC	1
VZV	AB097932_5461to5580	GACACAAATGTCCGGGGAGCCGTTCTTCCTCCGCGATGGGGATATCGAAGACAAGTGAACCCTTTTGTTCCGCATATGAGCTGAAATAACACCCAGTCCCTTTTGATGGCGATACACTTT	1
VZV	AB097932_5471to5590	TCCGGGGAGCCGTTCTTCCTCCGCGATGGGGATATCGAAGACAAGTGAACCCTTTTGTTCCGCATATGAGCTGAAATAACACCCAGTCCCTTTTGATGGCGATACACTTTGATGATGTTA	1
VZV	AB097932_5481to5600	CGTTCTTCCTCCGCGATGGGGATATCGAAGACAAGTGAACCCTTTTGTTCCGCATATGAGCTGAAATAACACCCAGTCCCTTTTGATGGCGATACACTTTGATGATGTTAAGGTATATTC	1
VZV	AB097932_5491to5610	CCGCGATGGGGATATCGAAGACAAGTGAACCCTTTTGTTCCGCATATGAGCTGAAATAACACCCAGTCCCTTTTGATGGCGATACACTTTGATGATGTTAAGGTATATTCGCGATCACGC	1
VZV	AB097932_5501to5620	GATATCGAAGACAAGTGAACCCTTTTGTTCCGCATATGAGCTGAAATAACACCCAGTCCCTTTTGATGGCGATACACTTTGATGATGTTAAGGTATATTCGCGATCACGCCCGGGGAAAT	1
VZV	AB097932_5511to5630	ACAAGTGAACCCTTTTGTTCCGCATATGAGCTGAAATAACACCCAGTCCCTTTTGATGGCGATACACTTTGATGATGTTAAGGTATATTCGCGATCACGCCCGGGGAAATGAACAGCAAT	1
VZV	AB097932_5521to5640	CCTTTTGTTCCGCATATGAGCTGAAATAACACCCAGTCCCTTTTGATGGCGATACACTTTGATGATGTTAAGGTATATTCGCGATCACGCCCGGGGAAATGAACAGCAATATGCTCCACA	1
VZV	AB097932_5531to5650	CGCATATGAGCTGAAATAACACCCAGTCCCTTTTGATGGCGATACACTTTGATGATGTTAAGGTATATTCGCGATCACGCCCGGGGAAATGAACAGCAATATGCTCCACAATAGATTCTA	1
VZV	AB097932_5541to5660	CTGAAATAACACCCAGTCCCTTTTGATGGCGATACACTTTGATGATGTTAAGGTATATTCGCGATCACGCCCGGGGAAATGAACAGCAATATGCTCCACAATAGATTCTAATATTGTGCT	1
VZV	AB097932_5551to5670	ACCCAGTCCCTTTTGATGGCGATACACTTTGATGATGTTAAGGTATATTCGCGATCACGCCCGGGGAAATGAACAGCAATATGCTCCACAATAGATTCTAATATTGTGCTGTCGACAAAG	1
VZV	AB097932_5561to5680	TTTTGATGGCGATACACTTTGATGATGTTAAGGTATATTCGCGATCACGCCCGGGGAAATGAACAGCAATATGCTCCACAATAGATTCTAATATTGTGCTGTCGACAAAGGCCTCCAGTG	1
VZV	AB097932_5571to5690	GATACACTTTGATGATGTTAAGGTATATTCGCGATCACGCCCGGGGAAATGAACAGCAATATGCTCCACAATAGATTCTAATATTGTGCTGTCGACAAAGGCCTCCAGTGTAAATGCGTC	1
VZV	AB097932_5581to5700	GATGATGTTAAGGTATATTCGCGATCACGCCCGGGGAAATGAACAGCAATATGCTCCACAATAGATTCTAATATTGTGCTGTCGACAAAGGCCTCCAGTGTAAATGCGTCCAGACAAGTT	1
VZV	AB097932_5591to5710	AGGTATATTCGCGATCACGCCCGGGGAAATGAACAGCAATATGCTCCACAATAGATTCTAATATTGTGCTGTCGACAAAGGCCTCCAGTGTAAATGCGTCCAGACAAGTTACCCCGCGCT	1
VZV	AB097932_5601to5720	GCGATCACGCCCGGGGAAATGAACAGCAATATGCTCCACAATAGATTCTAATATTGTGCTGTCGACAAAGGCCTCCAGTGTAAATGCGTCCAGACAAGTTACCCCGCGCTCTTTTAGAGC	1
VZV	AB097932_5611to5730	CCGGGGAAATGAACAGCAATATGCTCCACAATAGATTCTAATATTGTGCTGTCGACAAAGGCCTCCAGTGTAAATGCGTCCAGACAAGTTACCCCGCGCTCTTTTAGAGCCTTTGTTAAA	1
VZV	AB097932_5621to5740	GAACAGCAATATGCTCCACAATAGATTCTAATATTGTGCTGTCGACAAAGGCCTCCAGTGTAAATGCGTCCAGACAAGTTACCCCGCGCTCTTTTAGAGCCTTTGTTAAAGATATTTGCG	1
VZV	AB097932_5631to5750	ATGCTCCACAATAGATTCTAATATTGTGCTGTCGACAAAGGCCTCCAGTGTAAATGCGTCCAGACAAGTTACCCCGCGCTCTTTTAGAGCCTTTGTTAAAGATATTTGCGGGGGGCTAAA	1
VZV	AB097932_5641to5760	ATAGATTCTAATATTGTGCTGTCGACAAAGGCCTCCAGTGTAAATGCGTCCAGACAAGTTACCCCGCGCTCTTTTAGAGCCTTTGTTAAAGATATTTGCGGGGGGCTAAATATTTGTTTA	1
VZV	AB097932_5651to5770	ATATTGTGCTGTCGACAAAGGCCTCCAGTGTAAATGCGTCCAGACAAGTTACCCCGCGCTCTTTTAGAGCCTTTGTTAAAGATATTTGCGGGGGGCTAAATATTTGTTTATTACGCGCAA	1
VZV	AB097932_5661to5780	GTCGACAAAGGCCTCCAGTGTAAATGCGTCCAGACAAGTTACCCCGCGCTCTTTTAGAGCCTTTGTTAAAGATATTTGCGGGGGGCTAAATATTTGTTTATTACGCGCAACCTTACGTTC	1
VZV	AB097932_5671to5790	GCCTCCAGTGTAAATGCGTCCAGACAAGTTACCCCGCGCTCTTTTAGAGCCTTTGTTAAAGATATTTGCGGGGGGCTAAATATTTGTTTATTACGCGCAACCTTACGTTCAAAAAACTCT	1
VZV	AB097932_5681to5800	TAAATGCGTCCAGACAAGTTACCCCGCGCTCTTTTAGAGCCTTTGTTAAAGATATTTGCGGGGGGCTAAATATTTGTTTATTACGCGCAACCTTACGTTCAAAAAACTCTGCGTATTCCC	1
VZV	AB097932_5691to5810	CAGACAAGTTACCCCGCGCTCTTTTAGAGCCTTTGTTAAAGATATTTGCGGGGGGCTAAATATTTGTTTATTACGCGCAACCTTACGTTCAAAAAACTCTGCGTATTCCCCCCCAAGGTT	1
VZV	AB097932_5701to5820	ACCCCGCGCTCTTTTAGAGCCTTTGTTAAAGATATTTGCGGGGGGCTAAATATTTGTTTATTACGCGCAACCTTACGTTCAAAAAACTCTGCGTATTCCCCCCCAAGGTTATGTAAAATA	1
VZV	AB097932_5711to5830	CTTTTAGAGCCTTTGTTAAAGATATTTGCGGGGGGCTAAATATTTGTTTATTACGCGCAACCTTACGTTCAAAAAACTCTGCGTATTCCCCCCCAAGGTTATGTAAAATAAATTGCACTG	1
VZV	AB097932_5721to5840	CTTTGTTAAAGATATTTGCGGGGGGCTAAATATTTGTTTATTACGCGCAACCTTACGTTCAAAAAACTCTGCGTATTCCCCCCCAAGGTTATGTAAAATAAATTGCACTGGAACATTCGA	1
VZV	AB097932_5731to5850	GATATTTGCGGGGGGCTAAATATTTGTTTATTACGCGCAACCTTACGTTCAAAAAACTCTGCGTATTCCCCCCCAAGGTTATGTAAAATAAATTGCACTGGAACATTCGACTGCGGTCTT	1
VZV	AB097932_5741to5860	GGGGGCTAAATATTTGTTTATTACGCGCAACCTTACGTTCAAAAAACTCTGCGTATTCCCCCCCAAGGTTATGTAAAATAAATTGCACTGGAACATTCGACTGCGGTCTTGAATGAAAAT	1
VZV	AB097932_5751to5870	TATTTGTTTATTACGCGCAACCTTACGTTCAAAAAACTCTGCGTATTCCCCCCCAAGGTTATGTAAAATAAATTGCACTGGAACATTCGACTGCGGTCTTGAATGAAAATGAAAGTTTGC	1
VZV	AB097932_5761to5880	TTACGCGCAACCTTACGTTCAAAAAACTCTGCGTATTCCCCCCCAAGGTTATGTAAAATAAATTGCACTGGAACATTCGACTGCGGTCTTGAATGAAAATGAAAGTTTGCCGGGTTTCTA	1
VZV	AB097932_5771to5890	CCTTACGTTCAAAAAACTCTGCGTATTCCCCCCCAAGGTTATGTAAAATAAATTGCACTGGAACATTCGACTGCGGTCTTGAATGAAAATGAAAGTTTGCCGGGTTTCTATGTGATGTCA	1
VZV	AB097932_5781to5900	AAAAAACTCTGCGTATTCCCCCCCAAGGTTATGTAAAATAAATTGCACTGGAACATTCGACTGCGGTCTTGAATGAAAATGAAAGTTTGCCGGGTTTCTATGTGATGTCACAAACGCTAA	1
VZV	AB097932_5791to5910	GCGTATTCCCCCCCAAGGTTATGTAAAATAAATTGCACTGGAACATTCGACTGCGGTCTTGAATGAAAATGAAAGTTTGCCGGGTTTCTATGTGATGTCACAAACGCTAATATATCAATA	1
VZV	AB097932_5801to5920	CCCCAAGGTTATGTAAAATAAATTGCACTGGAACATTCGACTGCGGTCTTGAATGAAAATGAAAGTTTGCCGGGTTTCTATGTGATGTCACAAACGCTAATATATCAATACACTGCTCAG	1
VZV	AB097932_5811to5930	ATGTAAAATAAATTGCACTGGAACATTCGACTGCGGTCTTGAATGAAAATGAAAGTTTGCCGGGTTTCTATGTGATGTCACAAACGCTAATATATCAATACACTGCTCAGGTACAACATA	1
VZV	AB097932_5821to5940	AATTGCACTGGAACATTCGACTGCGGTCTTGAATGAAAATGAAAGTTTGCCGGGTTTCTATGTGATGTCACAAACGCTAATATATCAATACACTGCTCAGGTACAACATAAAATGGGAGT	1
VZV	AB097932_5831to5950	GAACATTCGACTGCGGTCTTGAATGAAAATGAAAGTTTGCCGGGTTTCTATGTGATGTCACAAACGCTAATATATCAATACACTGCTCAGGTACAACATAAAATGGGAGTAGTTGTCCAA	1
VZV	AB097932_5841to5960	CTGCGGTCTTGAATGAAAATGAAAGTTTGCCGGGTTTCTATGTGATGTCACAAACGCTAATATATCAATACACTGCTCAGGTACAACATAAAATGGGAGTAGTTGTCCAACCGCCGTCCC	1
VZV	AB097932_5851to5970	GAATGAAAATGAAAGTTTGCCGGGTTTCTATGTGATGTCACAAACGCTAATATATCAATACACTGCTCAGGTACAACATAAAATGGGAGTAGTTGTCCAACCGCCGTCCCTGTGGTTGTT	1
VZV	AB097932_5861to5980	GAAAGTTTGCCGGGTTTCTATGTGATGTCACAAACGCTAATATATCAATACACTGCTCAGGTACAACATAAAATGGGAGTAGTTGTCCAACCGCCGTCCCTGTGGTTGTTACTTTGGAGA	1
VZV	AB097932_5871to5990	CGGGTTTCTATGTGATGTCACAAACGCTAATATATCAATACACTGCTCAGGTACAACATAAAATGGGAGTAGTTGTCCAACCGCCGTCCCTGTGGTTGTTACTTTGGAGAAAAAAGGCAG	1
VZV	AB097932_5881to6000	TGTGATGTCACAAACGCTAATATATCAATACACTGCTCAGGTACAACATAAAATGGGAGTAGTTGTCCAACCGCCGTCCCTGTGGTTGTTACTTTGGAGAAAAAAGGCAGTCTTAAACTA	1
VZV	AB097932_5891to6010	CAAACGCTAATATATCAATACACTGCTCAGGTACAACATAAAATGGGAGTAGTTGTCCAACCGCCGTCCCTGTGGTTGTTACTTTGGAGAAAAAAGGCAGTCTTAAACTATGTCCGTGGC	1
VZV	AB097932_5901to6020	TATATCAATACACTGCTCAGGTACAACATAAAATGGGAGTAGTTGTCCAACCGCCGTCCCTGTGGTTGTTACTTTGGAGAAAAAAGGCAGTCTTAAACTATGTCCGTGGCTATAAACACC	1
VZV	AB097932_5911to6030	CACTGCTCAGGTACAACATAAAATGGGAGTAGTTGTCCAACCGCCGTCCCTGTGGTTGTTACTTTGGAGAAAAAAGGCAGTCTTAAACTATGTCCGTGGCTATAAACACCAGTATCTATA	1
VZV	AB097932_5921to6040	GTACAACATAAAATGGGAGTAGTTGTCCAACCGCCGTCCCTGTGGTTGTTACTTTGGAGAAAAAAGGCAGTCTTAAACTATGTCCGTGGCTATAAACACCAGTATCTATAAACGAAAAGT	1
VZV	AB097932_5931to6050	AAATGGGAGTAGTTGTCCAACCGCCGTCCCTGTGGTTGTTACTTTGGAGAAAAAAGGCAGTCTTAAACTATGTCCGTGGCTATAAACACCAGTATCTATAAACGAAAAGTCCCGTAAATA	1
VZV	AB097932_5941to6060	AGTTGTCCAACCGCCGTCCCTGTGGTTGTTACTTTGGAGAAAAAAGGCAGTCTTAAACTATGTCCGTGGCTATAAACACCAGTATCTATAAACGAAAAGTCCCGTAAATACGGACCAATA	1
VZV	AB097932_5951to6070	CCGCCGTCCCTGTGGTTGTTACTTTGGAGAAAAAAGGCAGTCTTAAACTATGTCCGTGGCTATAAACACCAGTATCTATAAACGAAAAGTCCCGTAAATACGGACCAATATATTCAACAA	1
VZV	AB097932_5961to6080	TGTGGTTGTTACTTTGGAGAAAAAAGGCAGTCTTAAACTATGTCCGTGGCTATAAACACCAGTATCTATAAACGAAAAGTCCCGTAAATACGGACCAATATATTCAACAAATTCCCGTTC	1
VZV	AB097932_5971to6090	ACTTTGGAGAAAAAAGGCAGTCTTAAACTATGTCCGTGGCTATAAACACCAGTATCTATAAACGAAAAGTCCCGTAAATACGGACCAATATATTCAACAAATTCCCGTTCCAGCAACACC	1
VZV	AB097932_5981to6100	AAAAAGGCAGTCTTAAACTATGTCCGTGGCTATAAACACCAGTATCTATAAACGAAAAGTCCCGTAAATACGGACCAATATATTCAACAAATTCCCGTTCCAGCAACACCGCTTGCTGTA	1
VZV	AB097932_5991to6110	TCTTAAACTATGTCCGTGGCTATAAACACCAGTATCTATAAACGAAAAGTCCCGTAAATACGGACCAATATATTCAACAAATTCCCGTTCCAGCAACACCGCTTGCTGTAATATTTGTGC	1
VZV	AB097932_6001to6120	TGTCCGTGGCTATAAACACCAGTATCTATAAACGAAAAGTCCCGTAAATACGGACCAATATATTCAACAAATTCCCGTTCCAGCAACACCGCTTGCTGTAATATTTGTGCAAACCCCTTT	1
VZV	AB097932_6011to6130	TATAAACACCAGTATCTATAAACGAAAAGTCCCGTAAATACGGACCAATATATTCAACAAATTCCCGTTCCAGCAACACCGCTTGCTGTAATATTTGTGCAAACCCCTTTAAAGTGGAAG	1
VZV	AB097932_6021to6140	AGTATCTATAAACGAAAAGTCCCGTAAATACGGACCAATATATTCAACAAATTCCCGTTCCAGCAACACCGCTTGCTGTAATATTTGTGCAAACCCCTTTAAAGTGGAAGACCCCACTAA	1
VZV	AB097932_6031to6150	AACGAAAAGTCCCGTAAATACGGACCAATATATTCAACAAATTCCCGTTCCAGCAACACCGCTTGCTGTAATATTTGTGCAAACCCCTTTAAAGTGGAAGACCCCACTAACGCATAGGGA	1
VZV	AB097932_6041to6160	CCCGTAAATACGGACCAATATATTCAACAAATTCCCGTTCCAGCAACACCGCTTGCTGTAATATTTGTGCAAACCCCTTTAAAGTGGAAGACCCCACTAACGCATAGGGATTTGGGATTG	1
VZV	AB097932_6051to6170	CGGACCAATATATTCAACAAATTCCCGTTCCAGCAACACCGCTTGCTGTAATATTTGTGCAAACCCCTTTAAAGTGGAAGACCCCACTAACGCATAGGGATTTGGGATTGGTACGCATAC	1
VZV	AB097932_6061to6180	TATTCAACAAATTCCCGTTCCAGCAACACCGCTTGCTGTAATATTTGTGCAAACCCCTTTAAAGTGGAAGACCCCACTAACGCATAGGGATTTGGGATTGGTACGCATACCCTGAAACCT	1
VZV	AB097932_6071to6190	ATTCCCGTTCCAGCAACACCGCTTGCTGTAATATTTGTGCAAACCCCTTTAAAGTGGAAGACCCCACTAACGCATAGGGATTTGGGATTGGTACGCATACCCTGAAACCTATTTTCTCTT	1
VZV	AB097932_6081to6200	CAGCAACACCGCTTGCTGTAATATTTGTGCAAACCCCTTTAAAGTGGAAGACCCCACTAACGCATAGGGATTTGGGATTGGTACGCATACCCTGAAACCTATTTTCTCTTTACAGTTACA	1
VZV	AB097932_6091to6210	GCTTGCTGTAATATTTGTGCAAACCCCTTTAAAGTGGAAGACCCCACTAACGCATAGGGATTTGGGATTGGTACGCATACCCTGAAACCTATTTTCTCTTTACAGTTACAGGGTAGAGTT	1
VZV	AB097932_6101to6220	ATATTTGTGCAAACCCCTTTAAAGTGGAAGACCCCACTAACGCATAGGGATTTGGGATTGGTACGCATACCCTGAAACCTATTTTCTCTTTACAGTTACAGGGTAGAGTTTCATGCAAGT	1
VZV	AB097932_6111to6230	AAACCCCTTTAAAGTGGAAGACCCCACTAACGCATAGGGATTTGGGATTGGTACGCATACCCTGAAACCTATTTTCTCTTTACAGTTACAGGGTAGAGTTTCATGCAAGTTTTCATTGTT	1
VZV	AB097932_6121to6240	AAAGTGGAAGACCCCACTAACGCATAGGGATTTGGGATTGGTACGCATACCCTGAAACCTATTTTCTCTTTACAGTTACAGGGTAGAGTTTCATGCAAGTTTTCATTGTTTGATACATCG	1
VZV	AB097932_6131to6250	ACCCCACTAACGCATAGGGATTTGGGATTGGTACGCATACCCTGAAACCTATTTTCTCTTTACAGTTACAGGGTAGAGTTTCATGCAAGTTTTCATTGTTTGATACATCGGCGTGTGTAT	1
VZV	AB097932_6141to6260	CGCATAGGGATTTGGGATTGGTACGCATACCCTGAAACCTATTTTCTCTTTACAGTTACAGGGTAGAGTTTCATGCAAGTTTTCATTGTTTGATACATCGGCGTGTGTATGGACTTCAGA	1
VZV	AB097932_6151to6270	TTTGGGATTGGTACGCATACCCTGAAACCTATTTTCTCTTTACAGTTACAGGGTAGAGTTTCATGCAAGTTTTCATTGTTTGATACATCGGCGTGTGTATGGACTTCAGACGTTGTCTGT	1
VZV	AB097932_6161to6280	GTACGCATACCCTGAAACCTATTTTCTCTTTACAGTTACAGGGTAGAGTTTCATGCAAGTTTTCATTGTTTGATACATCGGCGTGTGTATGGACTTCAGACGTTGTCTGTGTATCAAAAA	1
VZV	AB097932_6171to6290	CCTGAAACCTATTTTCTCTTTACAGTTACAGGGTAGAGTTTCATGCAAGTTTTCATTGTTTGATACATCGGCGTGTGTATGGACTTCAGACGTTGTCTGTGTATCAAAAAACCATACATC	1
VZV	AB097932_6181to6300	ATTTTCTCTTTACAGTTACAGGGTAGAGTTTCATGCAAGTTTTCATTGTTTGATACATCGGCGTGTGTATGGACTTCAGACGTTGTCTGTGTATCAAAAAACCATACATCCTCTGTATAA	1
VZV	AB097932_6191to6310	TACAGTTACAGGGTAGAGTTTCATGCAAGTTTTCATTGTTTGATACATCGGCGTGTGTATGGACTTCAGACGTTGTCTGTGTATCAAAAAACCATACATCCTCTGTATAATTCTCTTCTA	1
VZV	AB097932_6201to6320	GGGTAGAGTTTCATGCAAGTTTTCATTGTTTGATACATCGGCGTGTGTATGGACTTCAGACGTTGTCTGTGTATCAAAAAACCATACATCCTCTGTATAATTCTCTTCTACACACGTGTA	1
VZV	AB097932_6211to6330	TCATGCAAGTTTTCATTGTTTGATACATCGGCGTGTGTATGGACTTCAGACGTTGTCTGTGTATCAAAAAACCATACATCCTCTGTATAATTCTCTTCTACACACGTGTATAATTCGCCA	1
VZV	AB097932_6221to6340	TTTCATTGTTTGATACATCGGCGTGTGTATGGACTTCAGACGTTGTCTGTGTATCAAAAAACCATACATCCTCTGTATAATTCTCTTCTACACACGTGTATAATTCGCCATTTTCTATGT	1
VZV	AB097932_6231to6350	TGATACATCGGCGTGTGTATGGACTTCAGACGTTGTCTGTGTATCAAAAAACCATACATCCTCTGTATAATTCTCTTCTACACACGTGTATAATTCGCCATTTTCTATGTAAAAATCGAT	1
VZV	AB097932_6241to6360	GCGTGTGTATGGACTTCAGACGTTGTCTGTGTATCAAAAAACCATACATCCTCTGTATAATTCTCTTCTACACACGTGTATAATTCGCCATTTTCTATGTAAAAATCGATGTCAGAATGG	1
VZV	AB097932_6251to6370	GGACTTCAGACGTTGTCTGTGTATCAAAAAACCATACATCCTCTGTATAATTCTCTTCTACACACGTGTATAATTCGCCATTTTCTATGTAAAAATCGATGTCAGAATGGCTGGTTATAT	1
VZV	AB097932_6261to6380	CGTTGTCTGTGTATCAAAAAACCATACATCCTCTGTATAATTCTCTTCTACACACGTGTATAATTCGCCATTTTCTATGTAAAAATCGATGTCAGAATGGCTGGTTATATCCAATAAATT	1
VZV	AB097932_6271to6390	GTATCAAAAAACCATACATCCTCTGTATAATTCTCTTCTACACACGTGTATAATTCGCCATTTTCTATGTAAAAATCGATGTCAGAATGGCTGGTTATATCCAATAAATTATCATCATCC	1
VZV	AB097932_6281to6400	ACCATACATCCTCTGTATAATTCTCTTCTACACACGTGTATAATTCGCCATTTTCTATGTAAAAATCGATGTCAGAATGGCTGGTTATATCCAATAAATTATCATCATCCAACACCTCAA	1
VZV	AB097932_6291to6410	CTCTGTATAATTCTCTTCTACACACGTGTATAATTCGCCATTTTCTATGTAAAAATCGATGTCAGAATGGCTGGTTATATCCAATAAATTATCATCATCCAACACCTCAACGGTAGGTTC	1
VZV	AB097932_6301to6420	TTCTCTTCTACACACGTGTATAATTCGCCATTTTCTATGTAAAAATCGATGTCAGAATGGCTGGTTATATCCAATAAATTATCATCATCCAACACCTCAACGGTAGGTTCAGGACATGCA	1
VZV	AB097932_6311to6430	CACACGTGTATAATTCGCCATTTTCTATGTAAAAATCGATGTCAGAATGGCTGGTTATATCCAATAAATTATCATCATCCAACACCTCAACGGTAGGTTCAGGACATGCAGTTTTATAAA	1
VZV	AB097932_6321to6440	TAATTCGCCATTTTCTATGTAAAAATCGATGTCAGAATGGCTGGTTATATCCAATAAATTATCATCATCCAACACCTCAACGGTAGGTTCAGGACATGCAGTTTTATAAAAATAACATGG	1
VZV	AB097932_6331to6450	TTTTCTATGTAAAAATCGATGTCAGAATGGCTGGTTATATCCAATAAATTATCATCATCCAACACCTCAACGGTAGGTTCAGGACATGCAGTTTTATAAAAATAACATGGGTCTTTGTTA	1
VZV	AB097932_6341to6460	AAAAATCGATGTCAGAATGGCTGGTTATATCCAATAAATTATCATCATCCAACACCTCAACGGTAGGTTCAGGACATGCAGTTTTATAAAAATAACATGGGTCTTTGTTAGGGTTTACCA	1
VZV	AB097932_6351to6470	GTCAGAATGGCTGGTTATATCCAATAAATTATCATCATCCAACACCTCAACGGTAGGTTCAGGACATGCAGTTTTATAAAAATAACATGGGTCTTTGTTAGGGTTTACCACGGCCTTTGG	1
VZV	AB097932_6361to6480	CTGGTTATATCCAATAAATTATCATCATCCAACACCTCAACGGTAGGTTCAGGACATGCAGTTTTATAAAAATAACATGGGTCTTTGTTAGGGTTTACCACGGCCTTTGGAAAAAGTAAT	1
VZV	AB097932_6371to6490	CCAATAAATTATCATCATCCAACACCTCAACGGTAGGTTCAGGACATGCAGTTTTATAAAAATAACATGGGTCTTTGTTAGGGTTTACCACGGCCTTTGGAAAAAGTAATTGCATGGCCG	1
VZV	AB097932_6381to6500	ATCATCATCCAACACCTCAACGGTAGGTTCAGGACATGCAGTTTTATAAAAATAACATGGGTCTTTGTTAGGGTTTACCACGGCCTTTGGAAAAAGTAATTGCATGGCCGTTAAAATACC	1
VZV	AB097932_6391to6510	AACACCTCAACGGTAGGTTCAGGACATGCAGTTTTATAAAAATAACATGGGTCTTTGTTAGGGTTTACCACGGCCTTTGGAAAAAGTAATTGCATGGCCGTTAAAATACCATGACGAAAT	1
VZV	AB097932_6401to6520	CGGTAGGTTCAGGACATGCAGTTTTATAAAAATAACATGGGTCTTTGTTAGGGTTTACCACGGCCTTTGGAAAAAGTAATTGCATGGCCGTTAAAATACCATGACGAAATGCTCGCATGC	1
VZV	AB097932_6411to6530	AGGACATGCAGTTTTATAAAAATAACATGGGTCTTTGTTAGGGTTTACCACGGCCTTTGGAAAAAGTAATTGCATGGCCGTTAAAATACCATGACGAAATGCTCGCATGCCGGCATGTAA	1
VZV	AB097932_6421to6540	GTTTTATAAAAATAACATGGGTCTTTGTTAGGGTTTACCACGGCCTTTGGAAAAAGTAATTGCATGGCCGTTAAAATACCATGACGAAATGCTCGCATGCCGGCATGTAAAATACCCAAT	1
VZV	AB097932_6431to6550	AATAACATGGGTCTTTGTTAGGGTTTACCACGGCCTTTGGAAAAAGTAATTGCATGGCCGTTAAAATACCATGACGAAATGCTCGCATGCCGGCATGTAAAATACCCAATGGGATGGGTT	1
VZV	AB097932_6441to6560	GTCTTTGTTAGGGTTTACCACGGCCTTTGGAAAAAGTAATTGCATGGCCGTTAAAATACCATGACGAAATGCTCGCATGCCGGCATGTAAAATACCCAATGGGATGGGTTTTCTTATATG	1
VZV	AB097932_6451to6570	GGGTTTACCACGGCCTTTGGAAAAAGTAATTGCATGGCCGTTAAAATACCATGACGAAATGCTCGCATGCCGGCATGTAAAATACCCAATGGGATGGGTTTTCTTATATGAAAGTCTACA	1
VZV	AB097932_6461to6580	CGGCCTTTGGAAAAAGTAATTGCATGGCCGTTAAAATACCATGACGAAATGCTCGCATGCCGGCATGTAAAATACCCAATGGGATGGGTTTTCTTATATGAAAGTCTACATCAAGTATGA	1
VZV	AB097932_6471to6590	AAAAAGTAATTGCATGGCCGTTAAAATACCATGACGAAATGCTCGCATGCCGGCATGTAAAATACCCAATGGGATGGGTTTTCTTATATGAAAGTCTACATCAAGTATGAGGTTTGTGAT	1
VZV	AB097932_6481to6600	TGCATGGCCGTTAAAATACCATGACGAAATGCTCGCATGCCGGCATGTAAAATACCCAATGGGATGGGTTTTCTTATATGAAAGTCTACATCAAGTATGAGGTTTGTGATTATAAGATTT	1
VZV	AB097932_6491to6610	TTAAAATACCATGACGAAATGCTCGCATGCCGGCATGTAAAATACCCAATGGGATGGGTTTTCTTATATGAAAGTCTACATCAAGTATGAGGTTTGTGATTATAAGATTTGTATTAAATA	1
VZV	AB097932_6501to6620	ATGACGAAATGCTCGCATGCCGGCATGTAAAATACCCAATGGGATGGGTTTTCTTATATGAAAGTCTACATCAAGTATGAGGTTTGTGATTATAAGATTTGTATTAAATAGCTCATTCCT	1
VZV	AB097932_6511to6630	GCTCGCATGCCGGCATGTAAAATACCCAATGGGATGGGTTTTCTTATATGAAAGTCTACATCAAGTATGAGGTTTGTGATTATAAGATTTGTATTAAATAGCTCATTCCTGTTTATATAA	1
VZV	AB097932_6521to6640	CGGCATGTAAAATACCCAATGGGATGGGTTTTCTTATATGAAAGTCTACATCAAGTATGAGGTTTGTGATTATAAGATTTGTATTAAATAGCTCATTCCTGTTTATATAAAGCTGATCTT	1
VZV	AB097932_6531to6650	AATACCCAATGGGATGGGTTTTCTTATATGAAAGTCTACATCAAGTATGAGGTTTGTGATTATAAGATTTGTATTAAATAGCTCATTCCTGTTTATATAAAGCTGATCTTTGGGTATGTT	1
VZV	AB097932_6541to6660	GGGATGGGTTTTCTTATATGAAAGTCTACATCAAGTATGAGGTTTGTGATTATAAGATTTGTATTAAATAGCTCATTCCTGTTTATATAAAGCTGATCTTTGGGTATGTTTGATGAAATT	1
VZV	AB097932_6551to6670	TTCTTATATGAAAGTCTACATCAAGTATGAGGTTTGTGATTATAAGATTTGTATTAAATAGCTCATTCCTGTTTATATAAAGCTGATCTTTGGGTATGTTTGATGAAATTTTAGAAACGT	1
VZV	AB097932_6561to6680	AAAGTCTACATCAAGTATGAGGTTTGTGATTATAAGATTTGTATTAAATAGCTCATTCCTGTTTATATAAAGCTGATCTTTGGGTATGTTTGATGAAATTTTAGAAACGTTTTTAACAGA	1
VZV	AB097932_6571to6690	TCAAGTATGAGGTTTGTGATTATAAGATTTGTATTAAATAGCTCATTCCTGTTTATATAAAGCTGATCTTTGGGTATGTTTGATGAAATTTTAGAAACGTTTTTAACAGACGTAGATAAT	1
VZV	AB097932_6581to6700	GGTTTGTGATTATAAGATTTGTATTAAATAGCTCATTCCTGTTTATATAAAGCTGATCTTTGGGTATGTTTGATGAAATTTTAGAAACGTTTTTAACAGACGTAGATAATAGTAAAGTCA	1
VZV	AB097932_6591to6710	TATAAGATTTGTATTAAATAGCTCATTCCTGTTTATATAAAGCTGATCTTTGGGTATGTTTGATGAAATTTTAGAAACGTTTTTAACAGACGTAGATAATAGTAAAGTCAACTGCATATC	1
VZV	AB097932_6601to6720	GTATTAAATAGCTCATTCCTGTTTATATAAAGCTGATCTTTGGGTATGTTTGATGAAATTTTAGAAACGTTTTTAACAGACGTAGATAATAGTAAAGTCAACTGCATATCTCGTAGTGAA	1
VZV	AB097932_6611to6730	GCTCATTCCTGTTTATATAAAGCTGATCTTTGGGTATGTTTGATGAAATTTTAGAAACGTTTTTAACAGACGTAGATAATAGTAAAGTCAACTGCATATCTCGTAGTGAAGCGGCAACAA	1
VZV	AB097932_6621to6740	GTTTATATAAAGCTGATCTTTGGGTATGTTTGATGAAATTTTAGAAACGTTTTTAACAGACGTAGATAATAGTAAAGTCAACTGCATATCTCGTAGTGAAGCGGCAACAAAATTACATGG	1
VZV	AB097932_6631to6750	AGCTGATCTTTGGGTATGTTTGATGAAATTTTAGAAACGTTTTTAACAGACGTAGATAATAGTAAAGTCAACTGCATATCTCGTAGTGAAGCGGCAACAAAATTACATGGATTAATTTGT	1
VZV	AB097932_6641to6760	TGGGTATGTTTGATGAAATTTTAGAAACGTTTTTAACAGACGTAGATAATAGTAAAGTCAACTGCATATCTCGTAGTGAAGCGGCAACAAAATTACATGGATTAATTTGTTTAAGGTCCT	1
VZV	AB097932_6651to6770	TGATGAAATTTTAGAAACGTTTTTAACAGACGTAGATAATAGTAAAGTCAACTGCATATCTCGTAGTGAAGCGGCAACAAAATTACATGGATTAATTTGTTTAAGGTCCTCCGCAATTAA	1
VZV	AB097932_6661to6780	TTAGAAACGTTTTTAACAGACGTAGATAATAGTAAAGTCAACTGCATATCTCGTAGTGAAGCGGCAACAAAATTACATGGATTAATTTGTTTAAGGTCCTCCGCAATTAATCGAGCCTCG	1
VZV	AB097932_6671to6790	TTTTAACAGACGTAGATAATAGTAAAGTCAACTGCATATCTCGTAGTGAAGCGGCAACAAAATTACATGGATTAATTTGTTTAAGGTCCTCCGCAATTAATCGAGCCTCGTGCGGTAAAG	1
VZV	AB097932_6681to6800	CGTAGATAATAGTAAAGTCAACTGCATATCTCGTAGTGAAGCGGCAACAAAATTACATGGATTAATTTGTTTAAGGTCCTCCGCAATTAATCGAGCCTCGTGCGGTAAAGTGTAACGGTT	1
VZV	AB097932_6691to6810	AGTAAAGTCAACTGCATATCTCGTAGTGAAGCGGCAACAAAATTACATGGATTAATTTGTTTAAGGTCCTCCGCAATTAATCGAGCCTCGTGCGGTAAAGTGTAACGGTTTGTTATTGAT	1
VZV	AB097932_6701to6820	ACTGCATATCTCGTAGTGAAGCGGCAACAAAATTACATGGATTAATTTGTTTAAGGTCCTCCGCAATTAATCGAGCCTCGTGCGGTAAAGTGTAACGGTTTGTTATTGATGACCACGTAT	1
VZV	AB097932_6711to6830	TCGTAGTGAAGCGGCAACAAAATTACATGGATTAATTTGTTTAAGGTCCTCCGCAATTAATCGAGCCTCGTGCGGTAAAGTGTAACGGTTTGTTATTGATGACCACGTATCATTAGCAAT	1
VZV	AB097932_6721to6840	GCGGCAACAAAATTACATGGATTAATTTGTTTAAGGTCCTCCGCAATTAATCGAGCCTCGTGCGGTAAAGTGTAACGGTTTGTTATTGATGACCACGTATCATTAGCAATAACAGCAAAT	1
VZV	AB097932_6731to6850	AATTACATGGATTAATTTGTTTAAGGTCCTCCGCAATTAATCGAGCCTCGTGCGGTAAAGTGTAACGGTTTGTTATTGATGACCACGTATCATTAGCAATAACAGCAAATGCTTGGGCGC	1
VZV	AB097932_6741to6860	ATTAATTTGTTTAAGGTCCTCCGCAATTAATCGAGCCTCGTGCGGTAAAGTGTAACGGTTTGTTATTGATGACCACGTATCATTAGCAATAACAGCAAATGCTTGGGCGCCTTGAGGCAA	1
VZV	AB097932_6751to6870	TTAAGGTCCTCCGCAATTAATCGAGCCTCGTGCGGTAAAGTGTAACGGTTTGTTATTGATGACCACGTATCATTAGCAATAACAGCAAATGCTTGGGCGCCTTGAGGCAAGGCTACCCGA	1
VZV	AB097932_6761to6880	CCGCAATTAATCGAGCCTCGTGCGGTAAAGTGTAACGGTTTGTTATTGATGACCACGTATCATTAGCAATAACAGCAAATGCTTGGGCGCCTTGAGGCAAGGCTACCCGATATACAGGCA	1
VZV	AB097932_6771to6890	TCGAGCCTCGTGCGGTAAAGTGTAACGGTTTGTTATTGATGACCACGTATCATTAGCAATAACAGCAAATGCTTGGGCGCCTTGAGGCAAGGCTACCCGATATACAGGCATTGGTCCAGT	1
VZV	AB097932_6781to6900	TGCGGTAAAGTGTAACGGTTTGTTATTGATGACCACGTATCATTAGCAATAACAGCAAATGCTTGGGCGCCTTGAGGCAAGGCTACCCGATATACAGGCATTGGTCCAGTTACCTCAGAA	1
VZV	AB097932_6791to6910	TGTAACGGTTTGTTATTGATGACCACGTATCATTAGCAATAACAGCAAATGCTTGGGCGCCTTGAGGCAAGGCTACCCGATATACAGGCATTGGTCCAGTTACCTCAGAATGGCCGATGA	1
VZV	AB097932_6801to6920	TGTTATTGATGACCACGTATCATTAGCAATAACAGCAAATGCTTGGGCGCCTTGAGGCAAGGCTACCCGATATACAGGCATTGGTCCAGTTACCTCAGAATGGCCGATGAGGGCTTCTAA	1
VZV	AB097932_6811to6930	GACCACGTATCATTAGCAATAACAGCAAATGCTTGGGCGCCTTGAGGCAAGGCTACCCGATATACAGGCATTGGTCCAGTTACCTCAGAATGGCCGATGAGGGCTTCTAATGGAGTTTTA	1
VZV	AB097932_6821to6940	CATTAGCAATAACAGCAAATGCTTGGGCGCCTTGAGGCAAGGCTACCCGATATACAGGCATTGGTCCAGTTACCTCAGAATGGCCGATGAGGGCTTCTAATGGAGTTTTATAACTCAGGA	1
VZV	AB097932_6831to6950	AACAGCAAATGCTTGGGCGCCTTGAGGCAAGGCTACCCGATATACAGGCATTGGTCCAGTTACCTCAGAATGGCCGATGAGGGCTTCTAATGGAGTTTTATAACTCAGGATGGATACATC	1
VZV	AB097932_6841to6960	GCTTGGGCGCCTTGAGGCAAGGCTACCCGATATACAGGCATTGGTCCAGTTACCTCAGAATGGCCGATGAGGGCTTCTAATGGAGTTTTATAACTCAGGATGGATACATCATGTGTGGCT	1
VZV	AB097932_6851to6970	CTTGAGGCAAGGCTACCCGATATACAGGCATTGGTCCAGTTACCTCAGAATGGCCGATGAGGGCTTCTAATGGAGTTTTATAACTCAGGATGGATACATCATGTGTGGCTATCCCAGTGG	1
VZV	AB097932_6861to6980	GGCTACCCGATATACAGGCATTGGTCCAGTTACCTCAGAATGGCCGATGAGGGCTTCTAATGGAGTTTTATAACTCAGGATGGATACATCATGTGTGGCTATCCCAGTGGCAGCAGAGAA	1
VZV	AB097932_6871to6990	TATACAGGCATTGGTCCAGTTACCTCAGAATGGCCGATGAGGGCTTCTAATGGAGTTTTATAACTCAGGATGGATACATCATGTGTGGCTATCCCAGTGGCAGCAGAGAAAAACAGTAAT	1
VZV	AB097932_6881to7000	TTGGTCCAGTTACCTCAGAATGGCCGATGAGGGCTTCTAATGGAGTTTTATAACTCAGGATGGATACATCATGTGTGGCTATCCCAGTGGCAGCAGAGAAAAACAGTAATAGTTTTGTAA	1
VZV	AB097932_6891to7010	TACCTCAGAATGGCCGATGAGGGCTTCTAATGGAGTTTTATAACTCAGGATGGATACATCATGTGTGGCTATCCCAGTGGCAGCAGAGAAAAACAGTAATAGTTTTGTAATCCCCGGGCT	1
VZV	AB097932_6901to7020	TGGCCGATGAGGGCTTCTAATGGAGTTTTATAACTCAGGATGGATACATCATGTGTGGCTATCCCAGTGGCAGCAGAGAAAAACAGTAATAGTTTTGTAATCCCCGGGCTCGTATCAAAA	1
VZV	AB097932_6911to7030	GGGCTTCTAATGGAGTTTTATAACTCAGGATGGATACATCATGTGTGGCTATCCCAGTGGCAGCAGAGAAAAACAGTAATAGTTTTGTAATCCCCGGGCTCGTATCAAAACCAGTACGAC	1
VZV	AB097932_6921to7040	TGGAGTTTTATAACTCAGGATGGATACATCATGTGTGGCTATCCCAGTGGCAGCAGAGAAAAACAGTAATAGTTTTGTAATCCCCGGGCTCGTATCAAAACCAGTACGACCACTTTGGTT	1
VZV	AB097932_6931to7050	TAACTCAGGATGGATACATCATGTGTGGCTATCCCAGTGGCAGCAGAGAAAAACAGTAATAGTTTTGTAATCCCCGGGCTCGTATCAAAACCAGTACGACCACTTTGGTTAGGTGTATCG	1
VZV	AB097932_6941to7060	TGGATACATCATGTGTGGCTATCCCAGTGGCAGCAGAGAAAAACAGTAATAGTTTTGTAATCCCCGGGCTCGTATCAAAACCAGTACGACCACTTTGGTTAGGTGTATCGTTTGCAAAGT	1
VZV	AB097932_6951to7070	ATGTGTGGCTATCCCAGTGGCAGCAGAGAAAAACAGTAATAGTTTTGTAATCCCCGGGCTCGTATCAAAACCAGTACGACCACTTTGGTTAGGTGTATCGTTTGCAAAGTTGGCTGCTCG	1
VZV	AB097932_6961to7080	ATCCCAGTGGCAGCAGAGAAAAACAGTAATAGTTTTGTAATCCCCGGGCTCGTATCAAAACCAGTACGACCACTTTGGTTAGGTGTATCGTTTGCAAAGTTGGCTGCTCGTAACGCCTCC	1
VZV	AB097932_6971to7090	CAGCAGAGAAAAACAGTAATAGTTTTGTAATCCCCGGGCTCGTATCAAAACCAGTACGACCACTTTGGTTAGGTGTATCGTTTGCAAAGTTGGCTGCTCGTAACGCCTCCGCGGAAACAA	1
VZV	AB097932_6981to7100	AAACAGTAATAGTTTTGTAATCCCCGGGCTCGTATCAAAACCAGTACGACCACTTTGGTTAGGTGTATCGTTTGCAAAGTTGGCTGCTCGTAACGCCTCCGCGGAAACAACCGAATCCTC	1
VZV	AB097932_6991to7110	AGTTTTGTAATCCCCGGGCTCGTATCAAAACCAGTACGACCACTTTGGTTAGGTGTATCGTTTGCAAAGTTGGCTGCTCGTAACGCCTCCGCGGAAACAACCGAATCCTCAAAATTAGAC	1
VZV	AB097932_7001to7120	TCCCCGGGCTCGTATCAAAACCAGTACGACCACTTTGGTTAGGTGTATCGTTTGCAAAGTTGGCTGCTCGTAACGCCTCCGCGGAAACAACCGAATCCTCAAAATTAGACAATTCGTCAA	1
VZV	AB097932_7011to7130	CGTATCAAAACCAGTACGACCACTTTGGTTAGGTGTATCGTTTGCAAAGTTGGCTGCTCGTAACGCCTCCGCGGAAACAACCGAATCCTCAAAATTAGACAATTCGTCAAAACCGGGTGG	1
VZV	AB097932_7021to7140	CCAGTACGACCACTTTGGTTAGGTGTATCGTTTGCAAAGTTGGCTGCTCGTAACGCCTCCGCGGAAACAACCGAATCCTCAAAATTAGACAATTCGTCAAAACCGGGTGGATTTGAGGGA	1
VZV	AB097932_7031to7150	CACTTTGGTTAGGTGTATCGTTTGCAAAGTTGGCTGCTCGTAACGCCTCCGCGGAAACAACCGAATCCTCAAAATTAGACAATTCGTCAAAACCGGGTGGATTTGAGGGAATAGTGGAGG	1
VZV	AB097932_7041to7160	AGGTGTATCGTTTGCAAAGTTGGCTGCTCGTAACGCCTCCGCGGAAACAACCGAATCCTCAAAATTAGACAATTCGTCAAAACCGGGTGGATTTGAGGGAATAGTGGAGGACCATCCATA	1
VZV	AB097932_7051to7170	TTTGCAAAGTTGGCTGCTCGTAACGCCTCCGCGGAAACAACCGAATCCTCAAAATTAGACAATTCGTCAAAACCGGGTGGATTTGAGGGAATAGTGGAGGACCATCCATATGGACTAAAT	1
VZV	AB097932_7061to7180	TGGCTGCTCGTAACGCCTCCGCGGAAACAACCGAATCCTCAAAATTAGACAATTCGTCAAAACCGGGTGGATTTGAGGGAATAGTGGAGGACCATCCATATGGACTAAATTGTTTTTCAA	1
VZV	AB097932_7071to7190	TAACGCCTCCGCGGAAACAACCGAATCCTCAAAATTAGACAATTCGTCAAAACCGGGTGGATTTGAGGGAATAGTGGAGGACCATCCATATGGACTAAATTGTTTTTCAATGTTTTCCAC	1
VZV	AB097932_7081to7200	GCGGAAACAACCGAATCCTCAAAATTAGACAATTCGTCAAAACCGGGTGGATTTGAGGGAATAGTGGAGGACCATCCATATGGACTAAATTGTTTTTCAATGTTTTCCACACGACGAGTT	1
VZV	AB097932_7091to7210	CCGAATCCTCAAAATTAGACAATTCGTCAAAACCGGGTGGATTTGAGGGAATAGTGGAGGACCATCCATATGGACTAAATTGTTTTTCAATGTTTTCCACACGACGAGTTAGCGTTGTAG	1
VZV	AB097932_7101to7220	AAAATTAGACAATTCGTCAAAACCGGGTGGATTTGAGGGAATAGTGGAGGACCATCCATATGGACTAAATTGTTTTTCAATGTTTTCCACACGACGAGTTAGCGTTGTAGCTAGGTCACA	1
VZV	AB097932_7111to7230	AATTCGTCAAAACCGGGTGGATTTGAGGGAATAGTGGAGGACCATCCATATGGACTAAATTGTTTTTCAATGTTTTCCACACGACGAGTTAGCGTTGTAGCTAGGTCACATACGCCTATA	1
VZV	AB097932_7121to7240	AACCGGGTGGATTTGAGGGAATAGTGGAGGACCATCCATATGGACTAAATTGTTTTTCAATGTTTTCCACACGACGAGTTAGCGTTGTAGCTAGGTCACATACGCCTATAAACTTGCTAG	1
VZV	AB097932_7131to7250	ATTTGAGGGAATAGTGGAGGACCATCCATATGGACTAAATTGTTTTTCAATGTTTTCCACACGACGAGTTAGCGTTGTAGCTAGGTCACATACGCCTATAAACTTGCTAGGTTTTGCGGC	1
VZV	AB097932_7141to7260	ATAGTGGAGGACCATCCATATGGACTAAATTGTTTTTCAATGTTTTCCACACGACGAGTTAGCGTTGTAGCTAGGTCACATACGCCTATAAACTTGCTAGGTTTTGCGGCATACGTAAGA	1
VZV	AB097932_7151to7270	ACCATCCATATGGACTAAATTGTTTTTCAATGTTTTCCACACGACGAGTTAGCGTTGTAGCTAGGTCACATACGCCTATAAACTTGCTAGGTTTTGCGGCATACGTAAGACTTAAAGTAT	1
VZV	AB097932_7161to7280	TGGACTAAATTGTTTTTCAATGTTTTCCACACGACGAGTTAGCGTTGTAGCTAGGTCACATACGCCTATAAACTTGCTAGGTTTTGCGGCATACGTAAGACTTAAAGTATATGTTTTAGT	1
VZV	AB097932_7171to7290	TGTTTTTCAATGTTTTCCACACGACGAGTTAGCGTTGTAGCTAGGTCACATACGCCTATAAACTTGCTAGGTTTTGCGGCATACGTAAGACTTAAAGTATATGTTTTAGTAATTGTATAT	1
VZV	AB097932_7181to7300	TGTTTTCCACACGACGAGTTAGCGTTGTAGCTAGGTCACATACGCCTATAAACTTGCTAGGTTTTGCGGCATACGTAAGACTTAAAGTATATGTTTTAGTAATTGTATATTTATGTCCAA	1
VZV	AB097932_7191to7310	ACGACGAGTTAGCGTTGTAGCTAGGTCACATACGCCTATAAACTTGCTAGGTTTTGCGGCATACGTAAGACTTAAAGTATATGTTTTAGTAATTGTATATTTATGTCCAATCTCAGGTCC	1
VZV	AB097932_7201to7320	AGCGTTGTAGCTAGGTCACATACGCCTATAAACTTGCTAGGTTTTGCGGCATACGTAAGACTTAAAGTATATGTTTTAGTAATTGTATATTTATGTCCAATCTCAGGTCCAAGTTCAGTG	1
VZV	AB097932_7211to7330	CTAGGTCACATACGCCTATAAACTTGCTAGGTTTTGCGGCATACGTAAGACTTAAAGTATATGTTTTAGTAATTGTATATTTATGTCCAATCTCAGGTCCAAGTTCAGTGACATCACAAA	1
VZV	AB097932_7221to7340	TACGCCTATAAACTTGCTAGGTTTTGCGGCATACGTAAGACTTAAAGTATATGTTTTAGTAATTGTATATTTATGTCCAATCTCAGGTCCAAGTTCAGTGACATCACAAATTACGTTCTT	1
VZV	AB097932_7231to7350	AACTTGCTAGGTTTTGCGGCATACGTAAGACTTAAAGTATATGTTTTAGTAATTGTATATTTATGTCCAATCTCAGGTCCAAGTTCAGTGACATCACAAATTACGTTCTTTTTTATATAG	1
VZV	AB097932_7241to7360	GTTTTGCGGCATACGTAAGACTTAAAGTATATGTTTTAGTAATTGTATATTTATGTCCAATCTCAGGTCCAAGTTCAGTGACATCACAAATTACGTTCTTTTTTATATAGTCACGCATGT	1
VZV	AB097932_7251to7370	ATACGTAAGACTTAAAGTATATGTTTTAGTAATTGTATATTTATGTCCAATCTCAGGTCCAAGTTCAGTGACATCACAAATTACGTTCTTTTTTATATAGTCACGCATGTTGAGACGAGA	1
VZV	AB097932_7261to7380	CTTAAAGTATATGTTTTAGTAATTGTATATTTATGTCCAATCTCAGGTCCAAGTTCAGTGACATCACAAATTACGTTCTTTTTTATATAGTCACGCATGTTGAGACGAGAACGTACATGA	1
VZV	AB097932_7271to7390	ATGTTTTAGTAATTGTATATTTATGTCCAATCTCAGGTCCAAGTTCAGTGACATCACAAATTACGTTCTTTTTTATATAGTCACGCATGTTGAGACGAGAACGTACATGATTAAAAAAAT	1
VZV	AB097932_7281to7400	AATTGTATATTTATGTCCAATCTCAGGTCCAAGTTCAGTGACATCACAAATTACGTTCTTTTTTATATAGTCACGCATGTTGAGACGAGAACGTACATGATTAAAAAAATTAGCAGTAGC	1
VZV	AB097932_7291to7410	TTATGTCCAATCTCAGGTCCAAGTTCAGTGACATCACAAATTACGTTCTTTTTTATATAGTCACGCATGTTGAGACGAGAACGTACATGATTAAAAAAATTAGCAGTAGCTCTTTTTCCC	1
VZV	AB097932_7301to7420	TCTCAGGTCCAAGTTCAGTGACATCACAAATTACGTTCTTTTTTATATAGTCACGCATGTTGAGACGAGAACGTACATGATTAAAAAAATTAGCAGTAGCTCTTTTTCCCAGGTTGGATG	1
VZV	AB097932_7311to7430	AAGTTCAGTGACATCACAAATTACGTTCTTTTTTATATAGTCACGCATGTTGAGACGAGAACGTACATGATTAAAAAAATTAGCAGTAGCTCTTTTTCCCAGGTTGGATGATTTTAAGAG	1
VZV	AB097932_7321to7440	ACATCACAAATTACGTTCTTTTTTATATAGTCACGCATGTTGAGACGAGAACGTACATGATTAAAAAAATTAGCAGTAGCTCTTTTTCCCAGGTTGGATGATTTTAAGAGGACCGGTTTA	1
VZV	AB097932_7331to7450	TTACGTTCTTTTTTATATAGTCACGCATGTTGAGACGAGAACGTACATGATTAAAAAAATTAGCAGTAGCTCTTTTTCCCAGGTTGGATGATTTTAAGAGGACCGGTTTATTCACAAAAT	1
VZV	AB097932_7341to7460	TTTTATATAGTCACGCATGTTGAGACGAGAACGTACATGATTAAAAAAATTAGCAGTAGCTCTTTTTCCCAGGTTGGATGATTTTAAGAGGACCGGTTTATTCACAAAATCTGAGTATGT	1
VZV	AB097932_7351to7470	TCACGCATGTTGAGACGAGAACGTACATGATTAAAAAAATTAGCAGTAGCTCTTTTTCCCAGGTTGGATGATTTTAAGAGGACCGGTTTATTCACAAAATCTGAGTATGTAACCGCTTGT	1
VZV	AB097932_7361to7480	TGAGACGAGAACGTACATGATTAAAAAAATTAGCAGTAGCTCTTTTTCCCAGGTTGGATGATTTTAAGAGGACCGGTTTATTCACAAAATCTGAGTATGTAACCGCTTGTAGGTGGTCTG	1
VZV	AB097932_7371to7490	ACGTACATGATTAAAAAAATTAGCAGTAGCTCTTTTTCCCAGGTTGGATGATTTTAAGAGGACCGGTTTATTCACAAAATCTGAGTATGTAACCGCTTGTAGGTGGTCTGCGATCTGTTT	1
VZV	AB097932_7381to7500	TTAAAAAAATTAGCAGTAGCTCTTTTTCCCAGGTTGGATGATTTTAAGAGGACCGGTTTATTCACAAAATCTGAGTATGTAACCGCTTGTAGGTGGTCTGCGATCTGTTTCCGATTGAAA	1
VZV	AB097932_7391to7510	TAGCAGTAGCTCTTTTTCCCAGGTTGGATGATTTTAAGAGGACCGGTTTATTCACAAAATCTGAGTATGTAACCGCTTGTAGGTGGTCTGCGATCTGTTTCCGATTGAAACATTCAAAAT	1
VZV	AB097932_7401to7520	TCTTTTTCCCAGGTTGGATGATTTTAAGAGGACCGGTTTATTCACAAAATCTGAGTATGTAACCGCTTGTAGGTGGTCTGCGATCTGTTTCCGATTGAAACATTCAAAATGTGCCAGATA	1
VZV	AB097932_7411to7530	AGGTTGGATGATTTTAAGAGGACCGGTTTATTCACAAAATCTGAGTATGTAACCGCTTGTAGGTGGTCTGCGATCTGTTTCCGATTGAAACATTCAAAATGTGCCAGATAAATATAATCA	1
VZV	AB097932_7421to7540	ATTTTAAGAGGACCGGTTTATTCACAAAATCTGAGTATGTAACCGCTTGTAGGTGGTCTGCGATCTGTTTCCGATTGAAACATTCAAAATGTGCCAGATAAATATAATCAACAAATTCAC	1
VZV	AB097932_7431to7550	GACCGGTTTATTCACAAAATCTGAGTATGTAACCGCTTGTAGGTGGTCTGCGATCTGTTTCCGATTGAAACATTCAAAATGTGCCAGATAAATATAATCAACAAATTCACGGTCTGGAAC	1
VZV	AB097932_7441to7560	TTCACAAAATCTGAGTATGTAACCGCTTGTAGGTGGTCTGCGATCTGTTTCCGATTGAAACATTCAAAATGTGCCAGATAAATATAATCAACAAATTCACGGTCTGGAACTTTAAGGCCT	1
VZV	AB097932_7451to7570	CTGAGTATGTAACCGCTTGTAGGTGGTCTGCGATCTGTTTCCGATTGAAACATTCAAAATGTGCCAGATAAATATAATCAACAAATTCACGGTCTGGAACTTTAAGGCCTTTTCTATCGT	1
VZV	AB097932_7461to7580	AACCGCTTGTAGGTGGTCTGCGATCTGTTTCCGATTGAAACATTCAAAATGTGCCAGATAAATATAATCAACAAATTCACGGTCTGGAACTTTAAGGCCTTTTCTATCGTTGGTAATATA	1
VZV	AB097932_7471to7590	AGGTGGTCTGCGATCTGTTTCCGATTGAAACATTCAAAATGTGCCAGATAAATATAATCAACAAATTCACGGTCTGGAACTTTAAGGCCTTTTCTATCGTTGGTAATATACTCCGATACT	1
VZV	AB097932_7481to7600	CGATCTGTTTCCGATTGAAACATTCAAAATGTGCCAGATAAATATAATCAACAAATTCACGGTCTGGAACTTTAAGGCCTTTTCTATCGTTGGTAATATACTCCGATACTGCGTGTATTT	1
VZV	AB097932_7491to7610	CCGATTGAAACATTCAAAATGTGCCAGATAAATATAATCAACAAATTCACGGTCTGGAACTTTAAGGCCTTTTCTATCGTTGGTAATATACTCCGATACTGCGTGTATTTCCGTTGTGTC	1
VZV	AB097932_7501to7620	CATTCAAAATGTGCCAGATAAATATAATCAACAAATTCACGGTCTGGAACTTTAAGGCCTTTTCTATCGTTGGTAATATACTCCGATACTGCGTGTATTTCCGTTGTGTCTGTATGTATT	1
VZV	AB097932_7511to7630	GTGCCAGATAAATATAATCAACAAATTCACGGTCTGGAACTTTAAGGCCTTTTCTATCGTTGGTAATATACTCCGATACTGCGTGTATTTCCGTTGTGTCTGTATGTATTCGCTGTAAAA	1
VZV	AB097932_7521to7640	AATATAATCAACAAATTCACGGTCTGGAACTTTAAGGCCTTTTCTATCGTTGGTAATATACTCCGATACTGCGTGTATTTCCGTTGTGTCTGTATGTATTCGCTGTAAAATGTACGATAG	1
VZV	AB097932_7531to7650	ACAAATTCACGGTCTGGAACTTTAAGGCCTTTTCTATCGTTGGTAATATACTCCGATACTGCGTGTATTTCCGTTGTGTCTGTATGTATTCGCTGTAAAATGTACGATAGAGCATTTTTG	1
VZV	AB097932_7541to7660	GGTCTGGAACTTTAAGGCCTTTTCTATCGTTGGTAATATACTCCGATACTGCGTGTATTTCCGTTGTGTCTGTATGTATTCGCTGTAAAATGTACGATAGAGCATTTTTGGCTGTCAAAC	1
VZV	AB097932_7551to7670	TTTAAGGCCTTTTCTATCGTTGGTAATATACTCCGATACTGCGTGTATTTCCGTTGTGTCTGTATGTATTCGCTGTAAAATGTACGATAGAGCATTTTTGGCTGTCAAACCTCGTGTATA	1
VZV	AB097932_7561to7680	TTTCTATCGTTGGTAATATACTCCGATACTGCGTGTATTTCCGTTGTGTCTGTATGTATTCGCTGTAAAATGTACGATAGAGCATTTTTGGCTGTCAAACCTCGTGTATATGTTGAGGAA	1
VZV	AB097932_7571to7690	TGGTAATATACTCCGATACTGCGTGTATTTCCGTTGTGTCTGTATGTATTCGCTGTAAAATGTACGATAGAGCATTTTTGGCTGTCAAACCTCGTGTATATGTTGAGGAACAACAAAACA	1
VZV	AB097932_7581to7700	CTCCGATACTGCGTGTATTTCCGTTGTGTCTGTATGTATTCGCTGTAAAATGTACGATAGAGCATTTTTGGCTGTCAAACCTCGTGTATATGTTGAGGAACAACAAAACATGGAAAGTTT	1
VZV	AB097932_7591to7710	GCGTGTATTTCCGTTGTGTCTGTATGTATTCGCTGTAAAATGTACGATAGAGCATTTTTGGCTGTCAAACCTCGTGTATATGTTGAGGAACAACAAAACATGGAAAGTTTATCAAAAGAC	1
VZV	AB097932_7601to7720	CCGTTGTGTCTGTATGTATTCGCTGTAAAATGTACGATAGAGCATTTTTGGCTGTCAAACCTCGTGTATATGTTGAGGAACAACAAAACATGGAAAGTTTATCAAAAGACAACAAGTCCG	1
VZV	AB097932_7611to7730	TGTATGTATTCGCTGTAAAATGTACGATAGAGCATTTTTGGCTGTCAAACCTCGTGTATATGTTGAGGAACAACAAAACATGGAAAGTTTATCAAAAGACAACAAGTCCGAAATATTGTA	1
VZV	AB097932_7621to7740	CGCTGTAAAATGTACGATAGAGCATTTTTGGCTGTCAAACCTCGTGTATATGTTGAGGAACAACAAAACATGGAAAGTTTATCAAAAGACAACAAGTCCGAAATATTGTACCCACTACAA	1
VZV	AB097932_7631to7750	TGTACGATAGAGCATTTTTGGCTGTCAAACCTCGTGTATATGTTGAGGAACAACAAAACATGGAAAGTTTATCAAAAGACAACAAGTCCGAAATATTGTACCCACTACAATTAGGTAATG	1
VZV	AB097932_7641to7760	AGCATTTTTGGCTGTCAAACCTCGTGTATATGTTGAGGAACAACAAAACATGGAAAGTTTATCAAAAGACAACAAGTCCGAAATATTGTACCCACTACAATTAGGTAATGCTGGGACTTG	1
VZV	AB097932_7651to7770	GCTGTCAAACCTCGTGTATATGTTGAGGAACAACAAAACATGGAAAGTTTATCAAAAGACAACAAGTCCGAAATATTGTACCCACTACAATTAGGTAATGCTGGGACTTGGTAAGTTAAA	1
VZV	AB097932_7661to7780	CTCGTGTATATGTTGAGGAACAACAAAACATGGAAAGTTTATCAAAAGACAACAAGTCCGAAATATTGTACCCACTACAATTAGGTAATGCTGGGACTTGGTAAGTTAAAAACAAATCTT	1
VZV	AB097932_7671to7790	TGTTGAGGAACAACAAAACATGGAAAGTTTATCAAAAGACAACAAGTCCGAAATATTGTACCCACTACAATTAGGTAATGCTGGGACTTGGTAAGTTAAAAACAAATCTTTAATTGCCTG	1
VZV	AB097932_7681to7800	CAACAAAACATGGAAAGTTTATCAAAAGACAACAAGTCCGAAATATTGTACCCACTACAATTAGGTAATGCTGGGACTTGGTAAGTTAAAAACAAATCTTTAATTGCCTGTAAGTCATAT	1
VZV	AB097932_7691to7810	TGGAAAGTTTATCAAAAGACAACAAGTCCGAAATATTGTACCCACTACAATTAGGTAATGCTGGGACTTGGTAAGTTAAAAACAAATCTTTAATTGCCTGTAAGTCATATAAGGGGGTTT	1
VZV	AB097932_7701to7820	ATCAAAAGACAACAAGTCCGAAATATTGTACCCACTACAATTAGGTAATGCTGGGACTTGGTAAGTTAAAAACAAATCTTTAATTGCCTGTAAGTCATATAAGGGGGTTTCCAACGTATT	1
VZV	AB097932_7711to7830	AACAAGTCCGAAATATTGTACCCACTACAATTAGGTAATGCTGGGACTTGGTAAGTTAAAAACAAATCTTTAATTGCCTGTAAGTCATATAAGGGGGTTTCCAACGTATTGTAACTTGTG	1
VZV	AB097932_7721to7840	AAATATTGTACCCACTACAATTAGGTAATGCTGGGACTTGGTAAGTTAAAAACAAATCTTTAATTGCCTGTAAGTCATATAAGGGGGTTTCCAACGTATTGTAACTTGTGTCCGTTTGTA	1
VZV	AB097932_7731to7850	CCCACTACAATTAGGTAATGCTGGGACTTGGTAAGTTAAAAACAAATCTTTAATTGCCTGTAAGTCATATAAGGGGGTTTCCAACGTATTGTAACTTGTGTCCGTTTGTAACAAGTAATA	1
VZV	AB097932_7741to7860	TTAGGTAATGCTGGGACTTGGTAAGTTAAAAACAAATCTTTAATTGCCTGTAAGTCATATAAGGGGGTTTCCAACGTATTGTAACTTGTGTCCGTTTGTAACAAGTAATAGCGTGTAGCC	1
VZV	AB097932_7751to7870	CTGGGACTTGGTAAGTTAAAAACAAATCTTTAATTGCCTGTAAGTCATATAAGGGGGTTTCCAACGTATTGTAACTTGTGTCCGTTTGTAACAAGTAATAGCGTGTAGCCAACACTAGCG	1
VZV	AB097932_7761to7880	GTAAGTTAAAAACAAATCTTTAATTGCCTGTAAGTCATATAAGGGGGTTTCCAACGTATTGTAACTTGTGTCCGTTTGTAACAAGTAATAGCGTGTAGCCAACACTAGCGTTTTTTCAGA	1
VZV	AB097932_7771to7890	AACAAATCTTTAATTGCCTGTAAGTCATATAAGGGGGTTTCCAACGTATTGTAACTTGTGTCCGTTTGTAACAAGTAATAGCGTGTAGCCAACACTAGCGTTTTTTCAGAGGGTCCAAAT	1
VZV	AB097932_7781to7900	TAATTGCCTGTAAGTCATATAAGGGGGTTTCCAACGTATTGTAACTTGTGTCCGTTTGTAACAAGTAATAGCGTGTAGCCAACACTAGCGTTTTTTCAGAGGGTCCAAATCGAACAATAT	1
VZV	AB097932_7791to7910	TAAGTCATATAAGGGGGTTTCCAACGTATTGTAACTTGTGTCCGTTTGTAACAAGTAATAGCGTGTAGCCAACACTAGCGTTTTTTCAGAGGGTCCAAATCGAACAATATACCAAAACGG	1
VZV	AB097932_7801to7920	AAGGGGGTTTCCAACGTATTGTAACTTGTGTCCGTTTGTAACAAGTAATAGCGTGTAGCCAACACTAGCGTTTTTTCAGAGGGTCCAAATCGAACAATATACCAAAACGGCGAGCATCCA	1
VZV	AB097932_7811to7930	CCAACGTATTGTAACTTGTGTCCGTTTGTAACAAGTAATAGCGTGTAGCCAACACTAGCGTTTTTTCAGAGGGTCCAAATCGAACAATATACCAAAACGGCGAGCATCCATACCCCCAGT	1
VZV	AB097932_7821to7940	GTAACTTGTGTCCGTTTGTAACAAGTAATAGCGTGTAGCCAACACTAGCGTTTTTTCAGAGGGTCCAAATCGAACAATATACCAAAACGGCGAGCATCCATACCCCCAGTAGAGTCGTCG	1
VZV	AB097932_7831to7950	TCCGTTTGTAACAAGTAATAGCGTGTAGCCAACACTAGCGTTTTTTCAGAGGGTCCAAATCGAACAATATACCAAAACGGCGAGCATCCATACCCCCAGTAGAGTCGTCGATATGCAGCC	1
VZV	AB097932_7841to7960	ACAAGTAATAGCGTGTAGCCAACACTAGCGTTTTTTCAGAGGGTCCAAATCGAACAATATACCAAAACGGCGAGCATCCATACCCCCAGTAGAGTCGTCGATATGCAGCCAATACTTGAC	1
VZV	AB097932_7851to7970	GCGTGTAGCCAACACTAGCGTTTTTTCAGAGGGTCCAAATCGAACAATATACCAAAACGGCGAGCATCCATACCCCCAGTAGAGTCGTCGATATGCAGCCAATACTTGACGTTCGTAATG	1
VZV	AB097932_7861to7980	AACACTAGCGTTTTTTCAGAGGGTCCAAATCGAACAATATACCAAAACGGCGAGCATCCATACCCCCAGTAGAGTCGTCGATATGCAGCCAATACTTGACGTTCGTAATGGGCATATAAT	1
VZV	AB097932_7871to7990	TTTTTTCAGAGGGTCCAAATCGAACAATATACCAAAACGGCGAGCATCCATACCCCCAGTAGAGTCGTCGATATGCAGCCAATACTTGACGTTCGTAATGGGCATATAATGATGTTAGCT	1
VZV	AB097932_7881to8000	GGGTCCAAATCGAACAATATACCAAAACGGCGAGCATCCATACCCCCAGTAGAGTCGTCGATATGCAGCCAATACTTGACGTTCGTAATGGGCATATAATGATGTTAGCTCCTGACGACC	1
VZV	AB097932_7891to8010	CGAACAATATACCAAAACGGCGAGCATCCATACCCCCAGTAGAGTCGTCGATATGCAGCCAATACTTGACGTTCGTAATGGGCATATAATGATGTTAGCTCCTGACGACCAACGGATTTT	1
VZV	AB097932_7901to8020	ACCAAAACGGCGAGCATCCATACCCCCAGTAGAGTCGTCGATATGCAGCCAATACTTGACGTTCGTAATGGGCATATAATGATGTTAGCTCCTGACGACCAACGGATTTTTTAACTAACT	1
VZV	AB097932_7911to8030	CGAGCATCCATACCCCCAGTAGAGTCGTCGATATGCAGCCAATACTTGACGTTCGTAATGGGCATATAATGATGTTAGCTCCTGACGACCAACGGATTTTTTAACTAACTTGCAGAGTGT	1
VZV	AB097932_7921to8040	TACCCCCAGTAGAGTCGTCGATATGCAGCCAATACTTGACGTTCGTAATGGGCATATAATGATGTTAGCTCCTGACGACCAACGGATTTTTTAACTAACTTGCAGAGTGTTGCCTCTGTG	1
VZV	AB097932_7931to8050	AGAGTCGTCGATATGCAGCCAATACTTGACGTTCGTAATGGGCATATAATGATGTTAGCTCCTGACGACCAACGGATTTTTTAACTAACTTGCAGAGTGTTGCCTCTGTGATGCATAGGC	1
VZV	AB097932_7941to8060	ATATGCAGCCAATACTTGACGTTCGTAATGGGCATATAATGATGTTAGCTCCTGACGACCAACGGATTTTTTAACTAACTTGCAGAGTGTTGCCTCTGTGATGCATAGGCCGTTGTCCGA	1
VZV	AB097932_7951to8070	AATACTTGACGTTCGTAATGGGCATATAATGATGTTAGCTCCTGACGACCAACGGATTTTTTAACTAACTTGCAGAGTGTTGCCTCTGTGATGCATAGGCCGTTGTCCGATAATCCCTTT	1
VZV	AB097932_7961to8080	GTTCGTAATGGGCATATAATGATGTTAGCTCCTGACGACCAACGGATTTTTTAACTAACTTGCAGAGTGTTGCCTCTGTGATGCATAGGCCGTTGTCCGATAATCCCTTTCGGTTTAAAT	1
VZV	AB097932_7971to8090	GGCATATAATGATGTTAGCTCCTGACGACCAACGGATTTTTTAACTAACTTGCAGAGTGTTGCCTCTGTGATGCATAGGCCGTTGTCCGATAATCCCTTTCGGTTTAAATGGTGTGTTGT	1
VZV	AB097932_7981to8100	GATGTTAGCTCCTGACGACCAACGGATTTTTTAACTAACTTGCAGAGTGTTGCCTCTGTGATGCATAGGCCGTTGTCCGATAATCCCTTTCGGTTTAAATGGTGTGTTGTTACCATCAGA	1
VZV	AB097932_7991to8110	CCTGACGACCAACGGATTTTTTAACTAACTTGCAGAGTGTTGCCTCTGTGATGCATAGGCCGTTGTCCGATAATCCCTTTCGGTTTAAATGGTGTGTTGTTACCATCAGAGTTTGTATAA	1
VZV	AB097932_8001to8120	AACGGATTTTTTAACTAACTTGCAGAGTGTTGCCTCTGTGATGCATAGGCCGTTGTCCGATAATCCCTTTCGGTTTAAATGGTGTGTTGTTACCATCAGAGTTTGTATAACTTCCGAGTG	1
VZV	AB097932_8011to8130	TTAACTAACTTGCAGAGTGTTGCCTCTGTGATGCATAGGCCGTTGTCCGATAATCCCTTTCGGTTTAAATGGTGTGTTGTTACCATCAGAGTTTGTATAACTTCCGAGTGAATGTCAAAC	1
VZV	AB097932_8021to8140	TGCAGAGTGTTGCCTCTGTGATGCATAGGCCGTTGTCCGATAATCCCTTTCGGTTTAAATGGTGTGTTGTTACCATCAGAGTTTGTATAACTTCCGAGTGAATGTCAAACGTCTCCGATA	1
VZV	AB097932_8031to8150	TGCCTCTGTGATGCATAGGCCGTTGTCCGATAATCCCTTTCGGTTTAAATGGTGTGTTGTTACCATCAGAGTTTGTATAACTTCCGAGTGAATGTCAAACGTCTCCGATATACATAGGGT	1
VZV	AB097932_8041to8160	ATGCATAGGCCGTTGTCCGATAATCCCTTTCGGTTTAAATGGTGTGTTGTTACCATCAGAGTTTGTATAACTTCCGAGTGAATGTCAAACGTCTCCGATATACATAGGGTATCAGATATT	1
VZV	AB097932_8051to8170	CGTTGTCCGATAATCCCTTTCGGTTTAAATGGTGTGTTGTTACCATCAGAGTTTGTATAACTTCCGAGTGAATGTCAAACGTCTCCGATATACATAGGGTATCAGATATTATATGCGGAT	1
VZV	AB097932_8061to8180	TAATCCCTTTCGGTTTAAATGGTGTGTTGTTACCATCAGAGTTTGTATAACTTCCGAGTGAATGTCAAACGTCTCCGATATACATAGGGTATCAGATATTATATGCGGATTTAGGGGTGC	1
VZV	AB097932_8071to8190	CGGTTTAAATGGTGTGTTGTTACCATCAGAGTTTGTATAACTTCCGAGTGAATGTCAAACGTCTCCGATATACATAGGGTATCAGATATTATATGCGGATTTAGGGGTGCTCCATACCAT	1
VZV	AB097932_8081to8200	GGTGTGTTGTTACCATCAGAGTTTGTATAACTTCCGAGTGAATGTCAAACGTCTCCGATATACATAGGGTATCAGATATTATATGCGGATTTAGGGGTGCTCCATACCATAACGCCTTAT	1
VZV	AB097932_8091to8210	TACCATCAGAGTTTGTATAACTTCCGAGTGAATGTCAAACGTCTCCGATATACATAGGGTATCAGATATTATATGCGGATTTAGGGGTGCTCCATACCATAACGCCTTATATAAAGCTTT	1
VZV	AB097932_8101to8220	GTTTGTATAACTTCCGAGTGAATGTCAAACGTCTCCGATATACATAGGGTATCAGATATTATATGCGGATTTAGGGGTGCTCCATACCATAACGCCTTATATAAAGCTTTAAAATCAGTT	1
VZV	AB097932_8111to8230	CTTCCGAGTGAATGTCAAACGTCTCCGATATACATAGGGTATCAGATATTATATGCGGATTTAGGGGTGCTCCATACCATAACGCCTTATATAAAGCTTTAAAATCAGTTTGGGTTTTAA	1
VZV	AB097932_8121to8240	AATGTCAAACGTCTCCGATATACATAGGGTATCAGATATTATATGCGGATTTAGGGGTGCTCCATACCATAACGCCTTATATAAAGCTTTAAAATCAGTTTGGGTTTTAAAACAACAAAA	1
VZV	AB097932_8131to8250	GTCTCCGATATACATAGGGTATCAGATATTATATGCGGATTTAGGGGTGCTCCATACCATAACGCCTTATATAAAGCTTTAAAATCAGTTTGGGTTTTAAAACAACAAAAAAATATAGGC	1
VZV	AB097932_8141to8260	TACATAGGGTATCAGATATTATATGCGGATTTAGGGGTGCTCCATACCATAACGCCTTATATAAAGCTTTAAAATCAGTTTGGGTTTTAAAACAACAAAAAAATATAGGCCAGACCCGGG	1
VZV	AB097932_8151to8270	ATCAGATATTATATGCGGATTTAGGGGTGCTCCATACCATAACGCCTTATATAAAGCTTTAAAATCAGTTTGGGTTTTAAAACAACAAAAAAATATAGGCCAGACCCGGGATCGTACATC	1
VZV	AB097932_8161to8280	ATATGCGGATTTAGGGGTGCTCCATACCATAACGCCTTATATAAAGCTTTAAAATCAGTTTGGGTTTTAAAACAACAAAAAAATATAGGCCAGACCCGGGATCGTACATCTCCAGTTGAA	1
VZV	AB097932_8171to8290	TTAGGGGTGCTCCATACCATAACGCCTTATATAAAGCTTTAAAATCAGTTTGGGTTTTAAAACAACAAAAAAATATAGGCCAGACCCGGGATCGTACATCTCCAGTTGAAAATCCACCAA	1
VZV	AB097932_8181to8300	TCCATACCATAACGCCTTATATAAAGCTTTAAAATCAGTTTGGGTTTTAAAACAACAAAAAAATATAGGCCAGACCCGGGATCGTACATCTCCAGTTGAAAATCCACCAATTAAATAAAA	1
VZV	AB097932_8191to8310	AACGCCTTATATAAAGCTTTAAAATCAGTTTGGGTTTTAAAACAACAAAAAAATATAGGCCAGACCCGGGATCGTACATCTCCAGTTGAAAATCCACCAATTAAATAAAAAATAACGTTG	1
VZV	AB097932_8201to8320	ATAAAGCTTTAAAATCAGTTTGGGTTTTAAAACAACAAAAAAATATAGGCCAGACCCGGGATCGTACATCTCCAGTTGAAAATCCACCAATTAAATAAAAAATAACGTTGACGTCCCTAC	1
VZV	AB097932_8211to8330	AAAATCAGTTTGGGTTTTAAAACAACAAAAAAATATAGGCCAGACCCGGGATCGTACATCTCCAGTTGAAAATCCACCAATTAAATAAAAAATAACGTTGACGTCCCTACTACAAAATAA	1
VZV	AB097932_8221to8340	TGGGTTTTAAAACAACAAAAAAATATAGGCCAGACCCGGGATCGTACATCTCCAGTTGAAAATCCACCAATTAAATAAAAAATAACGTTGACGTCCCTACTACAAAATAAATGCATTATT	1
VZV	AB097932_8231to8350	AACAACAAAAAAATATAGGCCAGACCCGGGATCGTACATCTCCAGTTGAAAATCCACCAATTAAATAAAAAATAACGTTGACGTCCCTACTACAAAATAAATGCATTATTTGGTTTTCTT	1
VZV	AB097932_8241to8360	AAATATAGGCCAGACCCGGGATCGTACATCTCCAGTTGAAAATCCACCAATTAAATAAAAAATAACGTTGACGTCCCTACTACAAAATAAATGCATTATTTGGTTTTCTTCATCGTTTTC	1
VZV	AB097932_8251to8370	CAGACCCGGGATCGTACATCTCCAGTTGAAAATCCACCAATTAAATAAAAAATAACGTTGACGTCCCTACTACAAAATAAATGCATTATTTGGTTTTCTTCATCGTTTTCAGTTACTTCA	1
VZV	AB097932_8261to8380	ATCGTACATCTCCAGTTGAAAATCCACCAATTAAATAAAAAATAACGTTGACGTCCCTACTACAAAATAAATGCATTATTTGGTTTTCTTCATCGTTTTCAGTTACTTCACGTGGGCGTT	1
VZV	AB097932_8271to8390	TCCAGTTGAAAATCCACCAATTAAATAAAAAATAACGTTGACGTCCCTACTACAAAATAAATGCATTATTTGGTTTTCTTCATCGTTTTCAGTTACTTCACGTGGGCGTTTAGTTGGGAT	1
VZV	AB097932_8281to8400	AATCCACCAATTAAATAAAAAATAACGTTGACGTCCCTACTACAAAATAAATGCATTATTTGGTTTTCTTCATCGTTTTCAGTTACTTCACGTGGGCGTTTAGTTGGGATTACTTGCGTG	1
VZV	AB097932_8291to8410	TTAAATAAAAAATAACGTTGACGTCCCTACTACAAAATAAATGCATTATTTGGTTTTCTTCATCGTTTTCAGTTACTTCACGTGGGCGTTTAGTTGGGATTACTTGCGTGATCTCTTCCC	1
VZV	AB097932_8301to8420	AATAACGTTGACGTCCCTACTACAAAATAAATGCATTATTTGGTTTTCTTCATCGTTTTCAGTTACTTCACGTGGGCGTTTAGTTGGGATTACTTGCGTGATCTCTTCCCTCCCATTTTT	1
VZV	AB097932_8311to8430	ACGTCCCTACTACAAAATAAATGCATTATTTGGTTTTCTTCATCGTTTTCAGTTACTTCACGTGGGCGTTTAGTTGGGATTACTTGCGTGATCTCTTCCCTCCCATTTTTGACAAAGACG	1
VZV	AB097932_8321to8440	TACAAAATAAATGCATTATTTGGTTTTCTTCATCGTTTTCAGTTACTTCACGTGGGCGTTTAGTTGGGATTACTTGCGTGATCTCTTCCCTCCCATTTTTGACAAAGACGTCATCTAAGT	1
VZV	AB097932_8331to8450	ATGCATTATTTGGTTTTCTTCATCGTTTTCAGTTACTTCACGTGGGCGTTTAGTTGGGATTACTTGCGTGATCTCTTCCCTCCCATTTTTGACAAAGACGTCATCTAAGTCGGGAGTCCA	1
VZV	AB097932_8341to8460	TGGTTTTCTTCATCGTTTTCAGTTACTTCACGTGGGCGTTTAGTTGGGATTACTTGCGTGATCTCTTCCCTCCCATTTTTGACAAAGACGTCATCTAAGTCGGGAGTCCAAGTATAACTC	1
VZV	AB097932_8351to8470	CATCGTTTTCAGTTACTTCACGTGGGCGTTTAGTTGGGATTACTTGCGTGATCTCTTCCCTCCCATTTTTGACAAAGACGTCATCTAAGTCGGGAGTCCAAGTATAACTCACCACATACA	1
VZV	AB097932_8361to8480	AGTTACTTCACGTGGGCGTTTAGTTGGGATTACTTGCGTGATCTCTTCCCTCCCATTTTTGACAAAGACGTCATCTAAGTCGGGAGTCCAAGTATAACTCACCACATACAGAGGTTCTGT	1
VZV	AB097932_8371to8490	CGTGGGCGTTTAGTTGGGATTACTTGCGTGATCTCTTCCCTCCCATTTTTGACAAAGACGTCATCTAAGTCGGGAGTCCAAGTATAACTCACCACATACAGAGGTTCTGTGCTTATCTGC	1
VZV	AB097932_8381to8500	TAGTTGGGATTACTTGCGTGATCTCTTCCCTCCCATTTTTGACAAAGACGTCATCTAAGTCGGGAGTCCAAGTATAACTCACCACATACAGAGGTTCTGTGCTTATCTGCCCGGTAAGCA	1
VZV	AB097932_8391to8510	TACTTGCGTGATCTCTTCCCTCCCATTTTTGACAAAGACGTCATCTAAGTCGGGAGTCCAAGTATAACTCACCACATACAGAGGTTCTGTGCTTATCTGCCCGGTAAGCAACAACAGCGA	1
VZV	AB097932_8401to8520	ATCTCTTCCCTCCCATTTTTGACAAAGACGTCATCTAAGTCGGGAGTCCAAGTATAACTCACCACATACAGAGGTTCTGTGCTTATCTGCCCGGTAAGCAACAACAGCGAGTGGGAGATT	1
VZV	AB097932_8411to8530	TCCCATTTTTGACAAAGACGTCATCTAAGTCGGGAGTCCAAGTATAACTCACCACATACAGAGGTTCTGTGCTTATCTGCCCGGTAAGCAACAACAGCGAGTGGGAGATTGCACATCCCT	1
VZV	AB097932_8421to8540	GACAAAGACGTCATCTAAGTCGGGAGTCCAAGTATAACTCACCACATACAGAGGTTCTGTGCTTATCTGCCCGGTAAGCAACAACAGCGAGTGGGAGATTGCACATCCCTTTGTGGCAAA	1
VZV	AB097932_8431to8550	TCATCTAAGTCGGGAGTCCAAGTATAACTCACCACATACAGAGGTTCTGTGCTTATCTGCCCGGTAAGCAACAACAGCGAGTGGGAGATTGCACATCCCTTTGTGGCAAATAATAACCGA	1
VZV	AB097932_8441to8560	CGGGAGTCCAAGTATAACTCACCACATACAGAGGTTCTGTGCTTATCTGCCCGGTAAGCAACAACAGCGAGTGGGAGATTGCACATCCCTTTGTGGCAAATAATAACCGAATCGTCGGTT	1
VZV	AB097932_8451to8570	AGTATAACTCACCACATACAGAGGTTCTGTGCTTATCTGCCCGGTAAGCAACAACAGCGAGTGGGAGATTGCACATCCCTTTGTGGCAAATAATAACCGAATCGTCGGTTTGGAGGATTT	1
VZV	AB097932_8461to8580	ACCACATACAGAGGTTCTGTGCTTATCTGCCCGGTAAGCAACAACAGCGAGTGGGAGATTGCACATCCCTTTGTGGCAAATAATAACCGAATCGTCGGTTTGGAGGATTTATCCATAGTT	1
VZV	AB097932_8471to8590	GAGGTTCTGTGCTTATCTGCCCGGTAAGCAACAACAGCGAGTGGGAGATTGCACATCCCTTTGTGGCAAATAATAACCGAATCGTCGGTTTGGAGGATTTATCCATAGTTCAATACGTTG	1
VZV	AB097932_8481to8600	GCTTATCTGCCCGGTAAGCAACAACAGCGAGTGGGAGATTGCACATCCCTTTGTGGCAAATAATAACCGAATCGTCGGTTTGGAGGATTTATCCATAGTTCAATACGTTGGAAAGCCAGT	1
VZV	AB097932_8491to8610	CCGGTAAGCAACAACAGCGAGTGGGAGATTGCACATCCCTTTGTGGCAAATAATAACCGAATCGTCGGTTTGGAGGATTTATCCATAGTTCAATACGTTGGAAAGCCAGTCAATCATGCA	1
VZV	AB097932_8501to8620	ACAACAGCGAGTGGGAGATTGCACATCCCTTTGTGGCAAATAATAACCGAATCGTCGGTTTGGAGGATTTATCCATAGTTCAATACGTTGGAAAGCCAGTCAATCATGCAGACGGTGTGT	1
VZV	AB097932_8511to8630	GTGGGAGATTGCACATCCCTTTGTGGCAAATAATAACCGAATCGTCGGTTTGGAGGATTTATCCATAGTTCAATACGTTGGAAAGCCAGTCAATCATGCAGACGGTGTGTGCCAGCTTAT	1
VZV	AB097932_8521to8640	GCACATCCCTTTGTGGCAAATAATAACCGAATCGTCGGTTTGGAGGATTTATCCATAGTTCAATACGTTGGAAAGCCAGTCAATCATGCAGACGGTGTGTGCCAGCTTATGTGGATATGC	1
VZV	AB097932_8531to8650	TTGTGGCAAATAATAACCGAATCGTCGGTTTGGAGGATTTATCCATAGTTCAATACGTTGGAAAGCCAGTCAATCATGCAGACGGTGTGTGCCAGCTTATGTGGATATGCTCGAATACCA	1
VZV	AB097932_8541to8660	TAATAACCGAATCGTCGGTTTGGAGGATTTATCCATAGTTCAATACGTTGGAAAGCCAGTCAATCATGCAGACGGTGTGTGCCAGCTTATGTGGATATGCTCGAATACCAACTGAAGAGC	1
VZV	AB097932_8551to8670	ATCGTCGGTTTGGAGGATTTATCCATAGTTCAATACGTTGGAAAGCCAGTCAATCATGCAGACGGTGTGTGCCAGCTTATGTGGATATGCTCGAATACCAACTGAAGAGCCATCTTATGA	1
VZV	AB097932_8561to8680	TGGAGGATTTATCCATAGTTCAATACGTTGGAAAGCCAGTCAATCATGCAGACGGTGTGTGCCAGCTTATGTGGATATGCTCGAATACCAACTGAAGAGCCATCTTATGAAGAGGTGCGT	1
VZV	AB097932_8571to8690	ATCCATAGTTCAATACGTTGGAAAGCCAGTCAATCATGCAGACGGTGTGTGCCAGCTTATGTGGATATGCTCGAATACCAACTGAAGAGCCATCTTATGAAGAGGTGCGTGTAAACACGC	1
VZV	AB097932_8581to8700	CAATACGTTGGAAAGCCAGTCAATCATGCAGACGGTGTGTGCCAGCTTATGTGGATATGCTCGAATACCAACTGAAGAGCCATCTTATGAAGAGGTGCGTGTAAACACGCACCCCCAAGG	1
VZV	AB097932_8591to8710	GAAAGCCAGTCAATCATGCAGACGGTGTGTGCCAGCTTATGTGGATATGCTCGAATACCAACTGAAGAGCCATCTTATGAAGAGGTGCGTGTAAACACGCACCCCCAAGGAGCCGCCCTG	1
VZV	AB097932_8601to8720	CAATCATGCAGACGGTGTGTGCCAGCTTATGTGGATATGCTCGAATACCAACTGAAGAGCCATCTTATGAAGAGGTGCGTGTAAACACGCACCCCCAAGGAGCCGCCCTGCTCCGCCTCC	1
VZV	AB097932_8611to8730	GACGGTGTGTGCCAGCTTATGTGGATATGCTCGAATACCAACTGAAGAGCCATCTTATGAAGAGGTGCGTGTAAACACGCACCCCCAAGGAGCCGCCCTGCTCCGCCTCCAAGAGGCTTT	1
VZV	AB097932_8621to8740	GCCAGCTTATGTGGATATGCTCGAATACCAACTGAAGAGCCATCTTATGAAGAGGTGCGTGTAAACACGCACCCCCAAGGAGCCGCCCTGCTCCGCCTCCAAGAGGCTTTAACCGCTGTG	1
VZV	AB097932_8631to8750	GTGGATATGCTCGAATACCAACTGAAGAGCCATCTTATGAAGAGGTGCGTGTAAACACGCACCCCCAAGGAGCCGCCCTGCTCCGCCTCCAAGAGGCTTTAACCGCTGTGAATGGATTAT	1
VZV	AB097932_8641to8760	TCGAATACCAACTGAAGAGCCATCTTATGAAGAGGTGCGTGTAAACACGCACCCCCAAGGAGCCGCCCTGCTCCGCCTCCAAGAGGCTTTAACCGCTGTGAATGGATTATTGCCTGCACC	1
VZV	AB097932_8651to8770	ACTGAAGAGCCATCTTATGAAGAGGTGCGTGTAAACACGCACCCCCAAGGAGCCGCCCTGCTCCGCCTCCAAGAGGCTTTAACCGCTGTGAATGGATTATTGCCTGCACCTCTAACGTTA	1
VZV	AB097932_8661to8780	CATCTTATGAAGAGGTGCGTGTAAACACGCACCCCCAAGGAGCCGCCCTGCTCCGCCTCCAAGAGGCTTTAACCGCTGTGAATGGATTATTGCCTGCACCTCTAACGTTAGAAGACGTAG	1
VZV	AB097932_8671to8790	AGAGGTGCGTGTAAACACGCACCCCCAAGGAGCCGCCCTGCTCCGCCTCCAAGAGGCTTTAACCGCTGTGAATGGATTATTGCCTGCACCTCTAACGTTAGAAGACGTAGTCGCTTCTGC	1
VZV	AB097932_8681to8800	GTAAACACGCACCCCCAAGGAGCCGCCCTGCTCCGCCTCCAAGAGGCTTTAACCGCTGTGAATGGATTATTGCCTGCACCTCTAACGTTAGAAGACGTAGTCGCTTCTGCAGATAATACC	1
VZV	AB097932_8691to8810	ACCCCCAAGGAGCCGCCCTGCTCCGCCTCCAAGAGGCTTTAACCGCTGTGAATGGATTATTGCCTGCACCTCTAACGTTAGAAGACGTAGTCGCTTCTGCAGATAATACCCGTCGTTTGG	1
VZV	AB097932_8701to8820	AGCCGCCCTGCTCCGCCTCCAAGAGGCTTTAACCGCTGTGAATGGATTATTGCCTGCACCTCTAACGTTAGAAGACGTAGTCGCTTCTGCAGATAATACCCGTCGTTTGGTCCGCGCCCA	1
VZV	AB097932_8711to8830	CTCCGCCTCCAAGAGGCTTTAACCGCTGTGAATGGATTATTGCCTGCACCTCTAACGTTAGAAGACGTAGTCGCTTCTGCAGATAATACCCGTCGTTTGGTCCGCGCCCAGGCTTTGGCG	1
VZV	AB097932_8721to8840	AAGAGGCTTTAACCGCTGTGAATGGATTATTGCCTGCACCTCTAACGTTAGAAGACGTAGTCGCTTCTGCAGATAATACCCGTCGTTTGGTCCGCGCCCAGGCTTTGGCGCGAACTTACG	1
VZV	AB097932_8731to8850	AACCGCTGTGAATGGATTATTGCCTGCACCTCTAACGTTAGAAGACGTAGTCGCTTCTGCAGATAATACCCGTCGTTTGGTCCGCGCCCAGGCTTTGGCGCGAACTTACGCTGCATGTTC	1
VZV	AB097932_8741to8860	AATGGATTATTGCCTGCACCTCTAACGTTAGAAGACGTAGTCGCTTCTGCAGATAATACCCGTCGTTTGGTCCGCGCCCAGGCTTTGGCGCGAACTTACGCTGCATGTTCTCGTAACATT	1
VZV	AB097932_8751to8870	TGCCTGCACCTCTAACGTTAGAAGACGTAGTCGCTTCTGCAGATAATACCCGTCGTTTGGTCCGCGCCCAGGCTTTGGCGCGAACTTACGCTGCATGTTCTCGTAACATTGAATGTTTAA	1
VZV	AB097932_8761to8880	TCTAACGTTAGAAGACGTAGTCGCTTCTGCAGATAATACCCGTCGTTTGGTCCGCGCCCAGGCTTTGGCGCGAACTTACGCTGCATGTTCTCGTAACATTGAATGTTTAAAACAGCACCA	1
VZV	AB097932_8771to8890	GAAGACGTAGTCGCTTCTGCAGATAATACCCGTCGTTTGGTCCGCGCCCAGGCTTTGGCGCGAACTTACGCTGCATGTTCTCGTAACATTGAATGTTTAAAACAGCACCATTTTACTGAA	1
VZV	AB097932_8781to8900	TCGCTTCTGCAGATAATACCCGTCGTTTGGTCCGCGCCCAGGCTTTGGCGCGAACTTACGCTGCATGTTCTCGTAACATTGAATGTTTAAAACAGCACCATTTTACTGAAGATAACCCCG	1
VZV	AB097932_8791to8910	AGATAATACCCGTCGTTTGGTCCGCGCCCAGGCTTTGGCGCGAACTTACGCTGCATGTTCTCGTAACATTGAATGTTTAAAACAGCACCATTTTACTGAAGATAACCCCGGTCTTAACGC	1
VZV	AB097932_8801to8920	CGTCGTTTGGTCCGCGCCCAGGCTTTGGCGCGAACTTACGCTGCATGTTCTCGTAACATTGAATGTTTAAAACAGCACCATTTTACTGAAGATAACCCCGGTCTTAACGCCGTGGTCCGT	1
VZV	AB097932_8811to8930	TCCGCGCCCAGGCTTTGGCGCGAACTTACGCTGCATGTTCTCGTAACATTGAATGTTTAAAACAGCACCATTTTACTGAAGATAACCCCGGTCTTAACGCCGTGGTCCGTTCACACATGG	1
VZV	AB097932_8821to8940	GGCTTTGGCGCGAACTTACGCTGCATGTTCTCGTAACATTGAATGTTTAAAACAGCACCATTTTACTGAAGATAACCCCGGTCTTAACGCCGTGGTCCGTTCACACATGGAAAACTCAAA	1
VZV	AB097932_8831to8950	CGAACTTACGCTGCATGTTCTCGTAACATTGAATGTTTAAAACAGCACCATTTTACTGAAGATAACCCCGGTCTTAACGCCGTGGTCCGTTCACACATGGAAAACTCAAAACGGCTTGCT	1
VZV	AB097932_8841to8960	CTGCATGTTCTCGTAACATTGAATGTTTAAAACAGCACCATTTTACTGAAGATAACCCCGGTCTTAACGCCGTGGTCCGTTCACACATGGAAAACTCAAAACGGCTTGCTGATATGTGTT	1
VZV	AB097932_8851to8970	TCGTAACATTGAATGTTTAAAACAGCACCATTTTACTGAAGATAACCCCGGTCTTAACGCCGTGGTCCGTTCACACATGGAAAACTCAAAACGGCTTGCTGATATGTGTTTAGCTGCAAT	1
VZV	AB097932_8861to8980	GAATGTTTAAAACAGCACCATTTTACTGAAGATAACCCCGGTCTTAACGCCGTGGTCCGTTCACACATGGAAAACTCAAAACGGCTTGCTGATATGTGTTTAGCTGCAATTACCCATTTG	1
VZV	AB097932_8871to8990	AACAGCACCATTTTACTGAAGATAACCCCGGTCTTAACGCCGTGGTCCGTTCACACATGGAAAACTCAAAACGGCTTGCTGATATGTGTTTAGCTGCAATTACCCATTTGTATTTATCGG	1
VZV	AB097932_8881to9000	TTTTACTGAAGATAACCCCGGTCTTAACGCCGTGGTCCGTTCACACATGGAAAACTCAAAACGGCTTGCTGATATGTGTTTAGCTGCAATTACCCATTTGTATTTATCGGTTGGCGCGGT	1
VZV	AB097932_8891to9010	GATAACCCCGGTCTTAACGCCGTGGTCCGTTCACACATGGAAAACTCAAAACGGCTTGCTGATATGTGTTTAGCTGCAATTACCCATTTGTATTTATCGGTTGGCGCGGTGGATGTTACT	1
VZV	AB097932_8901to9020	GTCTTAACGCCGTGGTCCGTTCACACATGGAAAACTCAAAACGGCTTGCTGATATGTGTTTAGCTGCAATTACCCATTTGTATTTATCGGTTGGCGCGGTGGATGTTACTACGGATGATA	1
VZV	AB097932_8911to9030	CGTGGTCCGTTCACACATGGAAAACTCAAAACGGCTTGCTGATATGTGTTTAGCTGCAATTACCCATTTGTATTTATCGGTTGGCGCGGTGGATGTTACTACGGATGATATTGTCGATCA	1
VZV	AB097932_8921to9040	TCACACATGGAAAACTCAAAACGGCTTGCTGATATGTGTTTAGCTGCAATTACCCATTTGTATTTATCGGTTGGCGCGGTGGATGTTACTACGGATGATATTGTCGATCAAACCCTGAGA	1
VZV	AB097932_8931to9050	AAAACTCAAAACGGCTTGCTGATATGTGTTTAGCTGCAATTACCCATTTGTATTTATCGGTTGGCGCGGTGGATGTTACTACGGATGATATTGTCGATCAAACCCTGAGAATGACCGCTG	1
VZV	AB097932_8941to9060	ACGGCTTGCTGATATGTGTTTAGCTGCAATTACCCATTTGTATTTATCGGTTGGCGCGGTGGATGTTACTACGGATGATATTGTCGATCAAACCCTGAGAATGACCGCTGAAAGTGAAGT	1
VZV	AB097932_8951to9070	GATATGTGTTTAGCTGCAATTACCCATTTGTATTTATCGGTTGGCGCGGTGGATGTTACTACGGATGATATTGTCGATCAAACCCTGAGAATGACCGCTGAAAGTGAAGTGGTCATGTCT	1
VZV	AB097932_8961to9080	TAGCTGCAATTACCCATTTGTATTTATCGGTTGGCGCGGTGGATGTTACTACGGATGATATTGTCGATCAAACCCTGAGAATGACCGCTGAAAGTGAAGTGGTCATGTCTGATGTTGTTC	1
VZV	AB097932_8971to9090	TACCCATTTGTATTTATCGGTTGGCGCGGTGGATGTTACTACGGATGATATTGTCGATCAAACCCTGAGAATGACCGCTGAAAGTGAAGTGGTCATGTCTGATGTTGTTCTTTTGGAGAA	1
VZV	AB097932_8981to9100	TATTTATCGGTTGGCGCGGTGGATGTTACTACGGATGATATTGTCGATCAAACCCTGAGAATGACCGCTGAAAGTGAAGTGGTCATGTCTGATGTTGTTCTTTTGGAGAAAACTCTTGGG	1
VZV	AB097932_8991to9110	TTGGCGCGGTGGATGTTACTACGGATGATATTGTCGATCAAACCCTGAGAATGACCGCTGAAAGTGAAGTGGTCATGTCTGATGTTGTTCTTTTGGAGAAAACTCTTGGGGTCGTTGCTA	1
VZV	AB097932_9001to9120	GGATGTTACTACGGATGATATTGTCGATCAAACCCTGAGAATGACCGCTGAAAGTGAAGTGGTCATGTCTGATGTTGTTCTTTTGGAGAAAACTCTTGGGGTCGTTGCTAAACCTCAGGC	1
VZV	AB097932_9011to9130	ACGGATGATATTGTCGATCAAACCCTGAGAATGACCGCTGAAAGTGAAGTGGTCATGTCTGATGTTGTTCTTTTGGAGAAAACTCTTGGGGTCGTTGCTAAACCTCAGGCATCGTTTGAT	1
VZV	AB097932_9021to9140	TTGTCGATCAAACCCTGAGAATGACCGCTGAAAGTGAAGTGGTCATGTCTGATGTTGTTCTTTTGGAGAAAACTCTTGGGGTCGTTGCTAAACCTCAGGCATCGTTTGATGTTTCCCACA	1
VZV	AB097932_9031to9150	AACCCTGAGAATGACCGCTGAAAGTGAAGTGGTCATGTCTGATGTTGTTCTTTTGGAGAAAACTCTTGGGGTCGTTGCTAAACCTCAGGCATCGTTTGATGTTTCCCACAACCATGAATT	1
VZV	AB097932_9041to9160	ATGACCGCTGAAAGTGAAGTGGTCATGTCTGATGTTGTTCTTTTGGAGAAAACTCTTGGGGTCGTTGCTAAACCTCAGGCATCGTTTGATGTTTCCCACAACCATGAATTATCTATAGCT	1
VZV	AB097932_9051to9170	AAAGTGAAGTGGTCATGTCTGATGTTGTTCTTTTGGAGAAAACTCTTGGGGTCGTTGCTAAACCTCAGGCATCGTTTGATGTTTCCCACAACCATGAATTATCTATAGCTAAAGGGGAAA	1
VZV	AB097932_9061to9180	GGTCATGTCTGATGTTGTTCTTTTGGAGAAAACTCTTGGGGTCGTTGCTAAACCTCAGGCATCGTTTGATGTTTCCCACAACCATGAATTATCTATAGCTAAAGGGGAAAATGTGGGTTT	1
VZV	AB097932_9071to9190	GATGTTGTTCTTTTGGAGAAAACTCTTGGGGTCGTTGCTAAACCTCAGGCATCGTTTGATGTTTCCCACAACCATGAATTATCTATAGCTAAAGGGGAAAATGTGGGTTTAAAAACATCA	1
VZV	AB097932_9081to9200	TTTTGGAGAAAACTCTTGGGGTCGTTGCTAAACCTCAGGCATCGTTTGATGTTTCCCACAACCATGAATTATCTATAGCTAAAGGGGAAAATGTGGGTTTAAAAACATCACCTATTAAAT	1
VZV	AB097932_9091to9210	AACTCTTGGGGTCGTTGCTAAACCTCAGGCATCGTTTGATGTTTCCCACAACCATGAATTATCTATAGCTAAAGGGGAAAATGTGGGTTTAAAAACATCACCTATTAAATCGGAGGCGAC	1
VZV	AB097932_9101to9220	GTCGTTGCTAAACCTCAGGCATCGTTTGATGTTTCCCACAACCATGAATTATCTATAGCTAAAGGGGAAAATGTGGGTTTAAAAACATCACCTATTAAATCGGAGGCGACACAATTATCT	1
VZV	AB097932_9111to9230	AACCTCAGGCATCGTTTGATGTTTCCCACAACCATGAATTATCTATAGCTAAAGGGGAAAATGTGGGTTTAAAAACATCACCTATTAAATCGGAGGCGACACAATTATCTGAAATTAAAC	1
VZV	AB097932_9121to9240	ATCGTTTGATGTTTCCCACAACCATGAATTATCTATAGCTAAAGGGGAAAATGTGGGTTTAAAAACATCACCTATTAAATCGGAGGCGACACAATTATCTGAAATTAAACCCCCACTTAT	1
VZV	AB097932_9131to9250	GTTTCCCACAACCATGAATTATCTATAGCTAAAGGGGAAAATGTGGGTTTAAAAACATCACCTATTAAATCGGAGGCGACACAATTATCTGAAATTAAACCCCCACTTATAGAAGTATCG	1
VZV	AB097932_9141to9260	ACCATGAATTATCTATAGCTAAAGGGGAAAATGTGGGTTTAAAAACATCACCTATTAAATCGGAGGCGACACAATTATCTGAAATTAAACCCCCACTTATAGAAGTATCGGATAATAACA	1
VZV	AB097932_9151to9270	ATCTATAGCTAAAGGGGAAAATGTGGGTTTAAAAACATCACCTATTAAATCGGAGGCGACACAATTATCTGAAATTAAACCCCCACTTATAGAAGTATCGGATAATAACACATCTAACCT	1
VZV	AB097932_9161to9280	AAAGGGGAAAATGTGGGTTTAAAAACATCACCTATTAAATCGGAGGCGACACAATTATCTGAAATTAAACCCCCACTTATAGAAGTATCGGATAATAACACATCTAACCTAACAAAAAAA	1
VZV	AB097932_9171to9290	ATGTGGGTTTAAAAACATCACCTATTAAATCGGAGGCGACACAATTATCTGAAATTAAACCCCCACTTATAGAAGTATCGGATAATAACACATCTAACCTAACAAAAAAAACGTATCCGA	1
VZV	AB097932_9181to9300	AAAAACATCACCTATTAAATCGGAGGCGACACAATTATCTGAAATTAAACCCCCACTTATAGAAGTATCGGATAATAACACATCTAACCTAACAAAAAAAACGTATCCGACAGAAACTCT	1
VZV	AB097932_9191to9310	CCTATTAAATCGGAGGCGACACAATTATCTGAAATTAAACCCCCACTTATAGAAGTATCGGATAATAACACATCTAACCTAACAAAAAAAACGTATCCGACAGAAACTCTTCAGCCCGTG	1
VZV	AB097932_9201to9320	CGGAGGCGACACAATTATCTGAAATTAAACCCCCACTTATAGAAGTATCGGATAATAACACATCTAACCTAACAAAAAAAACGTATCCGACAGAAACTCTTCAGCCCGTGTTGACCCCAA	1
VZV	AB097932_9211to9330	ACAATTATCTGAAATTAAACCCCCACTTATAGAAGTATCGGATAATAACACATCTAACCTAACAAAAAAAACGTATCCGACAGAAACTCTTCAGCCCGTGTTGACCCCAAAACAGACGCA	1
VZV	AB097932_9221to9340	GAAATTAAACCCCCACTTATAGAAGTATCGGATAATAACACATCTAACCTAACAAAAAAAACGTATCCGACAGAAACTCTTCAGCCCGTGTTGACCCCAAAACAGACGCAAGATGTACAA	1
VZV	AB097932_9231to9350	CCCCACTTATAGAAGTATCGGATAATAACACATCTAACCTAACAAAAAAAACGTATCCGACAGAAACTCTTCAGCCCGTGTTGACCCCAAAACAGACGCAAGATGTACAACGCACAACCC	1
VZV	AB097932_9241to9360	AGAAGTATCGGATAATAACACATCTAACCTAACAAAAAAAACGTATCCGACAGAAACTCTTCAGCCCGTGTTGACCCCAAAACAGACGCAAGATGTACAACGCACAACCCCCGCGATCAA	1
VZV	AB097932_9251to9370	GATAATAACACATCTAACCTAACAAAAAAAACGTATCCGACAGAAACTCTTCAGCCCGTGTTGACCCCAAAACAGACGCAAGATGTACAACGCACAACCCCCGCGATCAAGAAATCCCAT	1
VZV	AB097932_9261to9380	CATCTAACCTAACAAAAAAAACGTATCCGACAGAAACTCTTCAGCCCGTGTTGACCCCAAAACAGACGCAAGATGTACAACGCACAACCCCCGCGATCAAGAAATCCCATGTTATGCTTG	1
VZV	AB097932_9271to9390	AACAAAAAAAACGTATCCGACAGAAACTCTTCAGCCCGTGTTGACCCCAAAACAGACGCAAGATGTACAACGCACAACCCCCGCGATCAAGAAATCCCATGTTATGCTTGTATAAATATT	1
VZV	AB097932_9281to9400	ACGTATCCGACAGAAACTCTTCAGCCCGTGTTGACCCCAAAACAGACGCAAGATGTACAACGCACAACCCCCGCGATCAAGAAATCCCATGTTATGCTTGTATAAATATTGAAATAAAAA	1
VZV	AB097932_9291to9410	CAGAAACTCTTCAGCCCGTGTTGACCCCAAAACAGACGCAAGATGTACAACGCACAACCCCCGCGATCAAGAAATCCCATGTTATGCTTGTATAAATATTGAAATAAAAACTAAAAACGT	1
VZV	AB097932_9301to9420	TCAGCCCGTGTTGACCCCAAAACAGACGCAAGATGTACAACGCACAACCCCCGCGATCAAGAAATCCCATGTTATGCTTGTATAAATATTGAAATAAAAACTAAAAACGTTTCTGGTGTA	1
VZV	AB097932_9311to9430	TTGACCCCAAAACAGACGCAAGATGTACAACGCACAACCCCCGCGATCAAGAAATCCCATGTTATGCTTGTATAAATATTGAAATAAAAACTAAAAACGTTTCTGGTGTATGTTTTTATT	1
VZV	AB097932_9321to9440	AACAGACGCAAGATGTACAACGCACAACCCCCGCGATCAAGAAATCCCATGTTATGCTTGTATAAATATTGAAATAAAAACTAAAAACGTTTCTGGTGTATGTTTTTATTTTGTATATAA	1
VZV	AB097932_9331to9450	AGATGTACAACGCACAACCCCCGCGATCAAGAAATCCCATGTTATGCTTGTATAAATATTGAAATAAAAACTAAAAACGTTTCTGGTGTATGTTTTTATTTTGTATATAAAATTAAAACA	1
VZV	AB097932_9341to9460	CGCACAACCCCCGCGATCAAGAAATCCCATGTTATGCTTGTATAAATATTGAAATAAAAACTAAAAACGTTTCTGGTGTATGTTTTTATTTTGTATATAAAATTAAAACATTGCTGGCCG	1
VZV	AB097932_9351to9470	CCGCGATCAAGAAATCCCATGTTATGCTTGTATAAATATTGAAATAAAAACTAAAAACGTTTCTGGTGTATGTTTTTATTTTGTATATAAAATTAAAACATTGCTGGCCGGCGTGGTTAT	1
VZV	AB097932_9361to9480	GAAATCCCATGTTATGCTTGTATAAATATTGAAATAAAAACTAAAAACGTTTCTGGTGTATGTTTTTATTTTGTATATAAAATTAAAACATTGCTGGCCGGCGTGGTTATTACATTTAAT	1
VZV	AB097932_9371to9490	GTTATGCTTGTATAAATATTGAAATAAAAACTAAAAACGTTTCTGGTGTATGTTTTTATTTTGTATATAAAATTAAAACATTGCTGGCCGGCGTGGTTATTACATTTAATGTTTTAGTAG	1
VZV	AB097932_9381to9500	TATAAATATTGAAATAAAAACTAAAAACGTTTCTGGTGTATGTTTTTATTTTGTATATAAAATTAAAACATTGCTGGCCGGCGTGGTTATTACATTTAATGTTTTAGTAGAAAATCGACA	1
VZV	AB097932_9391to9510	GAAATAAAAACTAAAAACGTTTCTGGTGTATGTTTTTATTTTGTATATAAAATTAAAACATTGCTGGCCGGCGTGGTTATTACATTTAATGTTTTAGTAGAAAATCGACATCGTTTGTTT	1
VZV	AB097932_9401to9520	CTAAAAACGTTTCTGGTGTATGTTTTTATTTTGTATATAAAATTAAAACATTGCTGGCCGGCGTGGTTATTACATTTAATGTTTTAGTAGAAAATCGACATCGTTTGTTTCTTTATCAGT	1
VZV	AB097932_9411to9530	TTCTGGTGTATGTTTTTATTTTGTATATAAAATTAAAACATTGCTGGCCGGCGTGGTTATTACATTTAATGTTTTAGTAGAAAATCGACATCGTTTGTTTCTTTATCAGTTGAACCAAAT	1
VZV	AB097932_9421to9540	TGTTTTTATTTTGTATATAAAATTAAAACATTGCTGGCCGGCGTGGTTATTACATTTAATGTTTTAGTAGAAAATCGACATCGTTTGTTTCTTTATCAGTTGAACCAAATCCACGCGTTC	1
VZV	AB097932_9431to9550	TTGTATATAAAATTAAAACATTGCTGGCCGGCGTGGTTATTACATTTAATGTTTTAGTAGAAAATCGACATCGTTTGTTTCTTTATCAGTTGAACCAAATCCACGCGTTCCCCGTTCGCT	1
VZV	AB097932_9441to9560	AATTAAAACATTGCTGGCCGGCGTGGTTATTACATTTAATGTTTTAGTAGAAAATCGACATCGTTTGTTTCTTTATCAGTTGAACCAAATCCACGCGTTCCCCGTTCGCTGGGTGTGGCT	1
VZV	AB097932_9451to9570	TTGCTGGCCGGCGTGGTTATTACATTTAATGTTTTAGTAGAAAATCGACATCGTTTGTTTCTTTATCAGTTGAACCAAATCCACGCGTTCCCCGTTCGCTGGGTGTGGCTATTAGATCTA	1
VZV	AB097932_9461to9580	GCGTGGTTATTACATTTAATGTTTTAGTAGAAAATCGACATCGTTTGTTTCTTTATCAGTTGAACCAAATCCACGCGTTCCCCGTTCGCTGGGTGTGGCTATTAGATCTAACGTTTTAGT	1
VZV	AB097932_9471to9590	TACATTTAATGTTTTAGTAGAAAATCGACATCGTTTGTTTCTTTATCAGTTGAACCAAATCCACGCGTTCCCCGTTCGCTGGGTGTGGCTATTAGATCTAACGTTTTAGTAAAATACCAT	1
VZV	AB097932_9481to9600	GTTTTAGTAGAAAATCGACATCGTTTGTTTCTTTATCAGTTGAACCAAATCCACGCGTTCCCCGTTCGCTGGGTGTGGCTATTAGATCTAACGTTTTAGTAAAATACCATTGTACACCCG	1
VZV	AB097932_9491to9610	AAAATCGACATCGTTTGTTTCTTTATCAGTTGAACCAAATCCACGCGTTCCCCGTTCGCTGGGTGTGGCTATTAGATCTAACGTTTTAGTAAAATACCATTGTACACCCGGTATGCCACA	1
VZV	AB097932_9501to9620	TCGTTTGTTTCTTTATCAGTTGAACCAAATCCACGCGTTCCCCGTTCGCTGGGTGTGGCTATTAGATCTAACGTTTTAGTAAAATACCATTGTACACCCGGTATGCCACATTTACCGCGG	1
VZV	AB097932_9511to9630	CTTTATCAGTTGAACCAAATCCACGCGTTCCCCGTTCGCTGGGTGTGGCTATTAGATCTAACGTTTTAGTAAAATACCATTGTACACCCGGTATGCCACATTTACCGCGGATAGCATAAG	1
VZV	AB097932_9521to9640	TGAACCAAATCCACGCGTTCCCCGTTCGCTGGGTGTGGCTATTAGATCTAACGTTTTAGTAAAATACCATTGTACACCCGGTATGCCACATTTACCGCGGATAGCATAAGGAAATGCAAT	1
VZV	AB097932_9531to9650	CCACGCGTTCCCCGTTCGCTGGGTGTGGCTATTAGATCTAACGTTTTAGTAAAATACCATTGTACACCCGGTATGCCACATTTACCGCGGATAGCATAAGGAAATGCAATATTACTTAAA	1
VZV	AB097932_9541to9660	CCCGTTCGCTGGGTGTGGCTATTAGATCTAACGTTTTAGTAAAATACCATTGTACACCCGGTATGCCACATTTACCGCGGATAGCATAAGGAAATGCAATATTACTTAAAACGTTGTGTT	1
VZV	AB097932_9551to9670	GGGTGTGGCTATTAGATCTAACGTTTTAGTAAAATACCATTGTACACCCGGTATGCCACATTTACCGCGGATAGCATAAGGAAATGCAATATTACTTAAAACGTTGTGTTTTAAGTGTAT	1
VZV	AB097932_9561to9680	ATTAGATCTAACGTTTTAGTAAAATACCATTGTACACCCGGTATGCCACATTTACCGCGGATAGCATAAGGAAATGCAATATTACTTAAAACGTTGTGTTTTAAGTGTATTTGGGTGTTG	1
VZV	AB097932_9571to9690	ACGTTTTAGTAAAATACCATTGTACACCCGGTATGCCACATTTACCGCGGATAGCATAAGGAAATGCAATATTACTTAAAACGTTGTGTTTTAAGTGTATTTGGGTGTTGTGATCTATTA	1
VZV	AB097932_9581to9700	AAAATACCATTGTACACCCGGTATGCCACATTTACCGCGGATAGCATAAGGAAATGCAATATTACTTAAAACGTTGTGTTTTAAGTGTATTTGGGTGTTGTGATCTATTAACAGGACCTG	1
VZV	AB097932_9591to9710	TGTACACCCGGTATGCCACATTTACCGCGGATAGCATAAGGAAATGCAATATTACTTAAAACGTTGTGTTTTAAGTGTATTTGGGTGTTGTGATCTATTAACAGGACCTGTGCAAGACGA	1
VZV	AB097932_9601to9720	GTATGCCACATTTACCGCGGATAGCATAAGGAAATGCAATATTACTTAAAACGTTGTGTTTTAAGTGTATTTGGGTGTTGTGATCTATTAACAGGACCTGTGCAAGACGATCTCCCGTTT	1
VZV	AB097932_9611to9730	TTTACCGCGGATAGCATAAGGAAATGCAATATTACTTAAAACGTTGTGTTTTAAGTGTATTTGGGTGTTGTGATCTATTAACAGGACCTGTGCAAGACGATCTCCCGTTTTTATACGTAT	1
VZV	AB097932_9621to9740	ATAGCATAAGGAAATGCAATATTACTTAAAACGTTGTGTTTTAAGTGTATTTGGGTGTTGTGATCTATTAACAGGACCTGTGCAAGACGATCTCCCGTTTTTATACGTATGTCATCACCC	1
VZV	AB097932_9631to9750	GAAATGCAATATTACTTAAAACGTTGTGTTTTAAGTGTATTTGGGTGTTGTGATCTATTAACAGGACCTGTGCAAGACGATCTCCCGTTTTTATACGTATGTCATCACCCGTGAGATTAT	1
VZV	AB097932_9641to9760	ATTACTTAAAACGTTGTGTTTTAAGTGTATTTGGGTGTTGTGATCTATTAACAGGACCTGTGCAAGACGATCTCCCGTTTTTATACGTATGTCATCACCCGTGAGATTATATACGTAGAA	1
VZV	AB097932_9651to9770	ACGTTGTGTTTTAAGTGTATTTGGGTGTTGTGATCTATTAACAGGACCTGTGCAAGACGATCTCCCGTTTTTATACGTATGTCATCACCCGTGAGATTATATACGTAGAATTTACAGTGT	1
VZV	AB097932_9661to9780	TTAAGTGTATTTGGGTGTTGTGATCTATTAACAGGACCTGTGCAAGACGATCTCCCGTTTTTATACGTATGTCATCACCCGTGAGATTATATACGTAGAATTTACAGTGTTCTCCTGCAG	1
VZV	AB097932_9671to9790	TTGGGTGTTGTGATCTATTAACAGGACCTGTGCAAGACGATCTCCCGTTTTTATACGTATGTCATCACCCGTGAGATTATATACGTAGAATTTACAGTGTTCTCCTGCAGGCCATGCCGT	1
VZV	AB097932_9681to9800	TGATCTATTAACAGGACCTGTGCAAGACGATCTCCCGTTTTTATACGTATGTCATCACCCGTGAGATTATATACGTAGAATTTACAGTGTTCTCCTGCAGGCCATGCCGTTGGACACACG	1
VZV	AB097932_9691to9810	ACAGGACCTGTGCAAGACGATCTCCCGTTTTTATACGTATGTCATCACCCGTGAGATTATATACGTAGAATTTACAGTGTTCTCCTGCAGGCCATGCCGTTGGACACACGATAATGCCTG	1
VZV	AB097932_9701to9820	TGCAAGACGATCTCCCGTTTTTATACGTATGTCATCACCCGTGAGATTATATACGTAGAATTTACAGTGTTCTCCTGCAGGCCATGCCGTTGGACACACGATAATGCCTGATCGGCTTTT	1
VZV	AB097932_9711to9830	TCTCCCGTTTTTATACGTATGTCATCACCCGTGAGATTATATACGTAGAATTTACAGTGTTCTCCTGCAGGCCATGCCGTTGGACACACGATAATGCCTGATCGGCTTTTCGATGATCTT	1
VZV	AB097932_9721to9840	TTATACGTATGTCATCACCCGTGAGATTATATACGTAGAATTTACAGTGTTCTCCTGCAGGCCATGCCGTTGGACACACGATAATGCCTGATCGGCTTTTCGATGATCTTCCAAAAATAT	1
VZV	AB097932_9731to9850	GTCATCACCCGTGAGATTATATACGTAGAATTTACAGTGTTCTCCTGCAGGCCATGCCGTTGGACACACGATAATGCCTGATCGGCTTTTCGATGATCTTCCAAAAATATAAGCGTTTAT	1
VZV	AB097932_9741to9860	GTGAGATTATATACGTAGAATTTACAGTGTTCTCCTGCAGGCCATGCCGTTGGACACACGATAATGCCTGATCGGCTTTTCGATGATCTTCCAAAAATATAAGCGTTTATACTCGGATGT	1
VZV	AB097932_9751to9870	ATACGTAGAATTTACAGTGTTCTCCTGCAGGCCATGCCGTTGGACACACGATAATGCCTGATCGGCTTTTCGATGATCTTCCAAAAATATAAGCGTTTATACTCGGATGTTGTAAGTCCC	1
VZV	AB097932_9761to9880	TTTACAGTGTTCTCCTGCAGGCCATGCCGTTGGACACACGATAATGCCTGATCGGCTTTTCGATGATCTTCCAAAAATATAAGCGTTTATACTCGGATGTTGTAAGTCCCAGTCTCTTAT	1
VZV	AB097932_9771to9890	TCTCCTGCAGGCCATGCCGTTGGACACACGATAATGCCTGATCGGCTTTTCGATGATCTTCCAAAAATATAAGCGTTTATACTCGGATGTTGTAAGTCCCAGTCTCTTATAATCGGTAAG	1
VZV	AB097932_9781to9900	GCCATGCCGTTGGACACACGATAATGCCTGATCGGCTTTTCGATGATCTTCCAAAAATATAAGCGTTTATACTCGGATGTTGTAAGTCCCAGTCTCTTATAATCGGTAAGACAATTTTTA	1
VZV	AB097932_9791to9910	TGGACACACGATAATGCCTGATCGGCTTTTCGATGATCTTCCAAAAATATAAGCGTTTATACTCGGATGTTGTAAGTCCCAGTCTCTTATAATCGGTAAGACAATTTTTATAAATTCATT	1
VZV	AB097932_9801to9920	ATAATGCCTGATCGGCTTTTCGATGATCTTCCAAAAATATAAGCGTTTATACTCGGATGTTGTAAGTCCCAGTCTCTTATAATCGGTAAGACAATTTTTATAAATTCATTCCTTTTTAAA	1
VZV	AB097932_9811to9930	ATCGGCTTTTCGATGATCTTCCAAAAATATAAGCGTTTATACTCGGATGTTGTAAGTCCCAGTCTCTTATAATCGGTAAGACAATTTTTATAAATTCATTCCTTTTTAAATATAGGTTAT	1
VZV	AB097932_9821to9940	CGATGATCTTCCAAAAATATAAGCGTTTATACTCGGATGTTGTAAGTCCCAGTCTCTTATAATCGGTAAGACAATTTTTATAAATTCATTCCTTTTTAAATATAGGTTATATGGTACACA	1
VZV	AB097932_9831to9950	CCAAAAATATAAGCGTTTATACTCGGATGTTGTAAGTCCCAGTCTCTTATAATCGGTAAGACAATTTTTATAAATTCATTCCTTTTTAAATATAGGTTATATGGTACACAAATATCATAT	1
VZV	AB097932_9841to9960	AAGCGTTTATACTCGGATGTTGTAAGTCCCAGTCTCTTATAATCGGTAAGACAATTTTTATAAATTCATTCCTTTTTAAATATAGGTTATATGGTACACAAATATCATATCCCGCGTCTT	1
VZV	AB097932_9851to9970	ACTCGGATGTTGTAAGTCCCAGTCTCTTATAATCGGTAAGACAATTTTTATAAATTCATTCCTTTTTAAATATAGGTTATATGGTACACAAATATCATATCCCGCGTCTTCTTGGCGTTT	1
VZV	AB097932_9861to9980	TGTAAGTCCCAGTCTCTTATAATCGGTAAGACAATTTTTATAAATTCATTCCTTTTTAAATATAGGTTATATGGTACACAAATATCATATCCCGCGTCTTCTTGGCGTTTTGGATTGATG	1
VZV	AB097932_9871to9990	AGTCTCTTATAATCGGTAAGACAATTTTTATAAATTCATTCCTTTTTAAATATAGGTTATATGGTACACAAATATCATATCCCGCGTCTTCTTGGCGTTTTGGATTGATGATATGTTTGT	1
VZV	AB097932_9881to10000	AATCGGTAAGACAATTTTTATAAATTCATTCCTTTTTAAATATAGGTTATATGGTACACAAATATCATATCCCGCGTCTTCTTGGCGTTTTGGATTGATGATATGTTTGTAGGTTAAGGG	1
VZV	AB097932_9891to10010	ACAATTTTTATAAATTCATTCCTTTTTAAATATAGGTTATATGGTACACAAATATCATATCCCGCGTCTTCTTGGCGTTTTGGATTGATGATATGTTTGTAGGTTAAGGGAACATCGATA	1
VZV	AB097932_9901to10020	TAAATTCATTCCTTTTTAAATATAGGTTATATGGTACACAAATATCATATCCCGCGTCTTCTTGGCGTTTTGGATTGATGATATGTTTGTAGGTTAAGGGAACATCGATATGGTATTCTG	1
VZV	AB097932_9911to10030	CCTTTTTAAATATAGGTTATATGGTACACAAATATCATATCCCGCGTCTTCTTGGCGTTTTGGATTGATGATATGTTTGTAGGTTAAGGGAACATCGATATGGTATTCTGCAGAATCCCT	1
VZV	AB097932_9921to10040	TATAGGTTATATGGTACACAAATATCATATCCCGCGTCTTCTTGGCGTTTTGGATTGATGATATGTTTGTAGGTTAAGGGAACATCGATATGGTATTCTGCAGAATCCCTATGTAAAGGT	1
VZV	AB097932_9931to10050	ATGGTACACAAATATCATATCCCGCGTCTTCTTGGCGTTTTGGATTGATGATATGTTTGTAGGTTAAGGGAACATCGATATGGTATTCTGCAGAATCCCTATGTAAAGGTTGCCCCTGCT	1
VZV	AB097932_9941to10060	AATATCATATCCCGCGTCTTCTTGGCGTTTTGGATTGATGATATGTTTGTAGGTTAAGGGAACATCGATATGGTATTCTGCAGAATCCCTATGTAAAGGTTGCCCCTGCTGTACCGTGGA	1
VZV	AB097932_9951to10070	CCCGCGTCTTCTTGGCGTTTTGGATTGATGATATGTTTGTAGGTTAAGGGAACATCGATATGGTATTCTGCAGAATCCCTATGTAAAGGTTGCCCCTGCTGTACCGTGGAAATATCAGCA	1
VZV	AB097932_9961to10080	CTTGGCGTTTTGGATTGATGATATGTTTGTAGGTTAAGGGAACATCGATATGGTATTCTGCAGAATCCCTATGTAAAGGTTGCCCCTGCTGTACCGTGGAAATATCAGCAAATTCAGATA	1
VZV	AB097932_9971to10090	TGGATTGATGATATGTTTGTAGGTTAAGGGAACATCGATATGGTATTCTGCAGAATCCCTATGTAAAGGTTGCCCCTGCTGTACCGTGGAAATATCAGCAAATTCAGATATAACGGGTTT	1
VZV	AB097932_9981to10100	ATATGTTTGTAGGTTAAGGGAACATCGATATGGTATTCTGCAGAATCCCTATGTAAAGGTTGCCCCTGCTGTACCGTGGAAATATCAGCAAATTCAGATATAACGGGTTTTTCATAATTT	1
VZV	AB097932_9991to10110	AGGTTAAGGGAACATCGATATGGTATTCTGCAGAATCCCTATGTAAAGGTTGCCCCTGCTGTACCGTGGAAATATCAGCAAATTCAGATATAACGGGTTTTTCATAATTTGACGGCGAGT	1
VZV	AB097932_10001to10120	AACATCGATATGGTATTCTGCAGAATCCCTATGTAAAGGTTGCCCCTGCTGTACCGTGGAAATATCAGCAAATTCAGATATAACGGGTTTTTCATAATTTGACGGCGAGTTTGATAAGGG	1
VZV	AB097932_10011to10130	TGGTATTCTGCAGAATCCCTATGTAAAGGTTGCCCCTGCTGTACCGTGGAAATATCAGCAAATTCAGATATAACGGGTTTTTCATAATTTGACGGCGAGTTTGATAAGGGTTGAACTTGT	1
VZV	AB097932_10021to10140	CAGAATCCCTATGTAAAGGTTGCCCCTGCTGTACCGTGGAAATATCAGCAAATTCAGATATAACGGGTTTTTCATAATTTGACGGCGAGTTTGATAAGGGTTGAACTTGTATCGATTTAA	1
VZV	AB097932_10031to10150	ATGTAAAGGTTGCCCCTGCTGTACCGTGGAAATATCAGCAAATTCAGATATAACGGGTTTTTCATAATTTGACGGCGAGTTTGATAAGGGTTGAACTTGTATCGATTTAAAAATTGGATC	1
VZV	AB097932_10041to10160	TGCCCCTGCTGTACCGTGGAAATATCAGCAAATTCAGATATAACGGGTTTTTCATAATTTGACGGCGAGTTTGATAAGGGTTGAACTTGTATCGATTTAAAAATTGGATCCAGATGTTTA	1
VZV	AB097932_10051to10170	GTACCGTGGAAATATCAGCAAATTCAGATATAACGGGTTTTTCATAATTTGACGGCGAGTTTGATAAGGGTTGAACTTGTATCGATTTAAAAATTGGATCCAGATGTTTAAGAACGTTTT	1
VZV	AB097932_10061to10180	AATATCAGCAAATTCAGATATAACGGGTTTTTCATAATTTGACGGCGAGTTTGATAAGGGTTGAACTTGTATCGATTTAAAAATTGGATCCAGATGTTTAAGAACGTTTTTTGGGAGAAG	1
VZV	AB097932_10071to10190	AATTCAGATATAACGGGTTTTTCATAATTTGACGGCGAGTTTGATAAGGGTTGAACTTGTATCGATTTAAAAATTGGATCCAGATGTTTAAGAACGTTTTTTGGGAGAAGGCGACTTTGT	1
VZV	AB097932_10081to10200	TAACGGGTTTTTCATAATTTGACGGCGAGTTTGATAAGGGTTGAACTTGTATCGATTTAAAAATTGGATCCAGATGTTTAAGAACGTTTTTTGGGAGAAGGCGACTTTGTCTTAATTTTA	1
VZV	AB097932_10091to10210	TTCATAATTTGACGGCGAGTTTGATAAGGGTTGAACTTGTATCGATTTAAAAATTGGATCCAGATGTTTAAGAACGTTTTTTGGGAGAAGGCGACTTTGTCTTAATTTTACCGGGAACAA	1
VZV	AB097932_10101to10220	GACGGCGAGTTTGATAAGGGTTGAACTTGTATCGATTTAAAAATTGGATCCAGATGTTTAAGAACGTTTTTTGGGAGAAGGCGACTTTGTCTTAATTTTACCGGGAACAAGTAGATTGTT	1
VZV	AB097932_10111to10230	TTGATAAGGGTTGAACTTGTATCGATTTAAAAATTGGATCCAGATGTTTAAGAACGTTTTTTGGGAGAAGGCGACTTTGTCTTAATTTTACCGGGAACAAGTAGATTGTTAAATGTCCGG	1
VZV	AB097932_10121to10240	TTGAACTTGTATCGATTTAAAAATTGGATCCAGATGTTTAAGAACGTTTTTTGGGAGAAGGCGACTTTGTCTTAATTTTACCGGGAACAAGTAGATTGTTAAATGTCCGGGTAAAATAAC	1
VZV	AB097932_10131to10250	ATCGATTTAAAAATTGGATCCAGATGTTTAAGAACGTTTTTTGGGAGAAGGCGACTTTGTCTTAATTTTACCGGGAACAAGTAGATTGTTAAATGTCCGGGTAAAATAACGGTTACTCCT	1
VZV	AB097932_10141to10260	AAATTGGATCCAGATGTTTAAGAACGTTTTTTGGGAGAAGGCGACTTTGTCTTAATTTTACCGGGAACAAGTAGATTGTTAAATGTCCGGGTAAAATAACGGTTACTCCTGGCCGGTAAT	1
VZV	AB097932_10151to10270	CAGATGTTTAAGAACGTTTTTTGGGAGAAGGCGACTTTGTCTTAATTTTACCGGGAACAAGTAGATTGTTAAATGTCCGGGTAAAATAACGGTTACTCCTGGCCGGTAATACAAAAGGGC	1
VZV	AB097932_10161to10280	AGAACGTTTTTTGGGAGAAGGCGACTTTGTCTTAATTTTACCGGGAACAAGTAGATTGTTAAATGTCCGGGTAAAATAACGGTTACTCCTGGCCGGTAATACAAAAGGGCTGAAATTACT	1
VZV	AB097932_10171to10290	TTGGGAGAAGGCGACTTTGTCTTAATTTTACCGGGAACAAGTAGATTGTTAAATGTCCGGGTAAAATAACGGTTACTCCTGGCCGGTAATACAAAAGGGCTGAAATTACTCCTCTGTAAC	1
VZV	AB097932_10181to10300	GCGACTTTGTCTTAATTTTACCGGGAACAAGTAGATTGTTAAATGTCCGGGTAAAATAACGGTTACTCCTGGCCGGTAATACAAAAGGGCTGAAATTACTCCTCTGTAACCCGCATCAAT	1
VZV	AB097932_10191to10310	CTTAATTTTACCGGGAACAAGTAGATTGTTAAATGTCCGGGTAAAATAACGGTTACTCCTGGCCGGTAATACAAAAGGGCTGAAATTACTCCTCTGTAACCCGCATCAATAACTCCGTTG	1
VZV	AB097932_10201to10320	CCGGGAACAAGTAGATTGTTAAATGTCCGGGTAAAATAACGGTTACTCCTGGCCGGTAATACAAAAGGGCTGAAATTACTCCTCTGTAACCCGCATCAATAACTCCGTTGGCGACAAAAA	1
VZV	AB097932_10211to10330	GTAGATTGTTAAATGTCCGGGTAAAATAACGGTTACTCCTGGCCGGTAATACAAAAGGGCTGAAATTACTCCTCTGTAACCCGCATCAATAACTCCGTTGGCGACAAAAAAATTGTCTTC	1
VZV	AB097932_10221to10340	AAATGTCCGGGTAAAATAACGGTTACTCCTGGCCGGTAATACAAAAGGGCTGAAATTACTCCTCTGTAACCCGCATCAATAACTCCGTTGGCGACAAAAAAATTGTCTTCATCAGCAAGG	1
VZV	AB097932_10231to10350	GTAAAATAACGGTTACTCCTGGCCGGTAATACAAAAGGGCTGAAATTACTCCTCTGTAACCCGCATCAATAACTCCGTTGGCGACAAAAAAATTGTCTTCATCAGCAAGGGCAGTATCTT	1
VZV	AB097932_10241to10360	GGTTACTCCTGGCCGGTAATACAAAAGGGCTGAAATTACTCCTCTGTAACCCGCATCAATAACTCCGTTGGCGACAAAAAAATTGTCTTCATCAGCAAGGGCAGTATCTTTGCATTGAAT	1
VZV	AB097932_10251to10370	GGCCGGTAATACAAAAGGGCTGAAATTACTCCTCTGTAACCCGCATCAATAACTCCGTTGGCGACAAAAAAATTGTCTTCATCAGCAAGGGCAGTATCTTTGCATTGAATTAACAACAGT	1
VZV	AB097932_10261to10380	ACAAAAGGGCTGAAATTACTCCTCTGTAACCCGCATCAATAACTCCGTTGGCGACAAAAAAATTGTCTTCATCAGCAAGGGCAGTATCTTTGCATTGAATTAACAACAGTGCGTATTCAT	1
VZV	AB097932_10271to10390	TGAAATTACTCCTCTGTAACCCGCATCAATAACTCCGTTGGCGACAAAAAAATTGTCTTCATCAGCAAGGGCAGTATCTTTGCATTGAATTAACAACAGTGCGTATTCATTGGGAGGCGC	1
VZV	AB097932_10281to10400	CCTCTGTAACCCGCATCAATAACTCCGTTGGCGACAAAAAAATTGTCTTCATCAGCAAGGGCAGTATCTTTGCATTGAATTAACAACAGTGCGTATTCATTGGGAGGCGCCGACTTAACC	1
VZV	AB097932_10291to10410	CCGCATCAATAACTCCGTTGGCGACAAAAAAATTGTCTTCATCAGCAAGGGCAGTATCTTTGCATTGAATTAACAACAGTGCGTATTCATTGGGAGGCGCCGACTTAACCAACAGCTCCA	1
VZV	AB097932_10301to10420	AACTCCGTTGGCGACAAAAAAATTGTCTTCATCAGCAAGGGCAGTATCTTTGCATTGAATTAACAACAGTGCGTATTCATTGGGAGGCGCCGACTTAACCAACAGCTCCAACTGCTGCAT	1
VZV	AB097932_10311to10430	GCGACAAAAAAATTGTCTTCATCAGCAAGGGCAGTATCTTTGCATTGAATTAACAACAGTGCGTATTCATTGGGAGGCGCCGACTTAACCAACAGCTCCAACTGCTGCATATAAAAACCG	1
VZV	AB097932_10321to10440	AATTGTCTTCATCAGCAAGGGCAGTATCTTTGCATTGAATTAACAACAGTGCGTATTCATTGGGAGGCGCCGACTTAACCAACAGCTCCAACTGCTGCATATAAAAACCGCCCCGTGTTA	1
VZV	AB097932_10331to10450	ATCAGCAAGGGCAGTATCTTTGCATTGAATTAACAACAGTGCGTATTCATTGGGAGGCGCCGACTTAACCAACAGCTCCAACTGCTGCATATAAAAACCGCCCCGTGTTACAGATTTTTC	1
VZV	AB097932_10341to10460	GCAGTATCTTTGCATTGAATTAACAACAGTGCGTATTCATTGGGAGGCGCCGACTTAACCAACAGCTCCAACTGCTGCATATAAAAACCGCCCCGTGTTACAGATTTTTCAGATGGCAGT	1
VZV	AB097932_10351to10470	TGCATTGAATTAACAACAGTGCGTATTCATTGGGAGGCGCCGACTTAACCAACAGCTCCAACTGCTGCATATAAAAACCGCCCCGTGTTACAGATTTTTCAGATGGCAGTTCGAGTTTCT	1
VZV	AB097932_10361to10480	TAACAACAGTGCGTATTCATTGGGAGGCGCCGACTTAACCAACAGCTCCAACTGCTGCATATAAAAACCGCCCCGTGTTACAGATTTTTCAGATGGCAGTTCGAGTTTCTTGTGGTTCCG	1
VZV	AB097932_10371to10490	GCGTATTCATTGGGAGGCGCCGACTTAACCAACAGCTCCAACTGCTGCATATAAAAACCGCCCCGTGTTACAGATTTTTCAGATGGCAGTTCGAGTTTCTTGTGGTTCCGGAGTAACAAC	1
VZV	AB097932_10381to10500	TGGGAGGCGCCGACTTAACCAACAGCTCCAACTGCTGCATATAAAAACCGCCCCGTGTTACAGATTTTTCAGATGGCAGTTCGAGTTTCTTGTGGTTCCGGAGTAACAACGGTTGATGTC	1
VZV	AB097932_10391to10510	CGACTTAACCAACAGCTCCAACTGCTGCATATAAAAACCGCCCCGTGTTACAGATTTTTCAGATGGCAGTTCGAGTTTCTTGTGGTTCCGGAGTAACAACGGTTGATGTCGACTTACTTT	1
VZV	AB097932_10401to10520	AACAGCTCCAACTGCTGCATATAAAAACCGCCCCGTGTTACAGATTTTTCAGATGGCAGTTCGAGTTTCTTGTGGTTCCGGAGTAACAACGGTTGATGTCGACTTACTTTATCGTCTAAC	1
VZV	AB097932_10411to10530	ACTGCTGCATATAAAAACCGCCCCGTGTTACAGATTTTTCAGATGGCAGTTCGAGTTTCTTGTGGTTCCGGAGTAACAACGGTTGATGTCGACTTACTTTATCGTCTAACACGCATTGCA	1
VZV	AB097932_10421to10540	ATAAAAACCGCCCCGTGTTACAGATTTTTCAGATGGCAGTTCGAGTTTCTTGTGGTTCCGGAGTAACAACGGTTGATGTCGACTTACTTTATCGTCTAACACGCATTGCAGCGTATCTGC	1
VZV	AB097932_10431to10550	CCCCGTGTTACAGATTTTTCAGATGGCAGTTCGAGTTTCTTGTGGTTCCGGAGTAACAACGGTTGATGTCGACTTACTTTATCGTCTAACACGCATTGCAGCGTATCTGCACATTCAGGT	1
VZV	AB097932_10441to10560	CAGATTTTTCAGATGGCAGTTCGAGTTTCTTGTGGTTCCGGAGTAACAACGGTTGATGTCGACTTACTTTATCGTCTAACACGCATTGCAGCGTATCTGCACATTCAGGTTGAACTTCTA	1
VZV	AB097932_10451to10570	AGATGGCAGTTCGAGTTTCTTGTGGTTCCGGAGTAACAACGGTTGATGTCGACTTACTTTATCGTCTAACACGCATTGCAGCGTATCTGCACATTCAGGTTGAACTTCTATTAAAATTGT	1
VZV	AB097932_10461to10580	TCGAGTTTCTTGTGGTTCCGGAGTAACAACGGTTGATGTCGACTTACTTTATCGTCTAACACGCATTGCAGCGTATCTGCACATTCAGGTTGAACTTCTATTAAAATTGTATCTTTTAAA	1
VZV	AB097932_10471to10590	TGTGGTTCCGGAGTAACAACGGTTGATGTCGACTTACTTTATCGTCTAACACGCATTGCAGCGTATCTGCACATTCAGGTTGAACTTCTATTAAAATTGTATCTTTTAAACACCGATTCG	1
VZV	AB097932_10481to10600	GAGTAACAACGGTTGATGTCGACTTACTTTATCGTCTAACACGCATTGCAGCGTATCTGCACATTCAGGTTGAACTTCTATTAAAATTGTATCTTTTAAACACCGATTCGGAATAGTTTG	1
VZV	AB097932_10491to10610	GGTTGATGTCGACTTACTTTATCGTCTAACACGCATTGCAGCGTATCTGCACATTCAGGTTGAACTTCTATTAAAATTGTATCTTTTAAACACCGATTCGGAATAGTTTGGCTACAAAAC	1
VZV	AB097932_10501to10620	GACTTACTTTATCGTCTAACACGCATTGCAGCGTATCTGCACATTCAGGTTGAACTTCTATTAAAATTGTATCTTTTAAACACCGATTCGGAATAGTTTGGCTACAAAACATATCACCTG	1
VZV	AB097932_10511to10630	ATCGTCTAACACGCATTGCAGCGTATCTGCACATTCAGGTTGAACTTCTATTAAAATTGTATCTTTTAAACACCGATTCGGAATAGTTTGGCTACAAAACATATCACCTGTATTTACTGC	1
VZV	AB097932_10521to10640	ACGCATTGCAGCGTATCTGCACATTCAGGTTGAACTTCTATTAAAATTGTATCTTTTAAACACCGATTCGGAATAGTTTGGCTACAAAACATATCACCTGTATTTACTGCCGTTTCCAAG	1
VZV	AB097932_10531to10650	GCGTATCTGCACATTCAGGTTGAACTTCTATTAAAATTGTATCTTTTAAACACCGATTCGGAATAGTTTGGCTACAAAACATATCACCTGTATTTACTGCCGTTTCCAAGATGGGATCAA	1
VZV	AB097932_10541to10660	ACATTCAGGTTGAACTTCTATTAAAATTGTATCTTTTAAACACCGATTCGGAATAGTTTGGCTACAAAACATATCACCTGTATTTACTGCCGTTTCCAAGATGGGATCAATTACCGCTTC	1
VZV	AB097932_10551to10670	TGAACTTCTATTAAAATTGTATCTTTTAAACACCGATTCGGAATAGTTTGGCTACAAAACATATCACCTGTATTTACTGCCGTTTCCAAGATGGGATCAATTACCGCTTCGTTCATATTA	1
VZV	AB097932_10561to10680	TTAAAATTGTATCTTTTAAACACCGATTCGGAATAGTTTGGCTACAAAACATATCACCTGTATTTACTGCCGTTTCCAAGATGGGATCAATTACCGCTTCGTTCATATTAATAACGATGC	1
VZV	AB097932_10571to10690	ATCTTTTAAACACCGATTCGGAATAGTTTGGCTACAAAACATATCACCTGTATTTACTGCCGTTTCCAAGATGGGATCAATTACCGCTTCGTTCATATTAATAACGATGCAAATTTTATT	1
VZV	AB097932_10581to10700	CACCGATTCGGAATAGTTTGGCTACAAAACATATCACCTGTATTTACTGCCGTTTCCAAGATGGGATCAATTACCGCTTCGTTCATATTAATAACGATGCAAATTTTATTTTTTTGTGAA	1
VZV	AB097932_10591to10710	GAATAGTTTGGCTACAAAACATATCACCTGTATTTACTGCCGTTTCCAAGATGGGATCAATTACCGCTTCGTTCATATTAATAACGATGCAAATTTTATTTTTTTGTGAAGACAGCAGTG	1
VZV	AB097932_10601to10720	GCTACAAAACATATCACCTGTATTTACTGCCGTTTCCAAGATGGGATCAATTACCGCTTCGTTCATATTAATAACGATGCAAATTTTATTTTTTTGTGAAGACAGCAGTGGGGAGCCAAA	1
VZV	AB097932_10611to10730	ATATCACCTGTATTTACTGCCGTTTCCAAGATGGGATCAATTACCGCTTCGTTCATATTAATAACGATGCAAATTTTATTTTTTTGTGAAGACAGCAGTGGGGAGCCAAACTTTGCAGAA	1
VZV	AB097932_10621to10740	TATTTACTGCCGTTTCCAAGATGGGATCAATTACCGCTTCGTTCATATTAATAACGATGCAAATTTTATTTTTTTGTGAAGACAGCAGTGGGGAGCCAAACTTTGCAGAACGGAATTTTT	1
VZV	AB097932_10631to10750	CGTTTCCAAGATGGGATCAATTACCGCTTCGTTCATATTAATAACGATGCAAATTTTATTTTTTTGTGAAGACAGCAGTGGGGAGCCAAACTTTGCAGAACGGAATTTTTGGCATGCCAG	1
VZV	AB097932_10641to10760	ATGGGATCAATTACCGCTTCGTTCATATTAATAACGATGCAAATTTTATTTTTTTGTGAAGACAGCAGTGGGGAGCCAAACTTTGCAGAACGGAATTTTTGGCATGCCAGCTGTTCGGCT	1
VZV	AB097932_10651to10770	TTACCGCTTCGTTCATATTAATAACGATGCAAATTTTATTTTTTTGTGAAGACAGCAGTGGGGAGCCAAACTTTGCAGAACGGAATTTTTGGCATGCCAGCTGTTCGGCTCGTGGAGTTT	1
VZV	AB097932_10661to10780	GTTCATATTAATAACGATGCAAATTTTATTTTTTTGTGAAGACAGCAGTGGGGAGCCAAACTTTGCAGAACGGAATTTTTGGCATGCCAGCTGTTCGGCTCGTGGAGTTTATATCGACGG	1
VZV	AB097932_10671to10790	ATAACGATGCAAATTTTATTTTTTTGTGAAGACAGCAGTGGGGAGCCAAACTTTGCAGAACGGAATTTTTGGCATGCCAGCTGTTCGGCTCGTGGAGTTTATATCGACGGATCAATGATC	1
VZV	AB097932_10681to10800	AAATTTTATTTTTTTGTGAAGACAGCAGTGGGGAGCCAAACTTTGCAGAACGGAATTTTTGGCATGCCAGCTGTTCGGCTCGTGGAGTTTATATCGACGGATCAATGATCACCACCCTTT	1
VZV	AB097932_10691to10810	TTTTTGTGAAGACAGCAGTGGGGAGCCAAACTTTGCAGAACGGAATTTTTGGCATGCCAGCTGTTCGGCTCGTGGAGTTTATATCGACGGATCAATGATCACCACCCTTTTCTTCTACGC	1
VZV	AB097932_10701to10820	GACAGCAGTGGGGAGCCAAACTTTGCAGAACGGAATTTTTGGCATGCCAGCTGTTCGGCTCGTGGAGTTTATATCGACGGATCAATGATCACCACCCTTTTCTTCTACGCATCCCTTTTG	1
VZV	AB097932_10711to10830	GGGAGCCAAACTTTGCAGAACGGAATTTTTGGCATGCCAGCTGTTCGGCTCGTGGAGTTTATATCGACGGATCAATGATCACCACCCTTTTCTTCTACGCATCCCTTTTGGGGGTGTGTG	1
VZV	AB097932_10721to10840	CTTTGCAGAACGGAATTTTTGGCATGCCAGCTGTTCGGCTCGTGGAGTTTATATCGACGGATCAATGATCACCACCCTTTTCTTCTACGCATCCCTTTTGGGGGTGTGTGTAGCCCTTAT	1
VZV	AB097932_10731to10850	CGGAATTTTTGGCATGCCAGCTGTTCGGCTCGTGGAGTTTATATCGACGGATCAATGATCACCACCCTTTTCTTCTACGCATCCCTTTTGGGGGTGTGTGTAGCCCTTATTTCGTTAGCT	1
VZV	AB097932_10741to10860	GGCATGCCAGCTGTTCGGCTCGTGGAGTTTATATCGACGGATCAATGATCACCACCCTTTTCTTCTACGCATCCCTTTTGGGGGTGTGTGTAGCCCTTATTTCGTTAGCTTATCATGCGT	1
VZV	AB097932_10751to10870	CTGTTCGGCTCGTGGAGTTTATATCGACGGATCAATGATCACCACCCTTTTCTTCTACGCATCCCTTTTGGGGGTGTGTGTAGCCCTTATTTCGTTAGCTTATCATGCGTGTTTCCGGTT	1
VZV	AB097932_10761to10880	CGTGGAGTTTATATCGACGGATCAATGATCACCACCCTTTTCTTCTACGCATCCCTTTTGGGGGTGTGTGTAGCCCTTATTTCGTTAGCTTATCATGCGTGTTTCCGGTTATTTACTCGT	1
VZV	AB097932_10771to10890	ATATCGACGGATCAATGATCACCACCCTTTTCTTCTACGCATCCCTTTTGGGGGTGTGTGTAGCCCTTATTTCGTTAGCTTATCATGCGTGTTTCCGGTTATTTACTCGTTCTGTATTAC	1
VZV	AB097932_10781to10900	ATCAATGATCACCACCCTTTTCTTCTACGCATCCCTTTTGGGGGTGTGTGTAGCCCTTATTTCGTTAGCTTATCATGCGTGTTTCCGGTTATTTACTCGTTCTGTATTACGCAGCACGCG	1
VZV	AB097932_10791to10910	ACCACCCTTTTCTTCTACGCATCCCTTTTGGGGGTGTGTGTAGCCCTTATTTCGTTAGCTTATCATGCGTGTTTCCGGTTATTTACTCGTTCTGTATTACGCAGCACGCGGTAAACCCGT	1
VZV	AB097932_10801to10920	TCTTCTACGCATCCCTTTTGGGGGTGTGTGTAGCCCTTATTTCGTTAGCTTATCATGCGTGTTTCCGGTTATTTACTCGTTCTGTATTACGCAGCACGCGGTAAACCCGTTTGCCTATAA	1
VZV	AB097932_10811to10930	ATCCCTTTTGGGGGTGTGTGTAGCCCTTATTTCGTTAGCTTATCATGCGTGTTTCCGGTTATTTACTCGTTCTGTATTACGCAGCACGCGGTAAACCCGTTTGCCTATAAAAGGGGCAGG	1
VZV	AB097932_10821to10940	GGGGTGTGTGTAGCCCTTATTTCGTTAGCTTATCATGCGTGTTTCCGGTTATTTACTCGTTCTGTATTACGCAGCACGCGGTAAACCCGTTTGCCTATAAAAGGGGCAGGCGTGTATAAG	1
VZV	AB097932_10831to10950	TAGCCCTTATTTCGTTAGCTTATCATGCGTGTTTCCGGTTATTTACTCGTTCTGTATTACGCAGCACGCGGTAAACCCGTTTGCCTATAAAAGGGGCAGGCGTGTATAAGAGGGCCCCTG	1
VZV	AB097932_10841to10960	TTCGTTAGCTTATCATGCGTGTTTCCGGTTATTTACTCGTTCTGTATTACGCAGCACGCGGTAAACCCGTTTGCCTATAAAAGGGGCAGGCGTGTATAAGAGGGCCCCTGTTTAATACGC	1
VZV	AB097932_10851to10970	TATCATGCGTGTTTCCGGTTATTTACTCGTTCTGTATTACGCAGCACGCGGTAAACCCGTTTGCCTATAAAAGGGGCAGGCGTGTATAAGAGGGCCCCTGTTTAATACGCGGTCTGCCGT	1
VZV	AB097932_10861to10980	GTTTCCGGTTATTTACTCGTTCTGTATTACGCAGCACGCGGTAAACCCGTTTGCCTATAAAAGGGGCAGGCGTGTATAAGAGGGCCCCTGTTTAATACGCGGTCTGCCGTGTTTGGATAT	1
VZV	AB097932_10871to10990	ATTTACTCGTTCTGTATTACGCAGCACGCGGTAAACCCGTTTGCCTATAAAAGGGGCAGGCGTGTATAAGAGGGCCCCTGTTTAATACGCGGTCTGCCGTGTTTGGATATTTCACGACCC	1
VZV	AB097932_10881to11000	TCTGTATTACGCAGCACGCGGTAAACCCGTTTGCCTATAAAAGGGGCAGGCGTGTATAAGAGGGCCCCTGTTTAATACGCGGTCTGCCGTGTTTGGATATTTCACGACCCTATCGTTTAT	1
VZV	AB097932_10891to11010	GCAGCACGCGGTAAACCCGTTTGCCTATAAAAGGGGCAGGCGTGTATAAGAGGGCCCCTGTTTAATACGCGGTCTGCCGTGTTTGGATATTTCACGACCCTATCGTTTATTTACGTAATG	1
VZV	AB097932_10901to11020	GTAAACCCGTTTGCCTATAAAAGGGGCAGGCGTGTATAAGAGGGCCCCTGTTTAATACGCGGTCTGCCGTGTTTGGATATTTCACGACCCTATCGTTTATTTACGTAATGGCATCTTCCG	1
VZV	AB097932_10911to11030	TTGCCTATAAAAGGGGCAGGCGTGTATAAGAGGGCCCCTGTTTAATACGCGGTCTGCCGTGTTTGGATATTTCACGACCCTATCGTTTATTTACGTAATGGCATCTTCCGACGGTGACAG	1
VZV	AB097932_10921to11040	AAGGGGCAGGCGTGTATAAGAGGGCCCCTGTTTAATACGCGGTCTGCCGTGTTTGGATATTTCACGACCCTATCGTTTATTTACGTAATGGCATCTTCCGACGGTGACAGACTTTGTCGC	1
VZV	AB097932_10931to11050	CGTGTATAAGAGGGCCCCTGTTTAATACGCGGTCTGCCGTGTTTGGATATTTCACGACCCTATCGTTTATTTACGTAATGGCATCTTCCGACGGTGACAGACTTTGTCGCTCTAATGCAG	1
VZV	AB097932_10941to11060	AGGGCCCCTGTTTAATACGCGGTCTGCCGTGTTTGGATATTTCACGACCCTATCGTTTATTTACGTAATGGCATCTTCCGACGGTGACAGACTTTGTCGCTCTAATGCAGTGCGTCGTAA	1
VZV	AB097932_10951to11070	TTTAATACGCGGTCTGCCGTGTTTGGATATTTCACGACCCTATCGTTTATTTACGTAATGGCATCTTCCGACGGTGACAGACTTTGTCGCTCTAATGCAGTGCGTCGTAAAACAACGCCT	1
VZV	AB097932_10961to11080	GGTCTGCCGTGTTTGGATATTTCACGACCCTATCGTTTATTTACGTAATGGCATCTTCCGACGGTGACAGACTTTGTCGCTCTAATGCAGTGCGTCGTAAAACAACGCCTAGTTATTCCG	1
VZV	AB097932_10971to11090	GTTTGGATATTTCACGACCCTATCGTTTATTTACGTAATGGCATCTTCCGACGGTGACAGACTTTGTCGCTCTAATGCAGTGCGTCGTAAAACAACGCCTAGTTATTCCGGACAATATCG	1
VZV	AB097932_10981to11100	TTCACGACCCTATCGTTTATTTACGTAATGGCATCTTCCGACGGTGACAGACTTTGTCGCTCTAATGCAGTGCGTCGTAAAACAACGCCTAGTTATTCCGGACAATATCGAACCGCGCGG	1
VZV	AB097932_10991to11110	TATCGTTTATTTACGTAATGGCATCTTCCGACGGTGACAGACTTTGTCGCTCTAATGCAGTGCGTCGTAAAACAACGCCTAGTTATTCCGGACAATATCGAACCGCGCGGCGAAGTGTGG	1
VZV	AB097932_11001to11120	TTACGTAATGGCATCTTCCGACGGTGACAGACTTTGTCGCTCTAATGCAGTGCGTCGTAAAACAACGCCTAGTTATTCCGGACAATATCGAACCGCGCGGCGAAGTGTGGTCGTAGGACC	1
VZV	AB097932_11011to11130	GCATCTTCCGACGGTGACAGACTTTGTCGCTCTAATGCAGTGCGTCGTAAAACAACGCCTAGTTATTCCGGACAATATCGAACCGCGCGGCGAAGTGTGGTCGTAGGACCCCCCGATGAT	1
VZV	AB097932_11021to11140	ACGGTGACAGACTTTGTCGCTCTAATGCAGTGCGTCGTAAAACAACGCCTAGTTATTCCGGACAATATCGAACCGCGCGGCGAAGTGTGGTCGTAGGACCCCCCGATGATTCAGACGACT	1
VZV	AB097932_11031to11150	ACTTTGTCGCTCTAATGCAGTGCGTCGTAAAACAACGCCTAGTTATTCCGGACAATATCGAACCGCGCGGCGAAGTGTGGTCGTAGGACCCCCCGATGATTCAGACGACTCGTTGGGTTA	1
VZV	AB097932_11041to11160	TCTAATGCAGTGCGTCGTAAAACAACGCCTAGTTATTCCGGACAATATCGAACCGCGCGGCGAAGTGTGGTCGTAGGACCCCCCGATGATTCAGACGACTCGTTGGGTTACATTACCACA	1
VZV	AB097932_11051to11170	TGCGTCGTAAAACAACGCCTAGTTATTCCGGACAATATCGAACCGCGCGGCGAAGTGTGGTCGTAGGACCCCCCGATGATTCAGACGACTCGTTGGGTTACATTACCACAGTTGGGGCCG	1
VZV	AB097932_11061to11180	AACAACGCCTAGTTATTCCGGACAATATCGAACCGCGCGGCGAAGTGTGGTCGTAGGACCCCCCGATGATTCAGACGACTCGTTGGGTTACATTACCACAGTTGGGGCCGATTCTCCTTC	1
VZV	AB097932_11071to11190	AGTTATTCCGGACAATATCGAACCGCGCGGCGAAGTGTGGTCGTAGGACCCCCCGATGATTCAGACGACTCGTTGGGTTACATTACCACAGTTGGGGCCGATTCTCCTTCTCCAGTGTAC	1
VZV	AB097932_11081to11200	GACAATATCGAACCGCGCGGCGAAGTGTGGTCGTAGGACCCCCCGATGATTCAGACGACTCGTTGGGTTACATTACCACAGTTGGGGCCGATTCTCCTTCTCCAGTGTACGCGGATCTTT	1
VZV	AB097932_11091to11210	AACCGCGCGGCGAAGTGTGGTCGTAGGACCCCCCGATGATTCAGACGACTCGTTGGGTTACATTACCACAGTTGGGGCCGATTCTCCTTCTCCAGTGTACGCGGATCTTTATTTTGAACA	1
VZV	AB097932_11101to11220	CGAAGTGTGGTCGTAGGACCCCCCGATGATTCAGACGACTCGTTGGGTTACATTACCACAGTTGGGGCCGATTCTCCTTCTCCAGTGTACGCGGATCTTTATTTTGAACATAAAAATACG	1
VZV	AB097932_11111to11230	TCGTAGGACCCCCCGATGATTCAGACGACTCGTTGGGTTACATTACCACAGTTGGGGCCGATTCTCCTTCTCCAGTGTACGCGGATCTTTATTTTGAACATAAAAATACGACCCCTCGCG	1
VZV	AB097932_11121to11240	CCCCGATGATTCAGACGACTCGTTGGGTTACATTACCACAGTTGGGGCCGATTCTCCTTCTCCAGTGTACGCGGATCTTTATTTTGAACATAAAAATACGACCCCTCGCGTACATCAACC	1
VZV	AB097932_11131to11250	TCAGACGACTCGTTGGGTTACATTACCACAGTTGGGGCCGATTCTCCTTCTCCAGTGTACGCGGATCTTTATTTTGAACATAAAAATACGACCCCTCGCGTACATCAACCAAACGACTCC	1
VZV	AB097932_11141to11260	CGTTGGGTTACATTACCACAGTTGGGGCCGATTCTCCTTCTCCAGTGTACGCGGATCTTTATTTTGAACATAAAAATACGACCCCTCGCGTACATCAACCAAACGACTCCAGCGGATCGG	1
VZV	AB097932_11151to11270	CATTACCACAGTTGGGGCCGATTCTCCTTCTCCAGTGTACGCGGATCTTTATTTTGAACATAAAAATACGACCCCTCGCGTACATCAACCAAACGACTCCAGCGGATCGGAAGATGACTT	1
VZV	AB097932_11161to11280	GTTGGGGCCGATTCTCCTTCTCCAGTGTACGCGGATCTTTATTTTGAACATAAAAATACGACCCCTCGCGTACATCAACCAAACGACTCCAGCGGATCGGAAGATGACTTTGAAGACATC	1
VZV	AB097932_11171to11290	ATTCTCCTTCTCCAGTGTACGCGGATCTTTATTTTGAACATAAAAATACGACCCCTCGCGTACATCAACCAAACGACTCCAGCGGATCGGAAGATGACTTTGAAGACATCGATGAAGTAG	1
VZV	AB097932_11181to11300	TCCAGTGTACGCGGATCTTTATTTTGAACATAAAAATACGACCCCTCGCGTACATCAACCAAACGACTCCAGCGGATCGGAAGATGACTTTGAAGACATCGATGAAGTAGTGGCCGCCTT	1
VZV	AB097932_11191to11310	GCGGATCTTTATTTTGAACATAAAAATACGACCCCTCGCGTACATCAACCAAACGACTCCAGCGGATCGGAAGATGACTTTGAAGACATCGATGAAGTAGTGGCCGCCTTTCGGGAGGCC	1
VZV	AB097932_11201to11320	ATTTTGAACATAAAAATACGACCCCTCGCGTACATCAACCAAACGACTCCAGCGGATCGGAAGATGACTTTGAAGACATCGATGAAGTAGTGGCCGCCTTTCGGGAGGCCCGTTTGAGAC	1
VZV	AB097932_11211to11330	TAAAAATACGACCCCTCGCGTACATCAACCAAACGACTCCAGCGGATCGGAAGATGACTTTGAAGACATCGATGAAGTAGTGGCCGCCTTTCGGGAGGCCCGTTTGAGACATGAACTGGT	1
VZV	AB097932_11221to11340	ACCCCTCGCGTACATCAACCAAACGACTCCAGCGGATCGGAAGATGACTTTGAAGACATCGATGAAGTAGTGGCCGCCTTTCGGGAGGCCCGTTTGAGACATGAACTGGTTGAAGATGCT	1
VZV	AB097932_11231to11350	TACATCAACCAAACGACTCCAGCGGATCGGAAGATGACTTTGAAGACATCGATGAAGTAGTGGCCGCCTTTCGGGAGGCCCGTTTGAGACATGAACTGGTTGAAGATGCTGTATATGAAA	1
VZV	AB097932_11241to11360	AAACGACTCCAGCGGATCGGAAGATGACTTTGAAGACATCGATGAAGTAGTGGCCGCCTTTCGGGAGGCCCGTTTGAGACATGAACTGGTTGAAGATGCTGTATATGAAAACCCGCTAAG	1
VZV	AB097932_11251to11370	AGCGGATCGGAAGATGACTTTGAAGACATCGATGAAGTAGTGGCCGCCTTTCGGGAGGCCCGTTTGAGACATGAACTGGTTGAAGATGCTGTATATGAAAACCCGCTAAGTGTAGAAAAA	1
VZV	AB097932_11261to11380	AAGATGACTTTGAAGACATCGATGAAGTAGTGGCCGCCTTTCGGGAGGCCCGTTTGAGACATGAACTGGTTGAAGATGCTGTATATGAAAACCCGCTAAGTGTAGAAAAACCATCTAGAT	1
VZV	AB097932_11271to11390	TGAAGACATCGATGAAGTAGTGGCCGCCTTTCGGGAGGCCCGTTTGAGACATGAACTGGTTGAAGATGCTGTATATGAAAACCCGCTAAGTGTAGAAAAACCATCTAGATCTTTTACTAA	1
VZV	AB097932_11281to11400	GATGAAGTAGTGGCCGCCTTTCGGGAGGCCCGTTTGAGACATGAACTGGTTGAAGATGCTGTATATGAAAACCCGCTAAGTGTAGAAAAACCATCTAGATCTTTTACTAAAAATGCGGCG	1
VZV	AB097932_11291to11410	TGGCCGCCTTTCGGGAGGCCCGTTTGAGACATGAACTGGTTGAAGATGCTGTATATGAAAACCCGCTAAGTGTAGAAAAACCATCTAGATCTTTTACTAAAAATGCGGCGGTTAAACCTA	1
VZV	AB097932_11301to11420	TCGGGAGGCCCGTTTGAGACATGAACTGGTTGAAGATGCTGTATATGAAAACCCGCTAAGTGTAGAAAAACCATCTAGATCTTTTACTAAAAATGCGGCGGTTAAACCTAAATTAGAGGA	1
VZV	AB097932_11311to11430	CGTTTGAGACATGAACTGGTTGAAGATGCTGTATATGAAAACCCGCTAAGTGTAGAAAAACCATCTAGATCTTTTACTAAAAATGCGGCGGTTAAACCTAAATTAGAGGATTCACCGAAG	1
VZV	AB097932_11321to11440	ATGAACTGGTTGAAGATGCTGTATATGAAAACCCGCTAAGTGTAGAAAAACCATCTAGATCTTTTACTAAAAATGCGGCGGTTAAACCTAAATTAGAGGATTCACCGAAGCGAGCTCCCC	1
VZV	AB097932_11331to11450	TGAAGATGCTGTATATGAAAACCCGCTAAGTGTAGAAAAACCATCTAGATCTTTTACTAAAAATGCGGCGGTTAAACCTAAATTAGAGGATTCACCGAAGCGAGCTCCCCCGGGAGCAGG	1
VZV	AB097932_11341to11460	GTATATGAAAACCCGCTAAGTGTAGAAAAACCATCTAGATCTTTTACTAAAAATGCGGCGGTTAAACCTAAATTAGAGGATTCACCGAAGCGAGCTCCCCCGGGAGCAGGCGCAATTGCC	1
VZV	AB097932_11351to11470	ACCCGCTAAGTGTAGAAAAACCATCTAGATCTTTTACTAAAAATGCGGCGGTTAAACCTAAATTAGAGGATTCACCGAAGCGAGCTCCCCCGGGAGCAGGCGCAATTGCCAGCGGGAGAC	1
VZV	AB097932_11361to11480	TGTAGAAAAACCATCTAGATCTTTTACTAAAAATGCGGCGGTTAAACCTAAATTAGAGGATTCACCGAAGCGAGCTCCCCCGGGAGCAGGCGCAATTGCCAGCGGGAGACCAATTTCCTT	1
VZV	AB097932_11371to11490	CCATCTAGATCTTTTACTAAAAATGCGGCGGTTAAACCTAAATTAGAGGATTCACCGAAGCGAGCTCCCCCGGGAGCAGGCGCAATTGCCAGCGGGAGACCAATTTCCTTCAGCACTGCA	1
VZV	AB097932_11381to11500	CTTTTACTAAAAATGCGGCGGTTAAACCTAAATTAGAGGATTCACCGAAGCGAGCTCCCCCGGGAGCAGGCGCAATTGCCAGCGGGAGACCAATTTCCTTCAGCACTGCACCAAAAACCG	1
VZV	AB097932_11391to11510	AAATGCGGCGGTTAAACCTAAATTAGAGGATTCACCGAAGCGAGCTCCCCCGGGAGCAGGCGCAATTGCCAGCGGGAGACCAATTTCCTTCAGCACTGCACCAAAAACCGCAACAAGCTC	1
VZV	AB097932_11401to11520	GTTAAACCTAAATTAGAGGATTCACCGAAGCGAGCTCCCCCGGGAGCAGGCGCAATTGCCAGCGGGAGACCAATTTCCTTCAGCACTGCACCAAAAACCGCAACAAGCTCGTGGTGCGGT	1
VZV	AB097932_11411to11530	AATTAGAGGATTCACCGAAGCGAGCTCCCCCGGGAGCAGGCGCAATTGCCAGCGGGAGACCAATTTCCTTCAGCACTGCACCAAAAACCGCAACAAGCTCGTGGTGCGGTCCTACGCCAT	1
VZV	AB097932_11421to11540	TTCACCGAAGCGAGCTCCCCCGGGAGCAGGCGCAATTGCCAGCGGGAGACCAATTTCCTTCAGCACTGCACCAAAAACCGCAACAAGCTCGTGGTGCGGTCCTACGCCATCATATAACAA	1
VZV	AB097932_11431to11550	CGAGCTCCCCCGGGAGCAGGCGCAATTGCCAGCGGGAGACCAATTTCCTTCAGCACTGCACCAAAAACCGCAACAAGCTCGTGGTGCGGTCCTACGCCATCATATAACAAACGCGTCTTT	1
VZV	AB097932_11441to11560	CGGGAGCAGGCGCAATTGCCAGCGGGAGACCAATTTCCTTCAGCACTGCACCAAAAACCGCAACAAGCTCGTGGTGCGGTCCTACGCCATCATATAACAAACGCGTCTTTTGTGAAGCGG	1
VZV	AB097932_11451to11570	CGCAATTGCCAGCGGGAGACCAATTTCCTTCAGCACTGCACCAAAAACCGCAACAAGCTCGTGGTGCGGTCCTACGCCATCATATAACAAACGCGTCTTTTGTGAAGCGGTCCGGCGCGT	1
VZV	AB097932_11461to11580	AGCGGGAGACCAATTTCCTTCAGCACTGCACCAAAAACCGCAACAAGCTCGTGGTGCGGTCCTACGCCATCATATAACAAACGCGTCTTTTGTGAAGCGGTCCGGCGCGTAGCCGCCATG	1
VZV	AB097932_11471to11590	CAATTTCCTTCAGCACTGCACCAAAAACCGCAACAAGCTCGTGGTGCGGTCCTACGCCATCATATAACAAACGCGTCTTTTGTGAAGCGGTCCGGCGCGTAGCCGCCATGCAGGCACAAA	1
VZV	AB097932_11481to11600	CAGCACTGCACCAAAAACCGCAACAAGCTCGTGGTGCGGTCCTACGCCATCATATAACAAACGCGTCTTTTGTGAAGCGGTCCGGCGCGTAGCCGCCATGCAGGCACAAAAGGCTGCCGA	1
VZV	AB097932_11491to11610	CCAAAAACCGCAACAAGCTCGTGGTGCGGTCCTACGCCATCATATAACAAACGCGTCTTTTGTGAAGCGGTCCGGCGCGTAGCCGCCATGCAGGCACAAAAGGCTGCCGAAGCGGCTTGG	1
VZV	AB097932_11501to11620	CAACAAGCTCGTGGTGCGGTCCTACGCCATCATATAACAAACGCGTCTTTTGTGAAGCGGTCCGGCGCGTAGCCGCCATGCAGGCACAAAAGGCTGCCGAAGCGGCTTGGAATAGTAATC	1
VZV	AB097932_11511to11630	GTGGTGCGGTCCTACGCCATCATATAACAAACGCGTCTTTTGTGAAGCGGTCCGGCGCGTAGCCGCCATGCAGGCACAAAAGGCTGCCGAAGCGGCTTGGAATAGTAATCCCCCAAGGAA	1
VZV	AB097932_11521to11640	CCTACGCCATCATATAACAAACGCGTCTTTTGTGAAGCGGTCCGGCGCGTAGCCGCCATGCAGGCACAAAAGGCTGCCGAAGCGGCTTGGAATAGTAATCCCCCAAGGAATAACGCCGAA	1
VZV	AB097932_11531to11650	CATATAACAAACGCGTCTTTTGTGAAGCGGTCCGGCGCGTAGCCGCCATGCAGGCACAAAAGGCTGCCGAAGCGGCTTGGAATAGTAATCCCCCAAGGAATAACGCCGAATTAGACCGTT	1
VZV	AB097932_11541to11660	ACGCGTCTTTTGTGAAGCGGTCCGGCGCGTAGCCGCCATGCAGGCACAAAAGGCTGCCGAAGCGGCTTGGAATAGTAATCCCCCAAGGAATAACGCCGAATTAGACCGTTTGTTAACCGG	1
VZV	AB097932_11551to11670	TGTGAAGCGGTCCGGCGCGTAGCCGCCATGCAGGCACAAAAGGCTGCCGAAGCGGCTTGGAATAGTAATCCCCCAAGGAATAACGCCGAATTAGACCGTTTGTTAACCGGAGCCGTTATT	1
VZV	AB097932_11561to11680	TCCGGCGCGTAGCCGCCATGCAGGCACAAAAGGCTGCCGAAGCGGCTTGGAATAGTAATCCCCCAAGGAATAACGCCGAATTAGACCGTTTGTTAACCGGAGCCGTTATTCGTATTACGG	1
VZV	AB097932_11571to11690	AGCCGCCATGCAGGCACAAAAGGCTGCCGAAGCGGCTTGGAATAGTAATCCCCCAAGGAATAACGCCGAATTAGACCGTTTGTTAACCGGAGCCGTTATTCGTATTACGGTGCATGAGGG	1
VZV	AB097932_11581to11700	CAGGCACAAAAGGCTGCCGAAGCGGCTTGGAATAGTAATCCCCCAAGGAATAACGCCGAATTAGACCGTTTGTTAACCGGAGCCGTTATTCGTATTACGGTGCATGAGGGTTTAAATTTA	1
VZV	AB097932_11591to11710	AGGCTGCCGAAGCGGCTTGGAATAGTAATCCCCCAAGGAATAACGCCGAATTAGACCGTTTGTTAACCGGAGCCGTTATTCGTATTACGGTGCATGAGGGTTTAAATTTAATACAAGCCG	1
VZV	AB097932_11601to11720	AGCGGCTTGGAATAGTAATCCCCCAAGGAATAACGCCGAATTAGACCGTTTGTTAACCGGAGCCGTTATTCGTATTACGGTGCATGAGGGTTTAAATTTAATACAAGCCGCTAATGAAGC	1
VZV	AB097932_11611to11730	AATAGTAATCCCCCAAGGAATAACGCCGAATTAGACCGTTTGTTAACCGGAGCCGTTATTCGTATTACGGTGCATGAGGGTTTAAATTTAATACAAGCCGCTAATGAAGCAGACCTAGGT	1
VZV	AB097932_11621to11740	CCCCAAGGAATAACGCCGAATTAGACCGTTTGTTAACCGGAGCCGTTATTCGTATTACGGTGCATGAGGGTTTAAATTTAATACAAGCCGCTAATGAAGCAGACCTAGGTGAAGGAGCAT	1
VZV	AB097932_11631to11750	TAACGCCGAATTAGACCGTTTGTTAACCGGAGCCGTTATTCGTATTACGGTGCATGAGGGTTTAAATTTAATACAAGCCGCTAATGAAGCAGACCTAGGTGAAGGAGCATCGGTATCCAA	1
VZV	AB097932_11641to11760	TTAGACCGTTTGTTAACCGGAGCCGTTATTCGTATTACGGTGCATGAGGGTTTAAATTTAATACAAGCCGCTAATGAAGCAGACCTAGGTGAAGGAGCATCGGTATCCAAACGTGGACAT	1
VZV	AB097932_11651to11770	TGTTAACCGGAGCCGTTATTCGTATTACGGTGCATGAGGGTTTAAATTTAATACAAGCCGCTAATGAAGCAGACCTAGGTGAAGGAGCATCGGTATCCAAACGTGGACATAATCGAAAAA	1
VZV	AB097932_11661to11780	AGCCGTTATTCGTATTACGGTGCATGAGGGTTTAAATTTAATACAAGCCGCTAATGAAGCAGACCTAGGTGAAGGAGCATCGGTATCCAAACGTGGACATAATCGAAAAACTGGAGATTT	1
VZV	AB097932_11671to11790	CGTATTACGGTGCATGAGGGTTTAAATTTAATACAAGCCGCTAATGAAGCAGACCTAGGTGAAGGAGCATCGGTATCCAAACGTGGACATAATCGAAAAACTGGAGATTTACAGGGGGGC	1
VZV	AB097932_11681to11800	TGCATGAGGGTTTAAATTTAATACAAGCCGCTAATGAAGCAGACCTAGGTGAAGGAGCATCGGTATCCAAACGTGGACATAATCGAAAAACTGGAGATTTACAGGGGGGCATGGGTAATG	1
VZV	AB097932_11691to11810	TTTAAATTTAATACAAGCCGCTAATGAAGCAGACCTAGGTGAAGGAGCATCGGTATCCAAACGTGGACATAATCGAAAAACTGGAGATTTACAGGGGGGCATGGGTAATGAACCTATGTA	1
VZV	AB097932_11701to11820	ATACAAGCCGCTAATGAAGCAGACCTAGGTGAAGGAGCATCGGTATCCAAACGTGGACATAATCGAAAAACTGGAGATTTACAGGGGGGCATGGGTAATGAACCTATGTACGCACAAGTT	1
VZV	AB097932_11711to11830	CTAATGAAGCAGACCTAGGTGAAGGAGCATCGGTATCCAAACGTGGACATAATCGAAAAACTGGAGATTTACAGGGGGGCATGGGTAATGAACCTATGTACGCACAAGTTCGTAAGCCAA	1
VZV	AB097932_11721to11840	AGACCTAGGTGAAGGAGCATCGGTATCCAAACGTGGACATAATCGAAAAACTGGAGATTTACAGGGGGGCATGGGTAATGAACCTATGTACGCACAAGTTCGTAAGCCAAAAAGTCGAAC	1
VZV	AB097932_11731to11850	GAAGGAGCATCGGTATCCAAACGTGGACATAATCGAAAAACTGGAGATTTACAGGGGGGCATGGGTAATGAACCTATGTACGCACAAGTTCGTAAGCCAAAAAGTCGAACGGATACACAA	1
VZV	AB097932_11741to11860	CGGTATCCAAACGTGGACATAATCGAAAAACTGGAGATTTACAGGGGGGCATGGGTAATGAACCTATGTACGCACAAGTTCGTAAGCCAAAAAGTCGAACGGATACACAAACGACTGGGC	1
VZV	AB097932_11751to11870	ACGTGGACATAATCGAAAAACTGGAGATTTACAGGGGGGCATGGGTAATGAACCTATGTACGCACAAGTTCGTAAGCCAAAAAGTCGAACGGATACACAAACGACTGGGCGTATAACTAA	1
VZV	AB097932_11761to11880	AATCGAAAAACTGGAGATTTACAGGGGGGCATGGGTAATGAACCTATGTACGCACAAGTTCGTAAGCCAAAAAGTCGAACGGATACACAAACGACTGGGCGTATAACTAATCGAAGTAGG	1
VZV	AB097932_11771to11890	CTGGAGATTTACAGGGGGGCATGGGTAATGAACCTATGTACGCACAAGTTCGTAAGCCAAAAAGTCGAACGGATACACAAACGACTGGGCGTATAACTAATCGAAGTAGGGCCCGTTCGG	1
VZV	AB097932_11781to11900	ACAGGGGGGCATGGGTAATGAACCTATGTACGCACAAGTTCGTAAGCCAAAAAGTCGAACGGATACACAAACGACTGGGCGTATAACTAATCGAAGTAGGGCCCGTTCGGCATCAAGAAC	1
VZV	AB097932_11791to11910	ATGGGTAATGAACCTATGTACGCACAAGTTCGTAAGCCAAAAAGTCGAACGGATACACAAACGACTGGGCGTATAACTAATCGAAGTAGGGCCCGTTCGGCATCAAGAACTGATGCGCGA	1
VZV	AB097932_11801to11920	AACCTATGTACGCACAAGTTCGTAAGCCAAAAAGTCGAACGGATACACAAACGACTGGGCGTATAACTAATCGAAGTAGGGCCCGTTCGGCATCAAGAACTGATGCGCGAAAATAGGGAT	1
VZV	AB097932_11811to11930	CGCACAAGTTCGTAAGCCAAAAAGTCGAACGGATACACAAACGACTGGGCGTATAACTAATCGAAGTAGGGCCCGTTCGGCATCAAGAACTGATGCGCGAAAATAGGGATATAATTACGC	1
VZV	AB097932_11821to11940	CGTAAGCCAAAAAGTCGAACGGATACACAAACGACTGGGCGTATAACTAATCGAAGTAGGGCCCGTTCGGCATCAAGAACTGATGCGCGAAAATAGGGATATAATTACGCAGTAACGGTT	1
VZV	AB097932_11831to11950	AAAGTCGAACGGATACACAAACGACTGGGCGTATAACTAATCGAAGTAGGGCCCGTTCGGCATCAAGAACTGATGCGCGAAAATAGGGATATAATTACGCAGTAACGGTTTACCCGGTAT	1
VZV	AB097932_11841to11960	GGATACACAAACGACTGGGCGTATAACTAATCGAAGTAGGGCCCGTTCGGCATCAAGAACTGATGCGCGAAAATAGGGATATAATTACGCAGTAACGGTTTACCCGGTATTATGTATAAT	1
VZV	AB097932_11851to11970	ACGACTGGGCGTATAACTAATCGAAGTAGGGCCCGTTCGGCATCAAGAACTGATGCGCGAAAATAGGGATATAATTACGCAGTAACGGTTTACCCGGTATTATGTATAATAAATAAACGT	1
VZV	AB097932_11861to11980	GTATAACTAATCGAAGTAGGGCCCGTTCGGCATCAAGAACTGATGCGCGAAAATAGGGATATAATTACGCAGTAACGGTTTACCCGGTATTATGTATAATAAATAAACGTATAAAAGACA	1
VZV	AB097932_11871to11990	TCGAAGTAGGGCCCGTTCGGCATCAAGAACTGATGCGCGAAAATAGGGATATAATTACGCAGTAACGGTTTACCCGGTATTATGTATAATAAATAAACGTATAAAAGACAGTCGTGGTTT	1
VZV	AB097932_11881to12000	GCCCGTTCGGCATCAAGAACTGATGCGCGAAAATAGGGATATAATTACGCAGTAACGGTTTACCCGGTATTATGTATAATAAATAAACGTATAAAAGACAGTCGTGGTTTGTGTTTATTA	1
VZV	AB097932_11891to12010	CATCAAGAACTGATGCGCGAAAATAGGGATATAATTACGCAGTAACGGTTTACCCGGTATTATGTATAATAAATAAACGTATAAAAGACAGTCGTGGTTTGTGTTTATTATAAATGTGTA	1
VZV	AB097932_11901to12020	TGATGCGCGAAAATAGGGATATAATTACGCAGTAACGGTTTACCCGGTATTATGTATAATAAATAAACGTATAAAAGACAGTCGTGGTTTGTGTTTATTATAAATGTGTATTATATGTCA	1
VZV	AB097932_11911to12030	AAATAGGGATATAATTACGCAGTAACGGTTTACCCGGTATTATGTATAATAAATAAACGTATAAAAGACAGTCGTGGTTTGTGTTTATTATAAATGTGTATTATATGTCACATATTATAA	1
VZV	AB097932_11921to12040	ATAATTACGCAGTAACGGTTTACCCGGTATTATGTATAATAAATAAACGTATAAAAGACAGTCGTGGTTTGTGTTTATTATAAATGTGTATTATATGTCACATATTATAAACTGTTTAAA	1
VZV	AB097932_11931to12050	AGTAACGGTTTACCCGGTATTATGTATAATAAATAAACGTATAAAAGACAGTCGTGGTTTGTGTTTATTATAAATGTGTATTATATGTCACATATTATAAACTGTTTAAATAGTACCACG	1
VZV	AB097932_11941to12060	TACCCGGTATTATGTATAATAAATAAACGTATAAAAGACAGTCGTGGTTTGTGTTTATTATAAATGTGTATTATATGTCACATATTATAAACTGTTTAAATAGTACCACGTGGTATTATG	1
VZV	AB097932_11951to12070	TATGTATAATAAATAAACGTATAAAAGACAGTCGTGGTTTGTGTTTATTATAAATGTGTATTATATGTCACATATTATAAACTGTTTAAATAGTACCACGTGGTATTATGAACAGTTTAT	1
VZV	AB097932_11961to12080	AAATAAACGTATAAAAGACAGTCGTGGTTTGTGTTTATTATAAATGTGTATTATATGTCACATATTATAAACTGTTTAAATAGTACCACGTGGTATTATGAACAGTTTATAATCAGTTGC	1
VZV	AB097932_11971to12090	ATAAAAGACAGTCGTGGTTTGTGTTTATTATAAATGTGTATTATATGTCACATATTATAAACTGTTTAAATAGTACCACGTGGTATTATGAACAGTTTATAATCAGTTGCTACCAAACAA	1
VZV	AB097932_11981to12100	GTCGTGGTTTGTGTTTATTATAAATGTGTATTATATGTCACATATTATAAACTGTTTAAATAGTACCACGTGGTATTATGAACAGTTTATAATCAGTTGCTACCAAACAAACCCCATTAG	1
VZV	AB097932_11991to12110	GTGTTTATTATAAATGTGTATTATATGTCACATATTATAAACTGTTTAAATAGTACCACGTGGTATTATGAACAGTTTATAATCAGTTGCTACCAAACAAACCCCATTAGACGGCGGGTT	1
VZV	AB097932_12001to12120	TAAATGTGTATTATATGTCACATATTATAAACTGTTTAAATAGTACCACGTGGTATTATGAACAGTTTATAATCAGTTGCTACCAAACAAACCCCATTAGACGGCGGGTTTTGATAAAGG	1
VZV	AB097932_12011to12130	TTATATGTCACATATTATAAACTGTTTAAATAGTACCACGTGGTATTATGAACAGTTTATAATCAGTTGCTACCAAACAAACCCCATTAGACGGCGGGTTTTGATAAAGGGAATCGCTTA	1
VZV	AB097932_12021to12140	CATATTATAAACTGTTTAAATAGTACCACGTGGTATTATGAACAGTTTATAATCAGTTGCTACCAAACAAACCCCATTAGACGGCGGGTTTTGATAAAGGGAATCGCTTATTTAAACTAA	1
VZV	AB097932_12031to12150	ACTGTTTAAATAGTACCACGTGGTATTATGAACAGTTTATAATCAGTTGCTACCAAACAAACCCCATTAGACGGCGGGTTTTGATAAAGGGAATCGCTTATTTAAACTAAAGATTTTACT	1
VZV	AB097932_12041to12160	TAGTACCACGTGGTATTATGAACAGTTTATAATCAGTTGCTACCAAACAAACCCCATTAGACGGCGGGTTTTGATAAAGGGAATCGCTTATTTAAACTAAAGATTTTACTCTATAAGTAT	1
VZV	AB097932_12051to12170	TGGTATTATGAACAGTTTATAATCAGTTGCTACCAAACAAACCCCATTAGACGGCGGGTTTTGATAAAGGGAATCGCTTATTTAAACTAAAGATTTTACTCTATAAGTATGGAGTGTAAT	1
VZV	AB097932_12061to12180	AACAGTTTATAATCAGTTGCTACCAAACAAACCCCATTAGACGGCGGGTTTTGATAAAGGGAATCGCTTATTTAAACTAAAGATTTTACTCTATAAGTATGGAGTGTAATTTAGGAACCG	1
VZV	AB097932_12071to12190	AATCAGTTGCTACCAAACAAACCCCATTAGACGGCGGGTTTTGATAAAGGGAATCGCTTATTTAAACTAAAGATTTTACTCTATAAGTATGGAGTGTAATTTAGGAACCGAACATCATAG	1
VZV	AB097932_12081to12200	TACCAAACAAACCCCATTAGACGGCGGGTTTTGATAAAGGGAATCGCTTATTTAAACTAAAGATTTTACTCTATAAGTATGGAGTGTAATTTAGGAACCGAACATCATAGTACAGATACG	1
VZV	AB097932_12091to12210	ACCCCATTAGACGGCGGGTTTTGATAAAGGGAATCGCTTATTTAAACTAAAGATTTTACTCTATAAGTATGGAGTGTAATTTAGGAACCGAACATCATAGTACAGATACGTGGAATCGTA	1
VZV	AB097932_12101to12220	ACGGCGGGTTTTGATAAAGGGAATCGCTTATTTAAACTAAAGATTTTACTCTATAAGTATGGAGTGTAATTTAGGAACCGAACATCATAGTACAGATACGTGGAATCGTAGTAAAACGGA	1
VZV	AB097932_12111to12230	TTGATAAAGGGAATCGCTTATTTAAACTAAAGATTTTACTCTATAAGTATGGAGTGTAATTTAGGAACCGAACATCATAGTACAGATACGTGGAATCGTAGTAAAACGGAACAAGCGGTT	1
VZV	AB097932_12121to12240	GAATCGCTTATTTAAACTAAAGATTTTACTCTATAAGTATGGAGTGTAATTTAGGAACCGAACATCATAGTACAGATACGTGGAATCGTAGTAAAACGGAACAAGCGGTTGTGGACGCAT	1
VZV	AB097932_12131to12250	TTTAAACTAAAGATTTTACTCTATAAGTATGGAGTGTAATTTAGGAACCGAACATCATAGTACAGATACGTGGAATCGTAGTAAAACGGAACAAGCGGTTGTGGACGCATTTGATGAATC	1
VZV	AB097932_12141to12260	AGATTTTACTCTATAAGTATGGAGTGTAATTTAGGAACCGAACATCATAGTACAGATACGTGGAATCGTAGTAAAACGGAACAAGCGGTTGTGGACGCATTTGATGAATCGTTGTTTGGT	1
VZV	AB097932_12151to12270	CTATAAGTATGGAGTGTAATTTAGGAACCGAACATCATAGTACAGATACGTGGAATCGTAGTAAAACGGAACAAGCGGTTGTGGACGCATTTGATGAATCGTTGTTTGGTGATGTAGCAT	1
VZV	AB097932_12161to12280	GGAGTGTAATTTAGGAACCGAACATCATAGTACAGATACGTGGAATCGTAGTAAAACGGAACAAGCGGTTGTGGACGCATTTGATGAATCGTTGTTTGGTGATGTAGCATCGGATATTGG	1
VZV	AB097932_12171to12290	TTAGGAACCGAACATCATAGTACAGATACGTGGAATCGTAGTAAAACGGAACAAGCGGTTGTGGACGCATTTGATGAATCGTTGTTTGGTGATGTAGCATCGGATATTGGATCCGAAACG	1
VZV	AB097932_12181to12300	AACATCATAGTACAGATACGTGGAATCGTAGTAAAACGGAACAAGCGGTTGTGGACGCATTTGATGAATCGTTGTTTGGTGATGTAGCATCGGATATTGGATCCGAAACGTCGTTATATT	1
VZV	AB097932_12191to12310	TACAGATACGTGGAATCGTAGTAAAACGGAACAAGCGGTTGTGGACGCATTTGATGAATCGTTGTTTGGTGATGTAGCATCGGATATTGGATCCGAAACGTCGTTATATTCACATGCAGT	1
VZV	AB097932_12201to12320	TGGAATCGTAGTAAAACGGAACAAGCGGTTGTGGACGCATTTGATGAATCGTTGTTTGGTGATGTAGCATCGGATATTGGATCCGAAACGTCGTTATATTCACATGCAGTTAAAACTGCT	1
VZV	AB097932_12211to12330	GTAAAACGGAACAAGCGGTTGTGGACGCATTTGATGAATCGTTGTTTGGTGATGTAGCATCGGATATTGGATCCGAAACGTCGTTATATTCACATGCAGTTAAAACTGCTCCGTCTCCGC	1
VZV	AB097932_12221to12340	ACAAGCGGTTGTGGACGCATTTGATGAATCGTTGTTTGGTGATGTAGCATCGGATATTGGATCCGAAACGTCGTTATATTCACATGCAGTTAAAACTGCTCCGTCTCCGCCTTGGGTAGC	1
VZV	AB097932_12231to12350	GTGGACGCATTTGATGAATCGTTGTTTGGTGATGTAGCATCGGATATTGGATCCGAAACGTCGTTATATTCACATGCAGTTAAAACTGCTCCGTCTCCGCCTTGGGTAGCTAGCCCTAAA	1
VZV	AB097932_12241to12360	TTGATGAATCGTTGTTTGGTGATGTAGCATCGGATATTGGATCCGAAACGTCGTTATATTCACATGCAGTTAAAACTGCTCCGTCTCCGCCTTGGGTAGCTAGCCCTAAAATTTTATATC	1
VZV	AB097932_12251to12370	GTTGTTTGGTGATGTAGCATCGGATATTGGATCCGAAACGTCGTTATATTCACATGCAGTTAAAACTGCTCCGTCTCCGCCTTGGGTAGCTAGCCCTAAAATTTTATATCAACAGTTAAT	1
VZV	AB097932_12261to12380	GATGTAGCATCGGATATTGGATCCGAAACGTCGTTATATTCACATGCAGTTAAAACTGCTCCGTCTCCGCCTTGGGTAGCTAGCCCTAAAATTTTATATCAACAGTTAATACGGGATCTT	1
VZV	AB097932_12271to12390	CGGATATTGGATCCGAAACGTCGTTATATTCACATGCAGTTAAAACTGCTCCGTCTCCGCCTTGGGTAGCTAGCCCTAAAATTTTATATCAACAGTTAATACGGGATCTTGATTTTTCAG	1
VZV	AB097932_12281to12400	ATCCGAAACGTCGTTATATTCACATGCAGTTAAAACTGCTCCGTCTCCGCCTTGGGTAGCTAGCCCTAAAATTTTATATCAACAGTTAATACGGGATCTTGATTTTTCAGAAGGGCCGCG	1
VZV	AB097932_12291to12410	TCGTTATATTCACATGCAGTTAAAACTGCTCCGTCTCCGCCTTGGGTAGCTAGCCCTAAAATTTTATATCAACAGTTAATACGGGATCTTGATTTTTCAGAAGGGCCGCGTTTACTATCA	1
VZV	AB097932_12301to12420	CACATGCAGTTAAAACTGCTCCGTCTCCGCCTTGGGTAGCTAGCCCTAAAATTTTATATCAACAGTTAATACGGGATCTTGATTTTTCAGAAGGGCCGCGTTTACTATCATGTCTTGAAA	1
VZV	AB097932_12311to12430	TAAAACTGCTCCGTCTCCGCCTTGGGTAGCTAGCCCTAAAATTTTATATCAACAGTTAATACGGGATCTTGATTTTTCAGAAGGGCCGCGTTTACTATCATGTCTTGAAACCTGGAACGA	1
VZV	AB097932_12321to12440	CCGTCTCCGCCTTGGGTAGCTAGCCCTAAAATTTTATATCAACAGTTAATACGGGATCTTGATTTTTCAGAAGGGCCGCGTTTACTATCATGTCTTGAAACCTGGAACGAGGATTTATTC	1
VZV	AB097932_12331to12450	CTTGGGTAGCTAGCCCTAAAATTTTATATCAACAGTTAATACGGGATCTTGATTTTTCAGAAGGGCCGCGTTTACTATCATGTCTTGAAACCTGGAACGAGGATTTATTCTCATGTTTTC	1
VZV	AB097932_12341to12460	TAGCCCTAAAATTTTATATCAACAGTTAATACGGGATCTTGATTTTTCAGAAGGGCCGCGTTTACTATCATGTCTTGAAACCTGGAACGAGGATTTATTCTCATGTTTTCCTATTAATGA	1
VZV	AB097932_12351to12470	ATTTTATATCAACAGTTAATACGGGATCTTGATTTTTCAGAAGGGCCGCGTTTACTATCATGTCTTGAAACCTGGAACGAGGATTTATTCTCATGTTTTCCTATTAATGAGGACCTATAT	1
VZV	AB097932_12361to12480	AACAGTTAATACGGGATCTTGATTTTTCAGAAGGGCCGCGTTTACTATCATGTCTTGAAACCTGGAACGAGGATTTATTCTCATGTTTTCCTATTAATGAGGACCTATATTCCGATATGA	1
VZV	AB097932_12371to12490	ACGGGATCTTGATTTTTCAGAAGGGCCGCGTTTACTATCATGTCTTGAAACCTGGAACGAGGATTTATTCTCATGTTTTCCTATTAATGAGGACCTATATTCCGATATGATGGTTTTATC	1
VZV	AB097932_12381to12500	GATTTTTCAGAAGGGCCGCGTTTACTATCATGTCTTGAAACCTGGAACGAGGATTTATTCTCATGTTTTCCTATTAATGAGGACCTATATTCCGATATGATGGTTTTATCCCCGGATCCA	1
VZV	AB097932_12391to12510	AAGGGCCGCGTTTACTATCATGTCTTGAAACCTGGAACGAGGATTTATTCTCATGTTTTCCTATTAATGAGGACCTATATTCCGATATGATGGTTTTATCCCCGGATCCAGATGACGTTA	1
VZV	AB097932_12401to12520	TTTACTATCATGTCTTGAAACCTGGAACGAGGATTTATTCTCATGTTTTCCTATTAATGAGGACCTATATTCCGATATGATGGTTTTATCCCCGGATCCAGATGACGTTATCTCAACCGT	1
VZV	AB097932_12411to12530	TGTCTTGAAACCTGGAACGAGGATTTATTCTCATGTTTTCCTATTAATGAGGACCTATATTCCGATATGATGGTTTTATCCCCGGATCCAGATGACGTTATCTCAACCGTTTCAACCAAA	1
VZV	AB097932_12421to12540	CCTGGAACGAGGATTTATTCTCATGTTTTCCTATTAATGAGGACCTATATTCCGATATGATGGTTTTATCCCCGGATCCAGATGACGTTATCTCAACCGTTTCAACCAAAGACCATGTTG	1
VZV	AB097932_12431to12550	GGATTTATTCTCATGTTTTCCTATTAATGAGGACCTATATTCCGATATGATGGTTTTATCCCCGGATCCAGATGACGTTATCTCAACCGTTTCAACCAAAGACCATGTTGAAATGTTTAA	1
VZV	AB097932_12441to12560	TCATGTTTTCCTATTAATGAGGACCTATATTCCGATATGATGGTTTTATCCCCGGATCCAGATGACGTTATCTCAACCGTTTCAACCAAAGACCATGTTGAAATGTTTAATTTAACAACC	1
VZV	AB097932_12451to12570	CTATTAATGAGGACCTATATTCCGATATGATGGTTTTATCCCCGGATCCAGATGACGTTATCTCAACCGTTTCAACCAAAGACCATGTTGAAATGTTTAATTTAACAACCCGGGGTTCCG	1
VZV	AB097932_12461to12580	GGACCTATATTCCGATATGATGGTTTTATCCCCGGATCCAGATGACGTTATCTCAACCGTTTCAACCAAAGACCATGTTGAAATGTTTAATTTAACAACCCGGGGTTCCGTTCGATTGCC	1
VZV	AB097932_12471to12590	TCCGATATGATGGTTTTATCCCCGGATCCAGATGACGTTATCTCAACCGTTTCAACCAAAGACCATGTTGAAATGTTTAATTTAACAACCCGGGGTTCCGTTCGATTGCCTAGTCCACCA	1
VZV	AB097932_12481to12600	TGGTTTTATCCCCGGATCCAGATGACGTTATCTCAACCGTTTCAACCAAAGACCATGTTGAAATGTTTAATTTAACAACCCGGGGTTCCGTTCGATTGCCTAGTCCACCAAAGCAACCGA	1
VZV	AB097932_12491to12610	CCCGGATCCAGATGACGTTATCTCAACCGTTTCAACCAAAGACCATGTTGAAATGTTTAATTTAACAACCCGGGGTTCCGTTCGATTGCCTAGTCCACCAAAGCAACCGACGGGGCTTCC	1
VZV	AB097932_12501to12620	GATGACGTTATCTCAACCGTTTCAACCAAAGACCATGTTGAAATGTTTAATTTAACAACCCGGGGTTCCGTTCGATTGCCTAGTCCACCAAAGCAACCGACGGGGCTTCCAGCTTACGTT	1
VZV	AB097932_12511to12630	TCTCAACCGTTTCAACCAAAGACCATGTTGAAATGTTTAATTTAACAACCCGGGGTTCCGTTCGATTGCCTAGTCCACCAAAGCAACCGACGGGGCTTCCAGCTTACGTTCAGGAGGTCC	1
VZV	AB097932_12521to12640	TTCAACCAAAGACCATGTTGAAATGTTTAATTTAACAACCCGGGGTTCCGTTCGATTGCCTAGTCCACCAAAGCAACCGACGGGGCTTCCAGCTTACGTTCAGGAGGTCCAGGATTCGTT	1
VZV	AB097932_12531to12650	GACCATGTTGAAATGTTTAATTTAACAACCCGGGGTTCCGTTCGATTGCCTAGTCCACCAAAGCAACCGACGGGGCTTCCAGCTTACGTTCAGGAGGTCCAGGATTCGTTTACCGTAGAA	1
VZV	AB097932_12541to12660	AAATGTTTAATTTAACAACCCGGGGTTCCGTTCGATTGCCTAGTCCACCAAAGCAACCGACGGGGCTTCCAGCTTACGTTCAGGAGGTCCAGGATTCGTTTACCGTAGAACTACGCGCCC	1
VZV	AB097932_12551to12670	TTTAACAACCCGGGGTTCCGTTCGATTGCCTAGTCCACCAAAGCAACCGACGGGGCTTCCAGCTTACGTTCAGGAGGTCCAGGATTCGTTTACCGTAGAACTACGCGCCCGGGAAGAAGC	1
VZV	AB097932_12561to12680	CGGGGTTCCGTTCGATTGCCTAGTCCACCAAAGCAACCGACGGGGCTTCCAGCTTACGTTCAGGAGGTCCAGGATTCGTTTACCGTAGAACTACGCGCCCGGGAAGAAGCATACACAAAA	1
VZV	AB097932_12571to12690	TTCGATTGCCTAGTCCACCAAAGCAACCGACGGGGCTTCCAGCTTACGTTCAGGAGGTCCAGGATTCGTTTACCGTAGAACTACGCGCCCGGGAAGAAGCATACACAAAACTACTAGTTA	1
VZV	AB097932_12581to12700	TAGTCCACCAAAGCAACCGACGGGGCTTCCAGCTTACGTTCAGGAGGTCCAGGATTCGTTTACCGTAGAACTACGCGCCCGGGAAGAAGCATACACAAAACTACTAGTTACTTATTGTAA	1
VZV	AB097932_12591to12710	AAGCAACCGACGGGGCTTCCAGCTTACGTTCAGGAGGTCCAGGATTCGTTTACCGTAGAACTACGCGCCCGGGAAGAAGCATACACAAAACTACTAGTTACTTATTGTAAATCGATTATA	1
VZV	AB097932_12601to12720	CGGGGCTTCCAGCTTACGTTCAGGAGGTCCAGGATTCGTTTACCGTAGAACTACGCGCCCGGGAAGAAGCATACACAAAACTACTAGTTACTTATTGTAAATCGATTATACGTTATCTCC	1
VZV	AB097932_12611to12730	AGCTTACGTTCAGGAGGTCCAGGATTCGTTTACCGTAGAACTACGCGCCCGGGAAGAAGCATACACAAAACTACTAGTTACTTATTGTAAATCGATTATACGTTATCTCCAAGGAACGGC	1
VZV	AB097932_12621to12740	CAGGAGGTCCAGGATTCGTTTACCGTAGAACTACGCGCCCGGGAAGAAGCATACACAAAACTACTAGTTACTTATTGTAAATCGATTATACGTTATCTCCAAGGAACGGCGAAAAGGACG	1
VZV	AB097932_12631to12750	AGGATTCGTTTACCGTAGAACTACGCGCCCGGGAAGAAGCATACACAAAACTACTAGTTACTTATTGTAAATCGATTATACGTTATCTCCAAGGAACGGCGAAAAGGACGACAATAGGTC	1
VZV	AB097932_12641to12760	TACCGTAGAACTACGCGCCCGGGAAGAAGCATACACAAAACTACTAGTTACTTATTGTAAATCGATTATACGTTATCTCCAAGGAACGGCGAAAAGGACGACAATAGGTCTTAATATACA	1
VZV	AB097932_12651to12770	CTACGCGCCCGGGAAGAAGCATACACAAAACTACTAGTTACTTATTGTAAATCGATTATACGTTATCTCCAAGGAACGGCGAAAAGGACGACAATAGGTCTTAATATACAAAACCCTGAC	1
VZV	AB097932_12661to12780	GGGAAGAAGCATACACAAAACTACTAGTTACTTATTGTAAATCGATTATACGTTATCTCCAAGGAACGGCGAAAAGGACGACAATAGGTCTTAATATACAAAACCCTGACCAGAAAGCTT	1
VZV	AB097932_12671to12790	ATACACAAAACTACTAGTTACTTATTGTAAATCGATTATACGTTATCTCCAAGGAACGGCGAAAAGGACGACAATAGGTCTTAATATACAAAACCCTGACCAGAAAGCTTACACGCAACT	1
VZV	AB097932_12681to12800	CTACTAGTTACTTATTGTAAATCGATTATACGTTATCTCCAAGGAACGGCGAAAAGGACGACAATAGGTCTTAATATACAAAACCCTGACCAGAAAGCTTACACGCAACTCAGGCAAAGT	1
VZV	AB097932_12691to12810	CTTATTGTAAATCGATTATACGTTATCTCCAAGGAACGGCGAAAAGGACGACAATAGGTCTTAATATACAAAACCCTGACCAGAAAGCTTACACGCAACTCAGGCAAAGTATTCTACTTA	1
VZV	AB097932_12701to12820	ATCGATTATACGTTATCTCCAAGGAACGGCGAAAAGGACGACAATAGGTCTTAATATACAAAACCCTGACCAGAAAGCTTACACGCAACTCAGGCAAAGTATTCTACTTAGATATTATCG	1
VZV	AB097932_12711to12830	CGTTATCTCCAAGGAACGGCGAAAAGGACGACAATAGGTCTTAATATACAAAACCCTGACCAGAAAGCTTACACGCAACTCAGGCAAAGTATTCTACTTAGATATTATCGTGAGGTGGCA	1
VZV	AB097932_12721to12840	AAGGAACGGCGAAAAGGACGACAATAGGTCTTAATATACAAAACCCTGACCAGAAAGCTTACACGCAACTCAGGCAAAGTATTCTACTTAGATATTATCGTGAGGTGGCAAGTTTGGCGC	1
VZV	AB097932_12731to12850	GAAAAGGACGACAATAGGTCTTAATATACAAAACCCTGACCAGAAAGCTTACACGCAACTCAGGCAAAGTATTCTACTTAGATATTATCGTGAGGTGGCAAGTTTGGCGCGTCTTCTGTA	1
VZV	AB097932_12741to12860	ACAATAGGTCTTAATATACAAAACCCTGACCAGAAAGCTTACACGCAACTCAGGCAAAGTATTCTACTTAGATATTATCGTGAGGTGGCAAGTTTGGCGCGTCTTCTGTACCTACATTTA	1
VZV	AB097932_12751to12870	TTAATATACAAAACCCTGACCAGAAAGCTTACACGCAACTCAGGCAAAGTATTCTACTTAGATATTATCGTGAGGTGGCAAGTTTGGCGCGTCTTCTGTACCTACATTTATATTTAACCG	1
VZV	AB097932_12761to12880	AAACCCTGACCAGAAAGCTTACACGCAACTCAGGCAAAGTATTCTACTTAGATATTATCGTGAGGTGGCAAGTTTGGCGCGTCTTCTGTACCTACATTTATATTTAACCGTAACGCGTGA	1
VZV	AB097932_12771to12890	CAGAAAGCTTACACGCAACTCAGGCAAAGTATTCTACTTAGATATTATCGTGAGGTGGCAAGTTTGGCGCGTCTTCTGTACCTACATTTATATTTAACCGTAACGCGTGAATTTTCCTGG	1
VZV	AB097932_12781to12900	ACACGCAACTCAGGCAAAGTATTCTACTTAGATATTATCGTGAGGTGGCAAGTTTGGCGCGTCTTCTGTACCTACATTTATATTTAACCGTAACGCGTGAATTTTCCTGGCGTTTGTACG	1
VZV	AB097932_12791to12910	CAGGCAAAGTATTCTACTTAGATATTATCGTGAGGTGGCAAGTTTGGCGCGTCTTCTGTACCTACATTTATATTTAACCGTAACGCGTGAATTTTCCTGGCGTTTGTACGCCAGTCAATC	1
VZV	AB097932_12801to12920	ATTCTACTTAGATATTATCGTGAGGTGGCAAGTTTGGCGCGTCTTCTGTACCTACATTTATATTTAACCGTAACGCGTGAATTTTCCTGGCGTTTGTACGCCAGTCAATCTGCACACCCG	1
VZV	AB097932_12811to12930	GATATTATCGTGAGGTGGCAAGTTTGGCGCGTCTTCTGTACCTACATTTATATTTAACCGTAACGCGTGAATTTTCCTGGCGTTTGTACGCCAGTCAATCTGCACACCCGGACGTGTTTG	1
VZV	AB097932_12821to12940	TGAGGTGGCAAGTTTGGCGCGTCTTCTGTACCTACATTTATATTTAACCGTAACGCGTGAATTTTCCTGGCGTTTGTACGCCAGTCAATCTGCACACCCGGACGTGTTTGCGGCTTTAAA	1
VZV	AB097932_12831to12950	AGTTTGGCGCGTCTTCTGTACCTACATTTATATTTAACCGTAACGCGTGAATTTTCCTGGCGTTTGTACGCCAGTCAATCTGCACACCCGGACGTGTTTGCGGCTTTAAAATTCACCTGG	1
VZV	AB097932_12841to12960	GTCTTCTGTACCTACATTTATATTTAACCGTAACGCGTGAATTTTCCTGGCGTTTGTACGCCAGTCAATCTGCACACCCGGACGTGTTTGCGGCTTTAAAATTCACCTGGACCGAACGTC	1
VZV	AB097932_12851to12970	CCTACATTTATATTTAACCGTAACGCGTGAATTTTCCTGGCGTTTGTACGCCAGTCAATCTGCACACCCGGACGTGTTTGCGGCTTTAAAATTCACCTGGACCGAACGTCGACAGTTCAC	1
VZV	AB097932_12861to12980	TATTTAACCGTAACGCGTGAATTTTCCTGGCGTTTGTACGCCAGTCAATCTGCACACCCGGACGTGTTTGCGGCTTTAAAATTCACCTGGACCGAACGTCGACAGTTCACGTGTGCGTTT	1
VZV	AB097932_12871to12990	TAACGCGTGAATTTTCCTGGCGTTTGTACGCCAGTCAATCTGCACACCCGGACGTGTTTGCGGCTTTAAAATTCACCTGGACCGAACGTCGACAGTTCACGTGTGCGTTTCATCCTGTAT	1
VZV	AB097932_12881to13000	ATTTTCCTGGCGTTTGTACGCCAGTCAATCTGCACACCCGGACGTGTTTGCGGCTTTAAAATTCACCTGGACCGAACGTCGACAGTTCACGTGTGCGTTTCATCCTGTATTATGCAACCA	1
VZV	AB097932_12891to13010	CGTTTGTACGCCAGTCAATCTGCACACCCGGACGTGTTTGCGGCTTTAAAATTCACCTGGACCGAACGTCGACAGTTCACGTGTGCGTTTCATCCTGTATTATGCAACCACGGCATTGTG	1
VZV	AB097932_12901to13020	CCAGTCAATCTGCACACCCGGACGTGTTTGCGGCTTTAAAATTCACCTGGACCGAACGTCGACAGTTCACGTGTGCGTTTCATCCTGTATTATGCAACCACGGCATTGTGTTATTAGAAG	1
VZV	AB097932_12911to13030	TGCACACCCGGACGTGTTTGCGGCTTTAAAATTCACCTGGACCGAACGTCGACAGTTCACGTGTGCGTTTCATCCTGTATTATGCAACCACGGCATTGTGTTATTAGAAGGGAAACCACT	1
VZV	AB097932_12921to13040	GACGTGTTTGCGGCTTTAAAATTCACCTGGACCGAACGTCGACAGTTCACGTGTGCGTTTCATCCTGTATTATGCAACCACGGCATTGTGTTATTAGAAGGGAAACCACTAACAGCGTCT	1
VZV	AB097932_12931to13050	CGGCTTTAAAATTCACCTGGACCGAACGTCGACAGTTCACGTGTGCGTTTCATCCTGTATTATGCAACCACGGCATTGTGTTATTAGAAGGGAAACCACTAACAGCGTCTGCCTTGAGGG	1
VZV	AB097932_12941to13060	ATTCACCTGGACCGAACGTCGACAGTTCACGTGTGCGTTTCATCCTGTATTATGCAACCACGGCATTGTGTTATTAGAAGGGAAACCACTAACAGCGTCTGCCTTGAGGGAAATAAATTA	1
VZV	AB097932_12951to13070	ACCGAACGTCGACAGTTCACGTGTGCGTTTCATCCTGTATTATGCAACCACGGCATTGTGTTATTAGAAGGGAAACCACTAACAGCGTCTGCCTTGAGGGAAATAAATTACCGCCGCCGA	1
VZV	AB097932_12961to13080	GACAGTTCACGTGTGCGTTTCATCCTGTATTATGCAACCACGGCATTGTGTTATTAGAAGGGAAACCACTAACAGCGTCTGCCTTGAGGGAAATAAATTACCGCCGCCGAGAACTGGGAC	1
VZV	AB097932_12971to13090	GTGTGCGTTTCATCCTGTATTATGCAACCACGGCATTGTGTTATTAGAAGGGAAACCACTAACAGCGTCTGCCTTGAGGGAAATAAATTACCGCCGCCGAGAACTGGGACTGCCTCTAGT	1
VZV	AB097932_12981to13100	CATCCTGTATTATGCAACCACGGCATTGTGTTATTAGAAGGGAAACCACTAACAGCGTCTGCCTTGAGGGAAATAAATTACCGCCGCCGAGAACTGGGACTGCCTCTAGTTAGATGTGGT	1
VZV	AB097932_12991to13110	TATGCAACCACGGCATTGTGTTATTAGAAGGGAAACCACTAACAGCGTCTGCCTTGAGGGAAATAAATTACCGCCGCCGAGAACTGGGACTGCCTCTAGTTAGATGTGGTCTTGTTGAAG	1
VZV	AB097932_13001to13120	CGGCATTGTGTTATTAGAAGGGAAACCACTAACAGCGTCTGCCTTGAGGGAAATAAATTACCGCCGCCGAGAACTGGGACTGCCTCTAGTTAGATGTGGTCTTGTTGAAGAAAACAAATC	1
VZV	AB097932_13011to13130	TTATTAGAAGGGAAACCACTAACAGCGTCTGCCTTGAGGGAAATAAATTACCGCCGCCGAGAACTGGGACTGCCTCTAGTTAGATGTGGTCTTGTTGAAGAAAACAAATCTCCGTTGGTT	1
VZV	AB097932_13021to13140	GGAAACCACTAACAGCGTCTGCCTTGAGGGAAATAAATTACCGCCGCCGAGAACTGGGACTGCCTCTAGTTAGATGTGGTCTTGTTGAAGAAAACAAATCTCCGTTGGTTCAACAACCCT	1
VZV	AB097932_13031to13150	AACAGCGTCTGCCTTGAGGGAAATAAATTACCGCCGCCGAGAACTGGGACTGCCTCTAGTTAGATGTGGTCTTGTTGAAGAAAACAAATCTCCGTTGGTTCAACAACCCTCATTTTCGGT	1
VZV	AB097932_13041to13160	GCCTTGAGGGAAATAAATTACCGCCGCCGAGAACTGGGACTGCCTCTAGTTAGATGTGGTCTTGTTGAAGAAAACAAATCTCCGTTGGTTCAACAACCCTCATTTTCGGTTCATTTACCA	1
VZV	AB097932_13051to13170	AAATAAATTACCGCCGCCGAGAACTGGGACTGCCTCTAGTTAGATGTGGTCTTGTTGAAGAAAACAAATCTCCGTTGGTTCAACAACCCTCATTTTCGGTTCATTTACCACGGTCGGTGG	1
VZV	AB097932_13061to13180	CCGCCGCCGAGAACTGGGACTGCCTCTAGTTAGATGTGGTCTTGTTGAAGAAAACAAATCTCCGTTGGTTCAACAACCCTCATTTTCGGTTCATTTACCACGGTCGGTGGGGTTTCTTAC	1
VZV	AB097932_13071to13190	GAACTGGGACTGCCTCTAGTTAGATGTGGTCTTGTTGAAGAAAACAAATCTCCGTTGGTTCAACAACCCTCATTTTCGGTTCATTTACCACGGTCGGTGGGGTTTCTTACCCACCACATT	1
VZV	AB097932_13081to13200	TGCCTCTAGTTAGATGTGGTCTTGTTGAAGAAAACAAATCTCCGTTGGTTCAACAACCCTCATTTTCGGTTCATTTACCACGGTCGGTGGGGTTTCTTACCCACCACATTAAGCGTAAGT	1
VZV	AB097932_13091to13210	TAGATGTGGTCTTGTTGAAGAAAACAAATCTCCGTTGGTTCAACAACCCTCATTTTCGGTTCATTTACCACGGTCGGTGGGGTTTCTTACCCACCACATTAAGCGTAAGTTAGACGCATA	1
VZV	AB097932_13101to13220	CTTGTTGAAGAAAACAAATCTCCGTTGGTTCAACAACCCTCATTTTCGGTTCATTTACCACGGTCGGTGGGGTTTCTTACCCACCACATTAAGCGTAAGTTAGACGCATATGCGGTCAAA	1
VZV	AB097932_13111to13230	AAAACAAATCTCCGTTGGTTCAACAACCCTCATTTTCGGTTCATTTACCACGGTCGGTGGGGTTTCTTACCCACCACATTAAGCGTAAGTTAGACGCATATGCGGTCAAACATCCTCAAG	1
VZV	AB097932_13121to13240	TCCGTTGGTTCAACAACCCTCATTTTCGGTTCATTTACCACGGTCGGTGGGGTTTCTTACCCACCACATTAAGCGTAAGTTAGACGCATATGCGGTCAAACATCCTCAAGAACCGAGACA	1
VZV	AB097932_13131to13250	CAACAACCCTCATTTTCGGTTCATTTACCACGGTCGGTGGGGTTTCTTACCCACCACATTAAGCGTAAGTTAGACGCATATGCGGTCAAACATCCTCAAGAACCGAGACATGTACGAGCG	1
VZV	AB097932_13141to13260	CATTTTCGGTTCATTTACCACGGTCGGTGGGGTTTCTTACCCACCACATTAAGCGTAAGTTAGACGCATATGCGGTCAAACATCCTCAAGAACCGAGACATGTACGAGCGGATCATCCTT	1
VZV	AB097932_13151to13270	TCATTTACCACGGTCGGTGGGGTTTCTTACCCACCACATTAAGCGTAAGTTAGACGCATATGCGGTCAAACATCCTCAAGAACCGAGACATGTACGAGCGGATCATCCTTACGCAAAAGT	1
VZV	AB097932_13161to13280	CGGTCGGTGGGGTTTCTTACCCACCACATTAAGCGTAAGTTAGACGCATATGCGGTCAAACATCCTCAAGAACCGAGACATGTACGAGCGGATCATCCTTACGCAAAAGTTGTTGAAAAT	1
VZV	AB097932_13171to13290	GGTTTCTTACCCACCACATTAAGCGTAAGTTAGACGCATATGCGGTCAAACATCCTCAAGAACCGAGACATGTACGAGCGGATCATCCTTACGCAAAAGTTGTTGAAAATAGAAACTACG	1
VZV	AB097932_13181to13300	CCACCACATTAAGCGTAAGTTAGACGCATATGCGGTCAAACATCCTCAAGAACCGAGACATGTACGAGCGGATCATCCTTACGCAAAAGTTGTTGAAAATAGAAACTACGGTAGTAGCAT	1
VZV	AB097932_13191to13310	AAGCGTAAGTTAGACGCATATGCGGTCAAACATCCTCAAGAACCGAGACATGTACGAGCGGATCATCCTTACGCAAAAGTTGTTGAAAATAGAAACTACGGTAGTAGCATCGAAGCTATG	1
VZV	AB097932_13201to13320	TAGACGCATATGCGGTCAAACATCCTCAAGAACCGAGACATGTACGAGCGGATCATCCTTACGCAAAAGTTGTTGAAAATAGAAACTACGGTAGTAGCATCGAAGCTATGATTTTAGCAC	1
VZV	AB097932_13211to13330	TGCGGTCAAACATCCTCAAGAACCGAGACATGTACGAGCGGATCATCCTTACGCAAAAGTTGTTGAAAATAGAAACTACGGTAGTAGCATCGAAGCTATGATTTTAGCACCTCCGTCCCC	1
VZV	AB097932_13221to13340	CATCCTCAAGAACCGAGACATGTACGAGCGGATCATCCTTACGCAAAAGTTGTTGAAAATAGAAACTACGGTAGTAGCATCGAAGCTATGATTTTAGCACCTCCGTCCCCATCCGAGATC	1
VZV	AB097932_13231to13350	AACCGAGACATGTACGAGCGGATCATCCTTACGCAAAAGTTGTTGAAAATAGAAACTACGGTAGTAGCATCGAAGCTATGATTTTAGCACCTCCGTCCCCATCCGAGATCCTGCCGGGGG	1
VZV	AB097932_13241to13360	TGTACGAGCGGATCATCCTTACGCAAAAGTTGTTGAAAATAGAAACTACGGTAGTAGCATCGAAGCTATGATTTTAGCACCTCCGTCCCCATCCGAGATCCTGCCGGGGGACCCACCACG	1
VZV	AB097932_13251to13370	GATCATCCTTACGCAAAAGTTGTTGAAAATAGAAACTACGGTAGTAGCATCGAAGCTATGATTTTAGCACCTCCGTCCCCATCCGAGATCCTGCCGGGGGACCCACCACGCCCACCCACG	1
VZV	AB097932_13261to13380	ACGCAAAAGTTGTTGAAAATAGAAACTACGGTAGTAGCATCGAAGCTATGATTTTAGCACCTCCGTCCCCATCCGAGATCCTGCCGGGGGACCCACCACGCCCACCCACGTGTGGGTTTT	1
VZV	AB097932_13271to13390	TGTTGAAAATAGAAACTACGGTAGTAGCATCGAAGCTATGATTTTAGCACCTCCGTCCCCATCCGAGATCCTGCCGGGGGACCCACCACGCCCACCCACGTGTGGGTTTTTAACGCGTTA	1
VZV	AB097932_13281to13400	AGAAACTACGGTAGTAGCATCGAAGCTATGATTTTAGCACCTCCGTCCCCATCCGAGATCCTGCCGGGGGACCCACCACGCCCACCCACGTGTGGGTTTTTAACGCGTTAAACGTCATTG	1
VZV	AB097932_13291to13410	GTAGTAGCATCGAAGCTATGATTTTAGCACCTCCGTCCCCATCCGAGATCCTGCCGGGGGACCCACCACGCCCACCCACGTGTGGGTTTTTAACGCGTTAAACGTCATTGGGGTAAAGGG	1
VZV	AB097932_13301to13420	CGAAGCTATGATTTTAGCACCTCCGTCCCCATCCGAGATCCTGCCGGGGGACCCACCACGCCCACCCACGTGTGGGTTTTTAACGCGTTAAACGTCATTGGGGTAAAGGGTGTAAATAAA	1
VZV	AB097932_13311to13430	ATTTTAGCACCTCCGTCCCCATCCGAGATCCTGCCGGGGGACCCACCACGCCCACCCACGTGTGGGTTTTTAACGCGTTAAACGTCATTGGGGTAAAGGGTGTAAATAAATTACGAAAAC	1
VZV	AB097932_13321to13440	CTCCGTCCCCATCCGAGATCCTGCCGGGGGACCCACCACGCCCACCCACGTGTGGGTTTTTAACGCGTTAAACGTCATTGGGGTAAAGGGTGTAAATAAATTACGAAAACGTGCATGCGT	1
VZV	AB097932_13331to13450	ATCCGAGATCCTGCCGGGGGACCCACCACGCCCACCCACGTGTGGGTTTTTAACGCGTTAAACGTCATTGGGGTAAAGGGTGTAAATAAATTACGAAAACGTGCATGCGTTTTTTATTTT	1
VZV	AB097932_13341to13460	CTGCCGGGGGACCCACCACGCCCACCCACGTGTGGGTTTTTAACGCGTTAAACGTCATTGGGGTAAAGGGTGTAAATAAATTACGAAAACGTGCATGCGTTTTTTATTTTTACAATGCGC	1
VZV	AB097932_13351to13470	ACCCACCACGCCCACCCACGTGTGGGTTTTTAACGCGTTAAACGTCATTGGGGTAAAGGGTGTAAATAAATTACGAAAACGTGCATGCGTTTTTTATTTTTACAATGCGCCGTATATGGT	1
VZV	AB097932_13361to13480	CCCACCCACGTGTGGGTTTTTAACGCGTTAAACGTCATTGGGGTAAAGGGTGTAAATAAATTACGAAAACGTGCATGCGTTTTTTATTTTTACAATGCGCCGTATATGGTATGTCTGTCA	1
VZV	AB097932_13371to13490	TGTGGGTTTTTAACGCGTTAAACGTCATTGGGGTAAAGGGTGTAAATAAATTACGAAAACGTGCATGCGTTTTTTATTTTTACAATGCGCCGTATATGGTATGTCTGTCATGTGCTCTAA	1
VZV	AB097932_13381to13500	TAACGCGTTAAACGTCATTGGGGTAAAGGGTGTAAATAAATTACGAAAACGTGCATGCGTTTTTTATTTTTACAATGCGCCGTATATGGTATGTCTGTCATGTGCTCTAAAGTCCCATAT	1
VZV	AB097932_13391to13510	AACGTCATTGGGGTAAAGGGTGTAAATAAATTACGAAAACGTGCATGCGTTTTTTATTTTTACAATGCGCCGTATATGGTATGTCTGTCATGTGCTCTAAAGTCCCATATATAAAAGAAG	1
VZV	AB097932_13401to13520	GGGTAAAGGGTGTAAATAAATTACGAAAACGTGCATGCGTTTTTTATTTTTACAATGCGCCGTATATGGTATGTCTGTCATGTGCTCTAAAGTCCCATATATAAAAGAAGCCCCAACGAG	1
VZV	AB097932_13411to13530	TGTAAATAAATTACGAAAACGTGCATGCGTTTTTTATTTTTACAATGCGCCGTATATGGTATGTCTGTCATGTGCTCTAAAGTCCCATATATAAAAGAAGCCCCAACGAGTGTATGCGTA	1
VZV	AB097932_13421to13540	TTACGAAAACGTGCATGCGTTTTTTATTTTTACAATGCGCCGTATATGGTATGTCTGTCATGTGCTCTAAAGTCCCATATATAAAAGAAGCCCCAACGAGTGTATGCGTATTGCGTACCG	1
VZV	AB097932_13431to13550	GTGCATGCGTTTTTTATTTTTACAATGCGCCGTATATGGTATGTCTGTCATGTGCTCTAAAGTCCCATATATAAAAGAAGCCCCAACGAGTGTATGCGTATTGCGTACCGCGACCCTGGG	1
VZV	AB097932_13441to13560	TTTTTATTTTTACAATGCGCCGTATATGGTATGTCTGTCATGTGCTCTAAAGTCCCATATATAAAAGAAGCCCCAACGAGTGTATGCGTATTGCGTACCGCGACCCTGGGATGTTTTACA	1
VZV	AB097932_13451to13570	TACAATGCGCCGTATATGGTATGTCTGTCATGTGCTCTAAAGTCCCATATATAAAAGAAGCCCCAACGAGTGTATGCGTATTGCGTACCGCGACCCTGGGATGTTTTACAGGCGCGTTTG	1
VZV	AB097932_13461to13580	CGTATATGGTATGTCTGTCATGTGCTCTAAAGTCCCATATATAAAAGAAGCCCCAACGAGTGTATGCGTATTGCGTACCGCGACCCTGGGATGTTTTACAGGCGCGTTTGTTTGTCTCGG	1
VZV	AB097932_13471to13590	ATGTCTGTCATGTGCTCTAAAGTCCCATATATAAAAGAAGCCCCAACGAGTGTATGCGTATTGCGTACCGCGACCCTGGGATGTTTTACAGGCGCGTTTGTTTGTCTCGGTTATAAGTAT	1
VZV	AB097932_13481to13600	TGTGCTCTAAAGTCCCATATATAAAAGAAGCCCCAACGAGTGTATGCGTATTGCGTACCGCGACCCTGGGATGTTTTACAGGCGCGTTTGTTTGTCTCGGTTATAAGTATGCAGTCGGGT	1
VZV	AB097932_13491to13610	AGTCCCATATATAAAAGAAGCCCCAACGAGTGTATGCGTATTGCGTACCGCGACCCTGGGATGTTTTACAGGCGCGTTTGTTTGTCTCGGTTATAAGTATGCAGTCGGGTCATTATAACC	1
VZV	AB097932_13501to13620	ATAAAAGAAGCCCCAACGAGTGTATGCGTATTGCGTACCGCGACCCTGGGATGTTTTACAGGCGCGTTTGTTTGTCTCGGTTATAAGTATGCAGTCGGGTCATTATAACCGGAGGCAATC	1
VZV	AB097932_13511to13630	CCCCAACGAGTGTATGCGTATTGCGTACCGCGACCCTGGGATGTTTTACAGGCGCGTTTGTTTGTCTCGGTTATAAGTATGCAGTCGGGTCATTATAACCGGAGGCAATCCCGCCGACAG	1
VZV	AB097932_13521to13640	TGTATGCGTATTGCGTACCGCGACCCTGGGATGTTTTACAGGCGCGTTTGTTTGTCTCGGTTATAAGTATGCAGTCGGGTCATTATAACCGGAGGCAATCCCGCCGACAGCGGATATCGT	1
VZV	AB097932_13531to13650	TTGCGTACCGCGACCCTGGGATGTTTTACAGGCGCGTTTGTTTGTCTCGGTTATAAGTATGCAGTCGGGTCATTATAACCGGAGGCAATCCCGCCGACAGCGGATATCGTCTAATACCAC	1
VZV	AB097932_13541to13660	CGACCCTGGGATGTTTTACAGGCGCGTTTGTTTGTCTCGGTTATAAGTATGCAGTCGGGTCATTATAACCGGAGGCAATCCCGCCGACAGCGGATATCGTCTAATACCACAGACTCCCCC	1
VZV	AB097932_13551to13670	ATGTTTTACAGGCGCGTTTGTTTGTCTCGGTTATAAGTATGCAGTCGGGTCATTATAACCGGAGGCAATCCCGCCGACAGCGGATATCGTCTAATACCACAGACTCCCCCCGTCACACAC	1
VZV	AB097932_13561to13680	GGCGCGTTTGTTTGTCTCGGTTATAAGTATGCAGTCGGGTCATTATAACCGGAGGCAATCCCGCCGACAGCGGATATCGTCTAATACCACAGACTCCCCCCGTCACACACACGGAACACG	1
VZV	AB097932_13571to13690	TTTGTCTCGGTTATAAGTATGCAGTCGGGTCATTATAACCGGAGGCAATCCCGCCGACAGCGGATATCGTCTAATACCACAGACTCCCCCCGTCACACACACGGAACACGTTATCGGTCA	1
VZV	AB097932_13581to13700	TTATAAGTATGCAGTCGGGTCATTATAACCGGAGGCAATCCCGCCGACAGCGGATATCGTCTAATACCACAGACTCCCCCCGTCACACACACGGAACACGTTATCGGTCAACCAATTGGT	1
VZV	AB097932_13591to13710	GCAGTCGGGTCATTATAACCGGAGGCAATCCCGCCGACAGCGGATATCGTCTAATACCACAGACTCCCCCCGTCACACACACGGAACACGTTATCGGTCAACCAATTGGTATACACACCC	1
VZV	AB097932_13601to13720	CATTATAACCGGAGGCAATCCCGCCGACAGCGGATATCGTCTAATACCACAGACTCCCCCCGTCACACACACGGAACACGTTATCGGTCAACCAATTGGTATACACACCCACCCCAGATA	1
VZV	AB097932_13611to13730	GGAGGCAATCCCGCCGACAGCGGATATCGTCTAATACCACAGACTCCCCCCGTCACACACACGGAACACGTTATCGGTCAACCAATTGGTATACACACCCACCCCAGATATTGTCCAATT	1
VZV	AB097932_13621to13740	CCGCCGACAGCGGATATCGTCTAATACCACAGACTCCCCCCGTCACACACACGGAACACGTTATCGGTCAACCAATTGGTATACACACCCACCCCAGATATTGTCCAATTCAGAAACATT	1
VZV	AB097932_13631to13750	CGGATATCGTCTAATACCACAGACTCCCCCCGTCACACACACGGAACACGTTATCGGTCAACCAATTGGTATACACACCCACCCCAGATATTGTCCAATTCAGAAACATTAGTTGCGGTT	1
VZV	AB097932_13641to13760	CTAATACCACAGACTCCCCCCGTCACACACACGGAACACGTTATCGGTCAACCAATTGGTATACACACCCACCCCAGATATTGTCCAATTCAGAAACATTAGTTGCGGTTCAAGAACTAC	1
VZV	AB097932_13651to13770	AGACTCCCCCCGTCACACACACGGAACACGTTATCGGTCAACCAATTGGTATACACACCCACCCCAGATATTGTCCAATTCAGAAACATTAGTTGCGGTTCAAGAACTACTGAACTCCGA	1
VZV	AB097932_13661to13780	CGTCACACACACGGAACACGTTATCGGTCAACCAATTGGTATACACACCCACCCCAGATATTGTCCAATTCAGAAACATTAGTTGCGGTTCAAGAACTACTGAACTCCGAGATGGATCAG	1
VZV	AB097932_13671to13790	ACGGAACACGTTATCGGTCAACCAATTGGTATACACACCCACCCCAGATATTGTCCAATTCAGAAACATTAGTTGCGGTTCAAGAACTACTGAACTCCGAGATGGATCAGGACAGCAGTT	1
VZV	AB097932_13681to13800	TTATCGGTCAACCAATTGGTATACACACCCACCCCAGATATTGTCCAATTCAGAAACATTAGTTGCGGTTCAAGAACTACTGAACTCCGAGATGGATCAGGACAGCAGTTCTGACGCATC	1
VZV	AB097932_13691to13810	ACCAATTGGTATACACACCCACCCCAGATATTGTCCAATTCAGAAACATTAGTTGCGGTTCAAGAACTACTGAACTCCGAGATGGATCAGGACAGCAGTTCTGACGCATCGGATGATTTT	1
VZV	AB097932_13701to13820	ATACACACCCACCCCAGATATTGTCCAATTCAGAAACATTAGTTGCGGTTCAAGAACTACTGAACTCCGAGATGGATCAGGACAGCAGTTCTGACGCATCGGATGATTTTCCGGGATACG	1
VZV	AB097932_13711to13830	ACCCCAGATATTGTCCAATTCAGAAACATTAGTTGCGGTTCAAGAACTACTGAACTCCGAGATGGATCAGGACAGCAGTTCTGACGCATCGGATGATTTTCCGGGATACGCCTTACATCA	1
VZV	AB097932_13721to13840	TTGTCCAATTCAGAAACATTAGTTGCGGTTCAAGAACTACTGAACTCCGAGATGGATCAGGACAGCAGTTCTGACGCATCGGATGATTTTCCGGGATACGCCTTACATCATTCTACATAT	1
VZV	AB097932_13731to13850	CAGAAACATTAGTTGCGGTTCAAGAACTACTGAACTCCGAGATGGATCAGGACAGCAGTTCTGACGCATCGGATGATTTTCCGGGATACGCCTTACATCATTCTACATATAATGGATCCG	1
VZV	AB097932_13741to13860	AGTTGCGGTTCAAGAACTACTGAACTCCGAGATGGATCAGGACAGCAGTTCTGACGCATCGGATGATTTTCCGGGATACGCCTTACATCATTCTACATATAATGGATCCGAACAAAATAC	1
VZV	AB097932_13751to13870	CAAGAACTACTGAACTCCGAGATGGATCAGGACAGCAGTTCTGACGCATCGGATGATTTTCCGGGATACGCCTTACATCATTCTACATATAATGGATCCGAACAAAATACATCAACTTCC	1
VZV	AB097932_13761to13880	TGAACTCCGAGATGGATCAGGACAGCAGTTCTGACGCATCGGATGATTTTCCGGGATACGCCTTACATCATTCTACATATAATGGATCCGAACAAAATACATCAACTTCCAGACATGAAA	1
VZV	AB097932_13771to13890	GATGGATCAGGACAGCAGTTCTGACGCATCGGATGATTTTCCGGGATACGCCTTACATCATTCTACATATAATGGATCCGAACAAAATACATCAACTTCCAGACATGAAAATCGCATATT	1
VZV	AB097932_13781to13900	GACAGCAGTTCTGACGCATCGGATGATTTTCCGGGATACGCCTTACATCATTCTACATATAATGGATCCGAACAAAATACATCAACTTCCAGACATGAAAATCGCATATTTAAATTAACG	1
VZV	AB097932_13791to13910	CTGACGCATCGGATGATTTTCCGGGATACGCCTTACATCATTCTACATATAATGGATCCGAACAAAATACATCAACTTCCAGACATGAAAATCGCATATTTAAATTAACGGAGAGGGAAG	1
VZV	AB097932_13801to13920	GGATGATTTTCCGGGATACGCCTTACATCATTCTACATATAATGGATCCGAACAAAATACATCAACTTCCAGACATGAAAATCGCATATTTAAATTAACGGAGAGGGAAGCTAATGAGGA	1
VZV	AB097932_13811to13930	CCGGGATACGCCTTACATCATTCTACATATAATGGATCCGAACAAAATACATCAACTTCCAGACATGAAAATCGCATATTTAAATTAACGGAGAGGGAAGCTAATGAGGAAATCAACATC	1
VZV	AB097932_13821to13940	CCTTACATCATTCTACATATAATGGATCCGAACAAAATACATCAACTTCCAGACATGAAAATCGCATATTTAAATTAACGGAGAGGGAAGCTAATGAGGAAATCAACATCAATACGGACG	1
VZV	AB097932_13831to13950	TTCTACATATAATGGATCCGAACAAAATACATCAACTTCCAGACATGAAAATCGCATATTTAAATTAACGGAGAGGGAAGCTAATGAGGAAATCAACATCAATACGGACGCGATCGACGA	1
VZV	AB097932_13841to13960	AATGGATCCGAACAAAATACATCAACTTCCAGACATGAAAATCGCATATTTAAATTAACGGAGAGGGAAGCTAATGAGGAAATCAACATCAATACGGACGCGATCGACGACGAGGGAGAG	1
VZV	AB097932_13851to13970	AACAAAATACATCAACTTCCAGACATGAAAATCGCATATTTAAATTAACGGAGAGGGAAGCTAATGAGGAAATCAACATCAATACGGACGCGATCGACGACGAGGGAGAGGCGGAGGAGG	1
VZV	AB097932_13861to13980	ATCAACTTCCAGACATGAAAATCGCATATTTAAATTAACGGAGAGGGAAGCTAATGAGGAAATCAACATCAATACGGACGCGATCGACGACGAGGGAGAGGCGGAGGAGGGAGAGGCGGA	1
VZV	AB097932_13871to13990	AGACATGAAAATCGCATATTTAAATTAACGGAGAGGGAAGCTAATGAGGAAATCAACATCAATACGGACGCGATCGACGACGAGGGAGAGGCGGAGGAGGGAGAGGCGGAGGAGGACGCG	1
VZV	AB097932_13881to14000	ATCGCATATTTAAATTAACGGAGAGGGAAGCTAATGAGGAAATCAACATCAATACGGACGCGATCGACGACGAGGGAGAGGCGGAGGAGGGAGAGGCGGAGGAGGACGCGATCGACGACG	1
VZV	AB097932_13891to14010	TAAATTAACGGAGAGGGAAGCTAATGAGGAAATCAACATCAATACGGACGCGATCGACGACGAGGGAGAGGCGGAGGAGGGAGAGGCGGAGGAGGACGCGATCGACGACGAGGGAGAGGC	1
VZV	AB097932_13901to14020	GAGAGGGAAGCTAATGAGGAAATCAACATCAATACGGACGCGATCGACGACGAGGGAGAGGCGGAGGAGGGAGAGGCGGAGGAGGACGCGATCGACGACGAGGGAGAGGCGGAGGAGGGA	1
VZV	AB097932_13911to14030	CTAATGAGGAAATCAACATCAATACGGACGCGATCGACGACGAGGGAGAGGCGGAGGAGGGAGAGGCGGAGGAGGACGCGATCGACGACGAGGGAGAGGCGGAGGAGGGAGAGGCGGAGG	1
VZV	AB097932_13921to14040	AATCAACATCAATACGGACGCGATCGACGACGAGGGAGAGGCGGAGGAGGGAGAGGCGGAGGAGGACGCGATCGACGACGAGGGAGAGGCGGAGGAGGGAGAGGCGGAGGAGGACGCGAT	1
VZV	AB097932_13931to14050	AATACGGACGCGATCGACGACGAGGGAGAGGCGGAGGAGGGAGAGGCGGAGGAGGACGCGATCGACGACGAGGGAGAGGCGGAGGAGGGAGAGGCGGAGGAGGACGCGATTGACGACGAG	1
VZV	AB097932_13941to14060	CGATCGACGACGAGGGAGAGGCGGAGGAGGGAGAGGCGGAGGAGGACGCGATCGACGACGAGGGAGAGGCGGAGGAGGGAGAGGCGGAGGAGGACGCGATTGACGACGAGGGAGAGGCGG	1
VZV	AB097932_13951to14070	CGAGGGAGAGGCGGAGGAGGGAGAGGCGGAGGAGGACGCGATCGACGACGAGGGAGAGGCGGAGGAGGGAGAGGCGGAGGAGGACGCGATTGACGACGAGGGAGAGGCGGAGGAGGGAGA	1
VZV	AB097932_13961to14080	GCGGAGGAGGGAGAGGCGGAGGAGGACGCGATCGACGACGAGGGAGAGGCGGAGGAGGGAGAGGCGGAGGAGGACGCGATTGACGACGAGGGAGAGGCGGAGGAGGGAGAGGCGGAGGAG	1
VZV	AB097932_13971to14090	GAGAGGCGGAGGAGGACGCGATCGACGACGAGGGAGAGGCGGAGGAGGGAGAGGCGGAGGAGGACGCGATTGACGACGAGGGAGAGGCGGAGGAGGGAGAGGCGGAGGAGGACGCGGCGG	1
VZV	AB097932_13981to14100	GGAGGACGCGATCGACGACGAGGGAGAGGCGGAGGAGGGAGAGGCGGAGGAGGACGCGATTGACGACGAGGGAGAGGCGGAGGAGGGAGAGGCGGAGGAGGACGCGGCGGAGGAGGACGC	1
VZV	AB097932_13991to14110	ATCGACGACGAGGGAGAGGCGGAGGAGGGAGAGGCGGAGGAGGACGCGATTGACGACGAGGGAGAGGCGGAGGAGGGAGAGGCGGAGGAGGACGCGGCGGAGGAGGACGCGATCGACGAC	1
VZV	AB097932_14001to14120	AGGGAGAGGCGGAGGAGGGAGAGGCGGAGGAGGACGCGATTGACGACGAGGGAGAGGCGGAGGAGGGAGAGGCGGAGGAGGACGCGGCGGAGGAGGACGCGATCGACGACGAGGGAGAGG	1
VZV	AB097932_14011to14130	GGAGGAGGGAGAGGCGGAGGAGGACGCGATTGACGACGAGGGAGAGGCGGAGGAGGGAGAGGCGGAGGAGGACGCGGCGGAGGAGGACGCGATCGACGACGAGGGAGAGGCGGAGGAGGA	1
VZV	AB097932_14021to14140	GAGGCGGAGGAGGACGCGATTGACGACGAGGGAGAGGCGGAGGAGGGAGAGGCGGAGGAGGACGCGGCGGAGGAGGACGCGATCGACGACGAGGGAGAGGCGGAGGAGGACGCGATCGAC	1
VZV	AB097932_14031to14150	AGGACGCGATTGACGACGAGGGAGAGGCGGAGGAGGGAGAGGCGGAGGAGGACGCGGCGGAGGAGGACGCGATCGACGACGAGGGAGAGGCGGAGGAGGACGCGATCGACGACGAGGGAG	1
VZV	AB097932_14041to14160	TGACGACGAGGGAGAGGCGGAGGAGGGAGAGGCGGAGGAGGACGCGGCGGAGGAGGACGCGATCGACGACGAGGGAGAGGCGGAGGAGGACGCGATCGACGACGAGGGAGAGGCGGAGGA	1
VZV	AB097932_14051to14170	GGAGAGGCGGAGGAGGGAGAGGCGGAGGAGGACGCGGCGGAGGAGGACGCGATCGACGACGAGGGAGAGGCGGAGGAGGACGCGATCGACGACGAGGGAGAGGCGGAGGAGGACGCGATC	1
VZV	AB097932_14061to14180	AGGAGGGAGAGGCGGAGGAGGACGCGGCGGAGGAGGACGCGATCGACGACGAGGGAGAGGCGGAGGAGGACGCGATCGACGACGAGGGAGAGGCGGAGGAGGACGCGATCGACGACGAGG	1
VZV	AB097932_14071to14190	GGCGGAGGAGGACGCGGCGGAGGAGGACGCGATCGACGACGAGGGAGAGGCGGAGGAGGACGCGATCGACGACGAGGGAGAGGCGGAGGAGGACGCGATCGACGACGAGGGAGAGGCGGA	1
VZV	AB097932_14081to14200	GACGCGGCGGAGGAGGACGCGATCGACGACGAGGGAGAGGCGGAGGAGGACGCGATCGACGACGAGGGAGAGGCGGAGGAGGACGCGATCGACGACGAGGGAGAGGCGGAGGAGGATTAT	1
VZV	AB097932_14091to14210	AGGAGGACGCGATCGACGACGAGGGAGAGGCGGAGGAGGACGCGATCGACGACGAGGGAGAGGCGGAGGAGGACGCGATCGACGACGAGGGAGAGGCGGAGGAGGATTATTTTTCTGTAA	1
VZV	AB097932_14101to14220	GATCGACGACGAGGGAGAGGCGGAGGAGGACGCGATCGACGACGAGGGAGAGGCGGAGGAGGACGCGATCGACGACGAGGGAGAGGCGGAGGAGGATTATTTTTCTGTAAGTCAAGTTTG	1
VZV	AB097932_14111to14230	GAGGGAGAGGCGGAGGAGGACGCGATCGACGACGAGGGAGAGGCGGAGGAGGACGCGATCGACGACGAGGGAGAGGCGGAGGAGGATTATTTTTCTGTAAGTCAAGTTTGCAGTCGAGAC	1
VZV	AB097932_14121to14240	CGGAGGAGGACGCGATCGACGACGAGGGAGAGGCGGAGGAGGACGCGATCGACGACGAGGGAGAGGCGGAGGAGGATTATTTTTCTGTAAGTCAAGTTTGCAGTCGAGACGCGGATGAGG	1
VZV	AB097932_14131to14250	CGCGATCGACGACGAGGGAGAGGCGGAGGAGGACGCGATCGACGACGAGGGAGAGGCGGAGGAGGATTATTTTTCTGTAAGTCAAGTTTGCAGTCGAGACGCGGATGAGGTTTATTTTAC	1
VZV	AB097932_14141to14260	GACGAGGGAGAGGCGGAGGAGGACGCGATCGACGACGAGGGAGAGGCGGAGGAGGATTATTTTTCTGTAAGTCAAGTTTGCAGTCGAGACGCGGATGAGGTTTATTTTACGTTAGACCCG	1
VZV	AB097932_14151to14270	AGGCGGAGGAGGACGCGATCGACGACGAGGGAGAGGCGGAGGAGGATTATTTTTCTGTAAGTCAAGTTTGCAGTCGAGACGCGGATGAGGTTTATTTTACGTTAGACCCGGAAATAAGTT	1
VZV	AB097932_14161to14280	GGACGCGATCGACGACGAGGGAGAGGCGGAGGAGGATTATTTTTCTGTAAGTCAAGTTTGCAGTCGAGACGCGGATGAGGTTTATTTTACGTTAGACCCGGAAATAAGTTACAGTACCGA	1
VZV	AB097932_14171to14290	GACGACGAGGGAGAGGCGGAGGAGGATTATTTTTCTGTAAGTCAAGTTTGCAGTCGAGACGCGGATGAGGTTTATTTTACGTTAGACCCGGAAATAAGTTACAGTACCGATCTTCGCATT	1
VZV	AB097932_14181to14300	GAGAGGCGGAGGAGGATTATTTTTCTGTAAGTCAAGTTTGCAGTCGAGACGCGGATGAGGTTTATTTTACGTTAGACCCGGAAATAAGTTACAGTACCGATCTTCGCATTGCAAAGGTTA	1
VZV	AB097932_14191to14310	GGAGGATTATTTTTCTGTAAGTCAAGTTTGCAGTCGAGACGCGGATGAGGTTTATTTTACGTTAGACCCGGAAATAAGTTACAGTACCGATCTTCGCATTGCAAAGGTTATGGAGCCTGC	1
VZV	AB097932_14201to14320	TTTTCTGTAAGTCAAGTTTGCAGTCGAGACGCGGATGAGGTTTATTTTACGTTAGACCCGGAAATAAGTTACAGTACCGATCTTCGCATTGCAAAGGTTATGGAGCCTGCGGTATCAAAG	1
VZV	AB097932_14211to14330	GTCAAGTTTGCAGTCGAGACGCGGATGAGGTTTATTTTACGTTAGACCCGGAAATAAGTTACAGTACCGATCTTCGCATTGCAAAGGTTATGGAGCCTGCGGTATCAAAGGAACTTAATG	1
VZV	AB097932_14221to14340	CAGTCGAGACGCGGATGAGGTTTATTTTACGTTAGACCCGGAAATAAGTTACAGTACCGATCTTCGCATTGCAAAGGTTATGGAGCCTGCGGTATCAAAGGAACTTAATGTATCAAAACG	1
VZV	AB097932_14231to14350	GCGGATGAGGTTTATTTTACGTTAGACCCGGAAATAAGTTACAGTACCGATCTTCGCATTGCAAAGGTTATGGAGCCTGCGGTATCAAAGGAACTTAATGTATCAAAACGTTGCGTTGAA	1
VZV	AB097932_14241to14360	TTTATTTTACGTTAGACCCGGAAATAAGTTACAGTACCGATCTTCGCATTGCAAAGGTTATGGAGCCTGCGGTATCAAAGGAACTTAATGTATCAAAACGTTGCGTTGAACCTGTTACCC	1
VZV	AB097932_14251to14370	GTTAGACCCGGAAATAAGTTACAGTACCGATCTTCGCATTGCAAAGGTTATGGAGCCTGCGGTATCAAAGGAACTTAATGTATCAAAACGTTGCGTTGAACCTGTTACCCTAACAGGCTC	1
VZV	AB097932_14261to14380	GAAATAAGTTACAGTACCGATCTTCGCATTGCAAAGGTTATGGAGCCTGCGGTATCAAAGGAACTTAATGTATCAAAACGTTGCGTTGAACCTGTTACCCTAACAGGCTCTATGTTAGCG	1
VZV	AB097932_14271to14390	ACAGTACCGATCTTCGCATTGCAAAGGTTATGGAGCCTGCGGTATCAAAGGAACTTAATGTATCAAAACGTTGCGTTGAACCTGTTACCCTAACAGGCTCTATGTTAGCGCATAATGGGT	1
VZV	AB097932_14281to14400	TCTTCGCATTGCAAAGGTTATGGAGCCTGCGGTATCAAAGGAACTTAATGTATCAAAACGTTGCGTTGAACCTGTTACCCTAACAGGCTCTATGTTAGCGCATAATGGGTTTGATGAGTC	1
VZV	AB097932_14291to14410	GCAAAGGTTATGGAGCCTGCGGTATCAAAGGAACTTAATGTATCAAAACGTTGCGTTGAACCTGTTACCCTAACAGGCTCTATGTTAGCGCATAATGGGTTTGATGAGTCCTGGTTTGCT	1
VZV	AB097932_14301to14420	TGGAGCCTGCGGTATCAAAGGAACTTAATGTATCAAAACGTTGCGTTGAACCTGTTACCCTAACAGGCTCTATGTTAGCGCATAATGGGTTTGATGAGTCCTGGTTTGCTATGCGCGAAT	1
VZV	AB097932_14311to14430	GGTATCAAAGGAACTTAATGTATCAAAACGTTGCGTTGAACCTGTTACCCTAACAGGCTCTATGTTAGCGCATAATGGGTTTGATGAGTCCTGGTTTGCTATGCGCGAATGTACCCGTCG	1
VZV	AB097932_14321to14440	GAACTTAATGTATCAAAACGTTGCGTTGAACCTGTTACCCTAACAGGCTCTATGTTAGCGCATAATGGGTTTGATGAGTCCTGGTTTGCTATGCGCGAATGTACCCGTCGCGAATATATT	1
VZV	AB097932_14331to14450	TATCAAAACGTTGCGTTGAACCTGTTACCCTAACAGGCTCTATGTTAGCGCATAATGGGTTTGATGAGTCCTGGTTTGCTATGCGCGAATGTACCCGTCGCGAATATATTACGGTCCAAG	1
VZV	AB097932_14341to14460	TTGCGTTGAACCTGTTACCCTAACAGGCTCTATGTTAGCGCATAATGGGTTTGATGAGTCCTGGTTTGCTATGCGCGAATGTACCCGTCGCGAATATATTACGGTCCAAGGATTATACGA	1
VZV	AB097932_14351to14470	CCTGTTACCCTAACAGGCTCTATGTTAGCGCATAATGGGTTTGATGAGTCCTGGTTTGCTATGCGCGAATGTACCCGTCGCGAATATATTACGGTCCAAGGATTATACGACCCAATTCAT	1
VZV	AB097932_14361to14480	TAACAGGCTCTATGTTAGCGCATAATGGGTTTGATGAGTCCTGGTTTGCTATGCGCGAATGTACCCGTCGCGAATATATTACGGTCCAAGGATTATACGACCCAATTCATTTACGGTATC	1
VZV	AB097932_14371to14490	TATGTTAGCGCATAATGGGTTTGATGAGTCCTGGTTTGCTATGCGCGAATGTACCCGTCGCGAATATATTACGGTCCAAGGATTATACGACCCAATTCATTTACGGTATCAGTTTGATAC	1
VZV	AB097932_14381to14500	CATAATGGGTTTGATGAGTCCTGGTTTGCTATGCGCGAATGTACCCGTCGCGAATATATTACGGTCCAAGGATTATACGACCCAATTCATTTACGGTATCAGTTTGATACTTCCCGGATG	1
VZV	AB097932_14391to14510	TTGATGAGTCCTGGTTTGCTATGCGCGAATGTACCCGTCGCGAATATATTACGGTCCAAGGATTATACGACCCAATTCATTTACGGTATCAGTTTGATACTTCCCGGATGACACCCCCAC	1
VZV	AB097932_14401to14520	CTGGTTTGCTATGCGCGAATGTACCCGTCGCGAATATATTACGGTCCAAGGATTATACGACCCAATTCATTTACGGTATCAGTTTGATACTTCCCGGATGACACCCCCACAGATTTTGAG	1
VZV	AB097932_14411to14530	ATGCGCGAATGTACCCGTCGCGAATATATTACGGTCCAAGGATTATACGACCCAATTCATTTACGGTATCAGTTTGATACTTCCCGGATGACACCCCCACAGATTTTGAGAACTATACCA	1
VZV	AB097932_14421to14540	GTACCCGTCGCGAATATATTACGGTCCAAGGATTATACGACCCAATTCATTTACGGTATCAGTTTGATACTTCCCGGATGACACCCCCACAGATTTTGAGAACTATACCAGCCCTTCCTA	1
VZV	AB097932_14431to14550	CGAATATATTACGGTCCAAGGATTATACGACCCAATTCATTTACGGTATCAGTTTGATACTTCCCGGATGACACCCCCACAGATTTTGAGAACTATACCAGCCCTTCCTAACATGACACT	1
VZV	AB097932_14441to14560	ACGGTCCAAGGATTATACGACCCAATTCATTTACGGTATCAGTTTGATACTTCCCGGATGACACCCCCACAGATTTTGAGAACTATACCAGCCCTTCCTAACATGACACTTGGTGAACTT	1
VZV	AB097932_14451to14570	GATTATACGACCCAATTCATTTACGGTATCAGTTTGATACTTCCCGGATGACACCCCCACAGATTTTGAGAACTATACCAGCCCTTCCTAACATGACACTTGGTGAACTTTTATTGATTT	1
VZV	AB097932_14461to14580	CCCAATTCATTTACGGTATCAGTTTGATACTTCCCGGATGACACCCCCACAGATTTTGAGAACTATACCAGCCCTTCCTAACATGACACTTGGTGAACTTTTATTGATTTTTCCTATTGA	1
VZV	AB097932_14471to14590	TTACGGTATCAGTTTGATACTTCCCGGATGACACCCCCACAGATTTTGAGAACTATACCAGCCCTTCCTAACATGACACTTGGTGAACTTTTATTGATTTTTCCTATTGAATTTATGGCC	1
VZV	AB097932_14481to14600	AGTTTGATACTTCCCGGATGACACCCCCACAGATTTTGAGAACTATACCAGCCCTTCCTAACATGACACTTGGTGAACTTTTATTGATTTTTCCTATTGAATTTATGGCCCAGCCAATTT	1
VZV	AB097932_14491to14610	TTCCCGGATGACACCCCCACAGATTTTGAGAACTATACCAGCCCTTCCTAACATGACACTTGGTGAACTTTTATTGATTTTTCCTATTGAATTTATGGCCCAGCCAATTTCTATAGAACG	1
VZV	AB097932_14501to14620	ACACCCCCACAGATTTTGAGAACTATACCAGCCCTTCCTAACATGACACTTGGTGAACTTTTATTGATTTTTCCTATTGAATTTATGGCCCAGCCAATTTCTATAGAACGTATTTTAGTT	1
VZV	AB097932_14511to14630	AGATTTTGAGAACTATACCAGCCCTTCCTAACATGACACTTGGTGAACTTTTATTGATTTTTCCTATTGAATTTATGGCCCAGCCAATTTCTATAGAACGTATTTTAGTTGAAGATGTAT	1
VZV	AB097932_14521to14640	AACTATACCAGCCCTTCCTAACATGACACTTGGTGAACTTTTATTGATTTTTCCTATTGAATTTATGGCCCAGCCAATTTCTATAGAACGTATTTTAGTTGAAGATGTATTTTTAGATAG	1
VZV	AB097932_14531to14650	GCCCTTCCTAACATGACACTTGGTGAACTTTTATTGATTTTTCCTATTGAATTTATGGCCCAGCCAATTTCTATAGAACGTATTTTAGTTGAAGATGTATTTTTAGATAGGCGGGCTTCC	1
VZV	AB097932_14541to14660	ACATGACACTTGGTGAACTTTTATTGATTTTTCCTATTGAATTTATGGCCCAGCCAATTTCTATAGAACGTATTTTAGTTGAAGATGTATTTTTAGATAGGCGGGCTTCCAGTAAAACAC	1
VZV	AB097932_14551to14670	TGGTGAACTTTTATTGATTTTTCCTATTGAATTTATGGCCCAGCCAATTTCTATAGAACGTATTTTAGTTGAAGATGTATTTTTAGATAGGCGGGCTTCCAGTAAAACACATAAATACGG	1
VZV	AB097932_14561to14680	TTATTGATTTTTCCTATTGAATTTATGGCCCAGCCAATTTCTATAGAACGTATTTTAGTTGAAGATGTATTTTTAGATAGGCGGGCTTCCAGTAAAACACATAAATACGGCCCGCGTTGG	1
VZV	AB097932_14571to14690	TTCCTATTGAATTTATGGCCCAGCCAATTTCTATAGAACGTATTTTAGTTGAAGATGTATTTTTAGATAGGCGGGCTTCCAGTAAAACACATAAATACGGCCCGCGTTGGAATTCCGTCT	1
VZV	AB097932_14581to14700	ATTTATGGCCCAGCCAATTTCTATAGAACGTATTTTAGTTGAAGATGTATTTTTAGATAGGCGGGCTTCCAGTAAAACACATAAATACGGCCCGCGTTGGAATTCCGTCTACGCACTTCC	1
VZV	AB097932_14591to14710	CAGCCAATTTCTATAGAACGTATTTTAGTTGAAGATGTATTTTTAGATAGGCGGGCTTCCAGTAAAACACATAAATACGGCCCGCGTTGGAATTCCGTCTACGCACTTCCATATAATGCG	1
VZV	AB097932_14601to14720	CTATAGAACGTATTTTAGTTGAAGATGTATTTTTAGATAGGCGGGCTTCCAGTAAAACACATAAATACGGCCCGCGTTGGAATTCCGTCTACGCACTTCCATATAATGCGGGTAAAATGT	1
VZV	AB097932_14611to14730	TATTTTAGTTGAAGATGTATTTTTAGATAGGCGGGCTTCCAGTAAAACACATAAATACGGCCCGCGTTGGAATTCCGTCTACGCACTTCCATATAATGCGGGTAAAATGTATGTACAACA	1
VZV	AB097932_14621to14740	GAAGATGTATTTTTAGATAGGCGGGCTTCCAGTAAAACACATAAATACGGCCCGCGTTGGAATTCCGTCTACGCACTTCCATATAATGCGGGTAAAATGTATGTACAACACATTCCTGGG	1
VZV	AB097932_14631to14750	TTTTAGATAGGCGGGCTTCCAGTAAAACACATAAATACGGCCCGCGTTGGAATTCCGTCTACGCACTTCCATATAATGCGGGTAAAATGTATGTACAACACATTCCTGGGTTTTATGACG	1
VZV	AB097932_14641to14760	GCGGGCTTCCAGTAAAACACATAAATACGGCCCGCGTTGGAATTCCGTCTACGCACTTCCATATAATGCGGGTAAAATGTATGTACAACACATTCCTGGGTTTTATGACGTGTCCTTACG	1
VZV	AB097932_14651to14770	AGTAAAACACATAAATACGGCCCGCGTTGGAATTCCGTCTACGCACTTCCATATAATGCGGGTAAAATGTATGTACAACACATTCCTGGGTTTTATGACGTGTCCTTACGTGCTGTGGGC	1
VZV	AB097932_14661to14780	ATAAATACGGCCCGCGTTGGAATTCCGTCTACGCACTTCCATATAATGCGGGTAAAATGTATGTACAACACATTCCTGGGTTTTATGACGTGTCCTTACGTGCTGTGGGCCAAGGAACGG	1
VZV	AB097932_14671to14790	CCCGCGTTGGAATTCCGTCTACGCACTTCCATATAATGCGGGTAAAATGTATGTACAACACATTCCTGGGTTTTATGACGTGTCCTTACGTGCTGTGGGCCAAGGAACGGCCATTTGGCA	1
VZV	AB097932_14681to14800	AATTCCGTCTACGCACTTCCATATAATGCGGGTAAAATGTATGTACAACACATTCCTGGGTTTTATGACGTGTCCTTACGTGCTGTGGGCCAAGGAACGGCCATTTGGCATCACATGATA	1
VZV	AB097932_14691to14810	ACGCACTTCCATATAATGCGGGTAAAATGTATGTACAACACATTCCTGGGTTTTATGACGTGTCCTTACGTGCTGTGGGCCAAGGAACGGCCATTTGGCATCACATGATATTATCCACAG	1
VZV	AB097932_14701to14820	ATATAATGCGGGTAAAATGTATGTACAACACATTCCTGGGTTTTATGACGTGTCCTTACGTGCTGTGGGCCAAGGAACGGCCATTTGGCATCACATGATATTATCCACAGCAGCATGCGC	1
VZV	AB097932_14711to14830	GGTAAAATGTATGTACAACACATTCCTGGGTTTTATGACGTGTCCTTACGTGCTGTGGGCCAAGGAACGGCCATTTGGCATCACATGATATTATCCACAGCAGCATGCGCTATTTCTAAT	1
VZV	AB097932_14721to14840	ATGTACAACACATTCCTGGGTTTTATGACGTGTCCTTACGTGCTGTGGGCCAAGGAACGGCCATTTGGCATCACATGATATTATCCACAGCAGCATGCGCTATTTCTAATCGCATTTCAC	1
VZV	AB097932_14731to14850	CATTCCTGGGTTTTATGACGTGTCCTTACGTGCTGTGGGCCAAGGAACGGCCATTTGGCATCACATGATATTATCCACAGCAGCATGCGCTATTTCTAATCGCATTTCACATGGAGATGG	1
VZV	AB097932_14741to14860	TTTTATGACGTGTCCTTACGTGCTGTGGGCCAAGGAACGGCCATTTGGCATCACATGATATTATCCACAGCAGCATGCGCTATTTCTAATCGCATTTCACATGGAGATGGATTAGGATTT	1
VZV	AB097932_14751to14870	TGTCCTTACGTGCTGTGGGCCAAGGAACGGCCATTTGGCATCACATGATATTATCCACAGCAGCATGCGCTATTTCTAATCGCATTTCACATGGAGATGGATTAGGATTTTTGTTAGACG	1
VZV	AB097932_14761to14880	TGCTGTGGGCCAAGGAACGGCCATTTGGCATCACATGATATTATCCACAGCAGCATGCGCTATTTCTAATCGCATTTCACATGGAGATGGATTAGGATTTTTGTTAGACGCGGCAATTCG	1
VZV	AB097932_14771to14890	CAAGGAACGGCCATTTGGCATCACATGATATTATCCACAGCAGCATGCGCTATTTCTAATCGCATTTCACATGGAGATGGATTAGGATTTTTGTTAGACGCGGCAATTCGTATTAGCGCA	1
VZV	AB097932_14781to14900	CCATTTGGCATCACATGATATTATCCACAGCAGCATGCGCTATTTCTAATCGCATTTCACATGGAGATGGATTAGGATTTTTGTTAGACGCGGCAATTCGTATTAGCGCAAACTGTATTT	1
VZV	AB097932_14791to14910	TCACATGATATTATCCACAGCAGCATGCGCTATTTCTAATCGCATTTCACATGGAGATGGATTAGGATTTTTGTTAGACGCGGCAATTCGTATTAGCGCAAACTGTATTTTTTTGGGACG	1
VZV	AB097932_14801to14920	TTATCCACAGCAGCATGCGCTATTTCTAATCGCATTTCACATGGAGATGGATTAGGATTTTTGTTAGACGCGGCAATTCGTATTAGCGCAAACTGTATTTTTTTGGGACGTAACGATAAT	1
VZV	AB097932_14811to14930	CAGCATGCGCTATTTCTAATCGCATTTCACATGGAGATGGATTAGGATTTTTGTTAGACGCGGCAATTCGTATTAGCGCAAACTGTATTTTTTTGGGACGTAACGATAATTTTGGCGTGG	1
VZV	AB097932_14821to14940	TATTTCTAATCGCATTTCACATGGAGATGGATTAGGATTTTTGTTAGACGCGGCAATTCGTATTAGCGCAAACTGTATTTTTTTGGGACGTAACGATAATTTTGGCGTGGGGGATCCATG	1
VZV	AB097932_14831to14950	CGCATTTCACATGGAGATGGATTAGGATTTTTGTTAGACGCGGCAATTCGTATTAGCGCAAACTGTATTTTTTTGGGACGTAACGATAATTTTGGCGTGGGGGATCCATGTTGGTTAGAA	1
VZV	AB097932_14841to14960	ATGGAGATGGATTAGGATTTTTGTTAGACGCGGCAATTCGTATTAGCGCAAACTGTATTTTTTTGGGACGTAACGATAATTTTGGCGTGGGGGATCCATGTTGGTTAGAAGACCATCTTG	1
VZV	AB097932_14851to14970	ATTAGGATTTTTGTTAGACGCGGCAATTCGTATTAGCGCAAACTGTATTTTTTTGGGACGTAACGATAATTTTGGCGTGGGGGATCCATGTTGGTTAGAAGACCATCTTGCCGGATTACC	1
VZV	AB097932_14861to14980	TTGTTAGACGCGGCAATTCGTATTAGCGCAAACTGTATTTTTTTGGGACGTAACGATAATTTTGGCGTGGGGGATCCATGTTGGTTAGAAGACCATCTTGCCGGATTACCACGAGAAGCC	1
VZV	AB097932_14871to14990	CGGCAATTCGTATTAGCGCAAACTGTATTTTTTTGGGACGTAACGATAATTTTGGCGTGGGGGATCCATGTTGGTTAGAAGACCATCTTGCCGGATTACCACGAGAAGCCGTACCCGACG	1
VZV	AB097932_14881to15000	TATTAGCGCAAACTGTATTTTTTTGGGACGTAACGATAATTTTGGCGTGGGGGATCCATGTTGGTTAGAAGACCATCTTGCCGGATTACCACGAGAAGCCGTACCCGACGTACTCCAAGT	1
VZV	AB097932_14891to15010	AACTGTATTTTTTTGGGACGTAACGATAATTTTGGCGTGGGGGATCCATGTTGGTTAGAAGACCATCTTGCCGGATTACCACGAGAAGCCGTACCCGACGTACTCCAAGTGACACAGTTG	1
VZV	AB097932_14901to15020	TTTTGGGACGTAACGATAATTTTGGCGTGGGGGATCCATGTTGGTTAGAAGACCATCTTGCCGGATTACCACGAGAAGCCGTACCCGACGTACTCCAAGTGACACAGTTGGTTTTGCCAA	1
VZV	AB097932_14911to15030	TAACGATAATTTTGGCGTGGGGGATCCATGTTGGTTAGAAGACCATCTTGCCGGATTACCACGAGAAGCCGTACCCGACGTACTCCAAGTGACACAGTTGGTTTTGCCAAATCGGGGTCC	1
VZV	AB097932_14921to15040	TTTGGCGTGGGGGATCCATGTTGGTTAGAAGACCATCTTGCCGGATTACCACGAGAAGCCGTACCCGACGTACTCCAAGTGACACAGTTGGTTTTGCCAAATCGGGGTCCAACGGTTGCC	1
VZV	AB097932_14931to15050	GGGATCCATGTTGGTTAGAAGACCATCTTGCCGGATTACCACGAGAAGCCGTACCCGACGTACTCCAAGTGACACAGTTGGTTTTGCCAAATCGGGGTCCAACGGTTGCCATTATGCGTG	1
VZV	AB097932_14941to15060	TTGGTTAGAAGACCATCTTGCCGGATTACCACGAGAAGCCGTACCCGACGTACTCCAAGTGACACAGTTGGTTTTGCCAAATCGGGGTCCAACGGTTGCCATTATGCGTGGTTTTTTTGG	1
VZV	AB097932_14951to15070	GACCATCTTGCCGGATTACCACGAGAAGCCGTACCCGACGTACTCCAAGTGACACAGTTGGTTTTGCCAAATCGGGGTCCAACGGTTGCCATTATGCGTGGTTTTTTTGGGGCGTTGGCA	1
VZV	AB097932_14961to15080	CCGGATTACCACGAGAAGCCGTACCCGACGTACTCCAAGTGACACAGTTGGTTTTGCCAAATCGGGGTCCAACGGTTGCCATTATGCGTGGTTTTTTTGGGGCGTTGGCATATTGGCCCG	1
VZV	AB097932_14971to15090	ACGAGAAGCCGTACCCGACGTACTCCAAGTGACACAGTTGGTTTTGCCAAATCGGGGTCCAACGGTTGCCATTATGCGTGGTTTTTTTGGGGCGTTGGCATATTGGCCCGAACTAAGAAT	1
VZV	AB097932_14981to15100	GTACCCGACGTACTCCAAGTGACACAGTTGGTTTTGCCAAATCGGGGTCCAACGGTTGCCATTATGCGTGGTTTTTTTGGGGCGTTGGCATATTGGCCCGAACTAAGAATTGCTATAAGT	1
VZV	AB097932_14991to15110	TACTCCAAGTGACACAGTTGGTTTTGCCAAATCGGGGTCCAACGGTTGCCATTATGCGTGGTTTTTTTGGGGCGTTGGCATATTGGCCCGAACTAAGAATTGCTATAAGTGAACCATCTA	1
VZV	AB097932_15001to15120	GACACAGTTGGTTTTGCCAAATCGGGGTCCAACGGTTGCCATTATGCGTGGTTTTTTTGGGGCGTTGGCATATTGGCCCGAACTAAGAATTGCTATAAGTGAACCATCTACATCTTTGGT	1
VZV	AB097932_15011to15130	GTTTTGCCAAATCGGGGTCCAACGGTTGCCATTATGCGTGGTTTTTTTGGGGCGTTGGCATATTGGCCCGAACTAAGAATTGCTATAAGTGAACCATCTACATCTTTGGTGCGATATGCT	1
VZV	AB097932_15021to15140	ATCGGGGTCCAACGGTTGCCATTATGCGTGGTTTTTTTGGGGCGTTGGCATATTGGCCCGAACTAAGAATTGCTATAAGTGAACCATCTACATCTTTGGTGCGATATGCTACCGGTCACA	1
VZV	AB097932_15031to15150	AACGGTTGCCATTATGCGTGGTTTTTTTGGGGCGTTGGCATATTGGCCCGAACTAAGAATTGCTATAAGTGAACCATCTACATCTTTGGTGCGATATGCTACCGGTCACATGGAACTTGC	1
VZV	AB097932_15041to15160	ATTATGCGTGGTTTTTTTGGGGCGTTGGCATATTGGCCCGAACTAAGAATTGCTATAAGTGAACCATCTACATCTTTGGTGCGATATGCTACCGGTCACATGGAACTTGCCGAATGGTTT	1
VZV	AB097932_15051to15170	GTTTTTTTGGGGCGTTGGCATATTGGCCCGAACTAAGAATTGCTATAAGTGAACCATCTACATCTTTGGTGCGATATGCTACCGGTCACATGGAACTTGCCGAATGGTTTTTATTTTCAC	1
VZV	AB097932_15061to15180	GGCGTTGGCATATTGGCCCGAACTAAGAATTGCTATAAGTGAACCATCTACATCTTTGGTGCGATATGCTACCGGTCACATGGAACTTGCCGAATGGTTTTTATTTTCACGTACACATAG	1
VZV	AB097932_15071to15190	TATTGGCCCGAACTAAGAATTGCTATAAGTGAACCATCTACATCTTTGGTGCGATATGCTACCGGTCACATGGAACTTGCCGAATGGTTTTTATTTTCACGTACACATAGTTTAAAGCCA	1
VZV	AB097932_15081to15200	AACTAAGAATTGCTATAAGTGAACCATCTACATCTTTGGTGCGATATGCTACCGGTCACATGGAACTTGCCGAATGGTTTTTATTTTCACGTACACATAGTTTAAAGCCACAATTTACCC	1
VZV	AB097932_15091to15210	TGCTATAAGTGAACCATCTACATCTTTGGTGCGATATGCTACCGGTCACATGGAACTTGCCGAATGGTTTTTATTTTCACGTACACATAGTTTAAAGCCACAATTTACCCCAACGGAACG	1
VZV	AB097932_15101to15220	GAACCATCTACATCTTTGGTGCGATATGCTACCGGTCACATGGAACTTGCCGAATGGTTTTTATTTTCACGTACACATAGTTTAAAGCCACAATTTACCCCAACGGAACGGGAAATGTTA	1
VZV	AB097932_15111to15230	CATCTTTGGTGCGATATGCTACCGGTCACATGGAACTTGCCGAATGGTTTTTATTTTCACGTACACATAGTTTAAAGCCACAATTTACCCCAACGGAACGGGAAATGTTAGCGTCATTTT	1
VZV	AB097932_15121to15240	GCGATATGCTACCGGTCACATGGAACTTGCCGAATGGTTTTTATTTTCACGTACACATAGTTTAAAGCCACAATTTACCCCAACGGAACGGGAAATGTTAGCGTCATTTTTTACGTTGTA	1
VZV	AB097932_15131to15250	ACCGGTCACATGGAACTTGCCGAATGGTTTTTATTTTCACGTACACATAGTTTAAAGCCACAATTTACCCCAACGGAACGGGAAATGTTAGCGTCATTTTTTACGTTGTATGTTACTCTT	1
VZV	AB097932_15141to15260	TGGAACTTGCCGAATGGTTTTTATTTTCACGTACACATAGTTTAAAGCCACAATTTACCCCAACGGAACGGGAAATGTTAGCGTCATTTTTTACGTTGTATGTTACTCTTGGTGGAGGAA	1
VZV	AB097932_15151to15270	CGAATGGTTTTTATTTTCACGTACACATAGTTTAAAGCCACAATTTACCCCAACGGAACGGGAAATGTTAGCGTCATTTTTTACGTTGTATGTTACTCTTGGTGGAGGAATGTTGAACTG	1
VZV	AB097932_15161to15280	TTATTTTCACGTACACATAGTTTAAAGCCACAATTTACCCCAACGGAACGGGAAATGTTAGCGTCATTTTTTACGTTGTATGTTACTCTTGGTGGAGGAATGTTGAACTGGATCTGTAGA	1
VZV	AB097932_15171to15290	GTACACATAGTTTAAAGCCACAATTTACCCCAACGGAACGGGAAATGTTAGCGTCATTTTTTACGTTGTATGTTACTCTTGGTGGAGGAATGTTGAACTGGATCTGTAGAGCAACTGCAA	1
VZV	AB097932_15181to15300	TTTAAAGCCACAATTTACCCCAACGGAACGGGAAATGTTAGCGTCATTTTTTACGTTGTATGTTACTCTTGGTGGAGGAATGTTGAACTGGATCTGTAGAGCAACTGCAATGTATTTAGC	1
VZV	AB097932_15191to15310	CAATTTACCCCAACGGAACGGGAAATGTTAGCGTCATTTTTTACGTTGTATGTTACTCTTGGTGGAGGAATGTTGAACTGGATCTGTAGAGCAACTGCAATGTATTTAGCTGCTCCTTAC	1
VZV	AB097932_15201to15320	CAACGGAACGGGAAATGTTAGCGTCATTTTTTACGTTGTATGTTACTCTTGGTGGAGGAATGTTGAACTGGATCTGTAGAGCAACTGCAATGTATTTAGCTGCTCCTTACCATTCCCGTT	1
VZV	AB097932_15211to15330	GGAAATGTTAGCGTCATTTTTTACGTTGTATGTTACTCTTGGTGGAGGAATGTTGAACTGGATCTGTAGAGCAACTGCAATGTATTTAGCTGCTCCTTACCATTCCCGTTCGGCTTACAT	1
VZV	AB097932_15221to15340	GCGTCATTTTTTACGTTGTATGTTACTCTTGGTGGAGGAATGTTGAACTGGATCTGTAGAGCAACTGCAATGTATTTAGCTGCTCCTTACCATTCCCGTTCGGCTTACATCGCGGTCTGT	1
VZV	AB097932_15231to15350	TTACGTTGTATGTTACTCTTGGTGGAGGAATGTTGAACTGGATCTGTAGAGCAACTGCAATGTATTTAGCTGCTCCTTACCATTCCCGTTCGGCTTACATCGCGGTCTGTGAATCTCTGC	1
VZV	AB097932_15241to15360	TGTTACTCTTGGTGGAGGAATGTTGAACTGGATCTGTAGAGCAACTGCAATGTATTTAGCTGCTCCTTACCATTCCCGTTCGGCTTACATCGCGGTCTGTGAATCTCTGCCCTATTACTA	1
VZV	AB097932_15251to15370	GGTGGAGGAATGTTGAACTGGATCTGTAGAGCAACTGCAATGTATTTAGCTGCTCCTTACCATTCCCGTTCGGCTTACATCGCGGTCTGTGAATCTCTGCCCTATTACTATATCCCGGTT	1
VZV	AB097932_15261to15380	TGTTGAACTGGATCTGTAGAGCAACTGCAATGTATTTAGCTGCTCCTTACCATTCCCGTTCGGCTTACATCGCGGTCTGTGAATCTCTGCCCTATTACTATATCCCGGTTAATAGTGACC	1
VZV	AB097932_15271to15390	GATCTGTAGAGCAACTGCAATGTATTTAGCTGCTCCTTACCATTCCCGTTCGGCTTACATCGCGGTCTGTGAATCTCTGCCCTATTACTATATCCCGGTTAATAGTGACCTGTTATGTGA	1
VZV	AB097932_15281to15400	GCAACTGCAATGTATTTAGCTGCTCCTTACCATTCCCGTTCGGCTTACATCGCGGTCTGTGAATCTCTGCCCTATTACTATATCCCGGTTAATAGTGACCTGTTATGTGATTTAGAGGTA	1
VZV	AB097932_15291to15410	TGTATTTAGCTGCTCCTTACCATTCCCGTTCGGCTTACATCGCGGTCTGTGAATCTCTGCCCTATTACTATATCCCGGTTAATAGTGACCTGTTATGTGATTTAGAGGTATTACTGTTAG	1
VZV	AB097932_15301to15420	TGCTCCTTACCATTCCCGTTCGGCTTACATCGCGGTCTGTGAATCTCTGCCCTATTACTATATCCCGGTTAATAGTGACCTGTTATGTGATTTAGAGGTATTACTGTTAGGCGAGGTCGA	1
VZV	AB097932_15311to15430	CATTCCCGTTCGGCTTACATCGCGGTCTGTGAATCTCTGCCCTATTACTATATCCCGGTTAATAGTGACCTGTTATGTGATTTAGAGGTATTACTGTTAGGCGAGGTCGACCTCCCAACT	1
VZV	AB097932_15321to15440	CGGCTTACATCGCGGTCTGTGAATCTCTGCCCTATTACTATATCCCGGTTAATAGTGACCTGTTATGTGATTTAGAGGTATTACTGTTAGGCGAGGTCGACCTCCCAACTGTTTGTGAAT	1
VZV	AB097932_15331to15450	CGCGGTCTGTGAATCTCTGCCCTATTACTATATCCCGGTTAATAGTGACCTGTTATGTGATTTAGAGGTATTACTGTTAGGCGAGGTCGACCTCCCAACTGTTTGTGAATCCTACGCAAC	1
VZV	AB097932_15341to15460	GAATCTCTGCCCTATTACTATATCCCGGTTAATAGTGACCTGTTATGTGATTTAGAGGTATTACTGTTAGGCGAGGTCGACCTCCCAACTGTTTGTGAATCCTACGCAACTATTGCACAC	1
VZV	AB097932_15351to15470	CCTATTACTATATCCCGGTTAATAGTGACCTGTTATGTGATTTAGAGGTATTACTGTTAGGCGAGGTCGACCTCCCAACTGTTTGTGAATCCTACGCAACTATTGCACACGAATTAACCG	1
VZV	AB097932_15361to15480	TATCCCGGTTAATAGTGACCTGTTATGTGATTTAGAGGTATTACTGTTAGGCGAGGTCGACCTCCCAACTGTTTGTGAATCCTACGCAACTATTGCACACGAATTAACCGGATATGAGGC	1
VZV	AB097932_15371to15490	AATAGTGACCTGTTATGTGATTTAGAGGTATTACTGTTAGGCGAGGTCGACCTCCCAACTGTTTGTGAATCCTACGCAACTATTGCACACGAATTAACCGGATATGAGGCTGTTCGCACA	1
VZV	AB097932_15381to15500	TGTTATGTGATTTAGAGGTATTACTGTTAGGCGAGGTCGACCTCCCAACTGTTTGTGAATCCTACGCAACTATTGCACACGAATTAACCGGATATGAGGCTGTTCGCACAGCAGCCACAA	1
VZV	AB097932_15391to15510	TTTAGAGGTATTACTGTTAGGCGAGGTCGACCTCCCAACTGTTTGTGAATCCTACGCAACTATTGCACACGAATTAACCGGATATGAGGCTGTTCGCACAGCAGCCACAAATTTTATGAT	1
VZV	AB097932_15401to15520	TTACTGTTAGGCGAGGTCGACCTCCCAACTGTTTGTGAATCCTACGCAACTATTGCACACGAATTAACCGGATATGAGGCTGTTCGCACAGCAGCCACAAATTTTATGATAGAGTTTGCC	1
VZV	AB097932_15411to15530	GCGAGGTCGACCTCCCAACTGTTTGTGAATCCTACGCAACTATTGCACACGAATTAACCGGATATGAGGCTGTTCGCACAGCAGCCACAAATTTTATGATAGAGTTTGCCGATTGTTATA	1
VZV	AB097932_15421to15540	CCTCCCAACTGTTTGTGAATCCTACGCAACTATTGCACACGAATTAACCGGATATGAGGCTGTTCGCACAGCAGCCACAAATTTTATGATAGAGTTTGCCGATTGTTATAAGGAAAGTGA	1
VZV	AB097932_15431to15550	GTTTGTGAATCCTACGCAACTATTGCACACGAATTAACCGGATATGAGGCTGTTCGCACAGCAGCCACAAATTTTATGATAGAGTTTGCCGATTGTTATAAGGAAAGTGAGACCGATTTA	1
VZV	AB097932_15441to15560	CCTACGCAACTATTGCACACGAATTAACCGGATATGAGGCTGTTCGCACAGCAGCCACAAATTTTATGATAGAGTTTGCCGATTGTTATAAGGAAAGTGAGACCGATTTAATGGTAAGCG	1
VZV	AB097932_15451to15570	TATTGCACACGAATTAACCGGATATGAGGCTGTTCGCACAGCAGCCACAAATTTTATGATAGAGTTTGCCGATTGTTATAAGGAAAGTGAGACCGATTTAATGGTAAGCGCGTACCTGGG	1
VZV	AB097932_15461to15580	GAATTAACCGGATATGAGGCTGTTCGCACAGCAGCCACAAATTTTATGATAGAGTTTGCCGATTGTTATAAGGAAAGTGAGACCGATTTAATGGTAAGCGCGTACCTGGGGGCCGTTTTA	1
VZV	AB097932_15471to15590	GATATGAGGCTGTTCGCACAGCAGCCACAAATTTTATGATAGAGTTTGCCGATTGTTATAAGGAAAGTGAGACCGATTTAATGGTAAGCGCGTACCTGGGGGCCGTTTTATTGTTACAAC	1
VZV	AB097932_15481to15600	TGTTCGCACAGCAGCCACAAATTTTATGATAGAGTTTGCCGATTGTTATAAGGAAAGTGAGACCGATTTAATGGTAAGCGCGTACCTGGGGGCCGTTTTATTGTTACAACGGGTGTTGGG	1
VZV	AB097932_15491to15610	GCAGCCACAAATTTTATGATAGAGTTTGCCGATTGTTATAAGGAAAGTGAGACCGATTTAATGGTAAGCGCGTACCTGGGGGCCGTTTTATTGTTACAACGGGTGTTGGGTCATGCAAAT	1
VZV	AB097932_15501to15620	ATTTTATGATAGAGTTTGCCGATTGTTATAAGGAAAGTGAGACCGATTTAATGGTAAGCGCGTACCTGGGGGCCGTTTTATTGTTACAACGGGTGTTGGGTCATGCAAATCTTCTTTTGT	1
VZV	AB097932_15511to15630	AGAGTTTGCCGATTGTTATAAGGAAAGTGAGACCGATTTAATGGTAAGCGCGTACCTGGGGGCCGTTTTATTGTTACAACGGGTGTTGGGTCATGCAAATCTTCTTTTGTTGCTTCTCTC	1
VZV	AB097932_15521to15640	GATTGTTATAAGGAAAGTGAGACCGATTTAATGGTAAGCGCGTACCTGGGGGCCGTTTTATTGTTACAACGGGTGTTGGGTCATGCAAATCTTCTTTTGTTGCTTCTCTCCGGTGCTGCG	1
VZV	AB097932_15531to15650	AGGAAAGTGAGACCGATTTAATGGTAAGCGCGTACCTGGGGGCCGTTTTATTGTTACAACGGGTGTTGGGTCATGCAAATCTTCTTTTGTTGCTTCTCTCCGGTGCTGCGTTGTACGGAG	1
VZV	AB097932_15541to15660	GACCGATTTAATGGTAAGCGCGTACCTGGGGGCCGTTTTATTGTTACAACGGGTGTTGGGTCATGCAAATCTTCTTTTGTTGCTTCTCTCCGGTGCTGCGTTGTACGGAGGATGTTCAAT	1
VZV	AB097932_15551to15670	ATGGTAAGCGCGTACCTGGGGGCCGTTTTATTGTTACAACGGGTGTTGGGTCATGCAAATCTTCTTTTGTTGCTTCTCTCCGGTGCTGCGTTGTACGGAGGATGTTCAATTTACATCCCC	1
VZV	AB097932_15561to15680	CGTACCTGGGGGCCGTTTTATTGTTACAACGGGTGTTGGGTCATGCAAATCTTCTTTTGTTGCTTCTCTCCGGTGCTGCGTTGTACGGAGGATGTTCAATTTACATCCCCCGAGGTATTT	1
VZV	AB097932_15571to15690	GGCCGTTTTATTGTTACAACGGGTGTTGGGTCATGCAAATCTTCTTTTGTTGCTTCTCTCCGGTGCTGCGTTGTACGGAGGATGTTCAATTTACATCCCCCGAGGTATTTTAGATGCATA	1
VZV	AB097932_15581to15700	TTGTTACAACGGGTGTTGGGTCATGCAAATCTTCTTTTGTTGCTTCTCTCCGGTGCTGCGTTGTACGGAGGATGTTCAATTTACATCCCCCGAGGTATTTTAGATGCATATAATACTTTA	1
VZV	AB097932_15591to15710	GGGTGTTGGGTCATGCAAATCTTCTTTTGTTGCTTCTCTCCGGTGCTGCGTTGTACGGAGGATGTTCAATTTACATCCCCCGAGGTATTTTAGATGCATATAATACTTTAATGTTGGCAG	1
VZV	AB097932_15601to15720	TCATGCAAATCTTCTTTTGTTGCTTCTCTCCGGTGCTGCGTTGTACGGAGGATGTTCAATTTACATCCCCCGAGGTATTTTAGATGCATATAATACTTTAATGTTGGCAGCAAGTCCTCT	1
VZV	AB097932_15611to15730	CTTCTTTTGTTGCTTCTCTCCGGTGCTGCGTTGTACGGAGGATGTTCAATTTACATCCCCCGAGGTATTTTAGATGCATATAATACTTTAATGTTGGCAGCAAGTCCTCTTTACGCTCAC	1
VZV	AB097932_15621to15740	TGCTTCTCTCCGGTGCTGCGTTGTACGGAGGATGTTCAATTTACATCCCCCGAGGTATTTTAGATGCATATAATACTTTAATGTTGGCAGCAAGTCCTCTTTACGCTCACCAAACTTTAA	1
VZV	AB097932_15631to15750	CGGTGCTGCGTTGTACGGAGGATGTTCAATTTACATCCCCCGAGGTATTTTAGATGCATATAATACTTTAATGTTGGCAGCAAGTCCTCTTTACGCTCACCAAACTTTAACATCCTTTTG	1
VZV	AB097932_15641to15760	TTGTACGGAGGATGTTCAATTTACATCCCCCGAGGTATTTTAGATGCATATAATACTTTAATGTTGGCAGCAAGTCCTCTTTACGCTCACCAAACTTTAACATCCTTTTGGAAAGACCGC	1
VZV	AB097932_15651to15770	GATGTTCAATTTACATCCCCCGAGGTATTTTAGATGCATATAATACTTTAATGTTGGCAGCAAGTCCTCTTTACGCTCACCAAACTTTAACATCCTTTTGGAAAGACCGCGATGATGCAA	1
VZV	AB097932_15661to15780	TTACATCCCCCGAGGTATTTTAGATGCATATAATACTTTAATGTTGGCAGCAAGTCCTCTTTACGCTCACCAAACTTTAACATCCTTTTGGAAAGACCGCGATGATGCAATGCAAACTTT	1
VZV	AB097932_15671to15790	CGAGGTATTTTAGATGCATATAATACTTTAATGTTGGCAGCAAGTCCTCTTTACGCTCACCAAACTTTAACATCCTTTTGGAAAGACCGCGATGATGCAATGCAAACTTTGGGGATTCGA	1
VZV	AB097932_15681to15800	TAGATGCATATAATACTTTAATGTTGGCAGCAAGTCCTCTTTACGCTCACCAAACTTTAACATCCTTTTGGAAAGACCGCGATGATGCAATGCAAACTTTGGGGATTCGACCGACAACGG	1
VZV	AB097932_15691to15810	TAATACTTTAATGTTGGCAGCAAGTCCTCTTTACGCTCACCAAACTTTAACATCCTTTTGGAAAGACCGCGATGATGCAATGCAAACTTTGGGGATTCGACCGACAACGGACGTTTTACC	1
VZV	AB097932_15701to15820	ATGTTGGCAGCAAGTCCTCTTTACGCTCACCAAACTTTAACATCCTTTTGGAAAGACCGCGATGATGCAATGCAAACTTTGGGGATTCGACCGACAACGGACGTTTTACCCAAAGAGCAA	1
VZV	AB097932_15711to15830	CAAGTCCTCTTTACGCTCACCAAACTTTAACATCCTTTTGGAAAGACCGCGATGATGCAATGCAAACTTTGGGGATTCGACCGACAACGGACGTTTTACCCAAAGAGCAAGACAGGATAG	1
VZV	AB097932_15721to15840	TTACGCTCACCAAACTTTAACATCCTTTTGGAAAGACCGCGATGATGCAATGCAAACTTTGGGGATTCGACCGACAACGGACGTTTTACCCAAAGAGCAAGACAGGATAGTTCAGGCATC	1
VZV	AB097932_15731to15850	CAAACTTTAACATCCTTTTGGAAAGACCGCGATGATGCAATGCAAACTTTGGGGATTCGACCGACAACGGACGTTTTACCCAAAGAGCAAGACAGGATAGTTCAGGCATCACCTATAGAG	1
VZV	AB097932_15741to15860	CATCCTTTTGGAAAGACCGCGATGATGCAATGCAAACTTTGGGGATTCGACCGACAACGGACGTTTTACCCAAAGAGCAAGACAGGATAGTTCAGGCATCACCTATAGAGATGAACTTCC	1
VZV	AB097932_15751to15870	GAAAGACCGCGATGATGCAATGCAAACTTTGGGGATTCGACCGACAACGGACGTTTTACCCAAAGAGCAAGACAGGATAGTTCAGGCATCACCTATAGAGATGAACTTCCGTTTTGTGGG	1
VZV	AB097932_15761to15880	GATGATGCAATGCAAACTTTGGGGATTCGACCGACAACGGACGTTTTACCCAAAGAGCAAGACAGGATAGTTCAGGCATCACCTATAGAGATGAACTTCCGTTTTGTGGGATTGGAGACC	1
VZV	AB097932_15771to15890	TGCAAACTTTGGGGATTCGACCGACAACGGACGTTTTACCCAAAGAGCAAGACAGGATAGTTCAGGCATCACCTATAGAGATGAACTTCCGTTTTGTGGGATTGGAGACCATCTATCCCC	1
VZV	AB097932_15781to15900	GGGGATTCGACCGACAACGGACGTTTTACCCAAAGAGCAAGACAGGATAGTTCAGGCATCACCTATAGAGATGAACTTCCGTTTTGTGGGATTGGAGACCATCTATCCCCGAGAACAGCC	1
VZV	AB097932_15791to15910	CCGACAACGGACGTTTTACCCAAAGAGCAAGACAGGATAGTTCAGGCATCACCTATAGAGATGAACTTCCGTTTTGTGGGATTGGAGACCATCTATCCCCGAGAACAGCCCATTCCCTCC	1
VZV	AB097932_15801to15920	ACGTTTTACCCAAAGAGCAAGACAGGATAGTTCAGGCATCACCTATAGAGATGAACTTCCGTTTTGTGGGATTGGAGACCATCTATCCCCGAGAACAGCCCATTCCCTCCGTGGACCTAG	1
VZV	AB097932_15811to15930	CAAAGAGCAAGACAGGATAGTTCAGGCATCACCTATAGAGATGAACTTCCGTTTTGTGGGATTGGAGACCATCTATCCCCGAGAACAGCCCATTCCCTCCGTGGACCTAGCCGAAAATCT	1
VZV	AB097932_15821to15940	GACAGGATAGTTCAGGCATCACCTATAGAGATGAACTTCCGTTTTGTGGGATTGGAGACCATCTATCCCCGAGAACAGCCCATTCCCTCCGTGGACCTAGCCGAAAATCTTATGCAATAC	1
VZV	AB097932_15831to15950	TTCAGGCATCACCTATAGAGATGAACTTCCGTTTTGTGGGATTGGAGACCATCTATCCCCGAGAACAGCCCATTCCCTCCGTGGACCTAGCCGAAAATCTTATGCAATACAGGAATGAAA	1
VZV	AB097932_15841to15960	ACCTATAGAGATGAACTTCCGTTTTGTGGGATTGGAGACCATCTATCCCCGAGAACAGCCCATTCCCTCCGTGGACCTAGCCGAAAATCTTATGCAATACAGGAATGAAATTCTGGGTTT	1
VZV	AB097932_15851to15970	ATGAACTTCCGTTTTGTGGGATTGGAGACCATCTATCCCCGAGAACAGCCCATTCCCTCCGTGGACCTAGCCGAAAATCTTATGCAATACAGGAATGAAATTCTGGGTTTGGATTGGAAA	1
VZV	AB097932_15861to15980	GTTTTGTGGGATTGGAGACCATCTATCCCCGAGAACAGCCCATTCCCTCCGTGGACCTAGCCGAAAATCTTATGCAATACAGGAATGAAATTCTGGGTTTGGATTGGAAAAGCGTAGCCA	1
VZV	AB097932_15871to15990	ATTGGAGACCATCTATCCCCGAGAACAGCCCATTCCCTCCGTGGACCTAGCCGAAAATCTTATGCAATACAGGAATGAAATTCTGGGTTTGGATTGGAAAAGCGTAGCCATGCATTTACT	1
VZV	AB097932_15881to16000	ATCTATCCCCGAGAACAGCCCATTCCCTCCGTGGACCTAGCCGAAAATCTTATGCAATACAGGAATGAAATTCTGGGTTTGGATTGGAAAAGCGTAGCCATGCATTTACTACGAAAATAT	1
VZV	AB097932_15891to16010	GAGAACAGCCCATTCCCTCCGTGGACCTAGCCGAAAATCTTATGCAATACAGGAATGAAATTCTGGGTTTGGATTGGAAAAGCGTAGCCATGCATTTACTACGAAAATATTAAGGGTTGT	1
VZV	AB097932_15901to16020	CATTCCCTCCGTGGACCTAGCCGAAAATCTTATGCAATACAGGAATGAAATTCTGGGTTTGGATTGGAAAAGCGTAGCCATGCATTTACTACGAAAATATTAAGGGTTGTGATTTTTTTC	1
VZV	AB097932_15911to16030	GTGGACCTAGCCGAAAATCTTATGCAATACAGGAATGAAATTCTGGGTTTGGATTGGAAAAGCGTAGCCATGCATTTACTACGAAAATATTAAGGGTTGTGATTTTTTTCATTAGGATGA	1
VZV	AB097932_15921to16040	CCGAAAATCTTATGCAATACAGGAATGAAATTCTGGGTTTGGATTGGAAAAGCGTAGCCATGCATTTACTACGAAAATATTAAGGGTTGTGATTTTTTTCATTAGGATGAAAAGAACGTT	1
VZV	AB097932_15931to16050	TATGCAATACAGGAATGAAATTCTGGGTTTGGATTGGAAAAGCGTAGCCATGCATTTACTACGAAAATATTAAGGGTTGTGATTTTTTTCATTAGGATGAAAAGAACGTTTCCTAGCCAC	1
VZV	AB097932_15941to16060	AGGAATGAAATTCTGGGTTTGGATTGGAAAAGCGTAGCCATGCATTTACTACGAAAATATTAAGGGTTGTGATTTTTTTCATTAGGATGAAAAGAACGTTTCCTAGCCACACCCACAAAG	1
VZV	AB097932_15951to16070	TTCTGGGTTTGGATTGGAAAAGCGTAGCCATGCATTTACTACGAAAATATTAAGGGTTGTGATTTTTTTCATTAGGATGAAAAGAACGTTTCCTAGCCACACCCACAAAGGAGTTTGTAA	1
VZV	AB097932_15961to16080	GGATTGGAAAAGCGTAGCCATGCATTTACTACGAAAATATTAAGGGTTGTGATTTTTTTCATTAGGATGAAAAGAACGTTTCCTAGCCACACCCACAAAGGAGTTTGTAAAATAAAATCT	1
VZV	AB097932_15971to16090	AGCGTAGCCATGCATTTACTACGAAAATATTAAGGGTTGTGATTTTTTTCATTAGGATGAAAAGAACGTTTCCTAGCCACACCCACAAAGGAGTTTGTAAAATAAAATCTCTGTTTAGAC	1
VZV	AB097932_15981to16100	TGCATTTACTACGAAAATATTAAGGGTTGTGATTTTTTTCATTAGGATGAAAAGAACGTTTCCTAGCCACACCCACAAAGGAGTTTGTAAAATAAAATCTCTGTTTAGACCTTAAAATTT	1
VZV	AB097932_15991to16110	ACGAAAATATTAAGGGTTGTGATTTTTTTCATTAGGATGAAAAGAACGTTTCCTAGCCACACCCACAAAGGAGTTTGTAAAATAAAATCTCTGTTTAGACCTTAAAATTTGTTGTGTGTG	1
VZV	AB097932_16001to16120	TAAGGGTTGTGATTTTTTTCATTAGGATGAAAAGAACGTTTCCTAGCCACACCCACAAAGGAGTTTGTAAAATAAAATCTCTGTTTAGACCTTAAAATTTGTTGTGTGTGTTGTGTGGGG	1
VZV	AB097932_16011to16130	GATTTTTTTCATTAGGATGAAAAGAACGTTTCCTAGCCACACCCACAAAGGAGTTTGTAAAATAAAATCTCTGTTTAGACCTTAAAATTTGTTGTGTGTGTTGTGTGGGGGGTCCGTGAG	1
VZV	AB097932_16021to16140	ATTAGGATGAAAAGAACGTTTCCTAGCCACACCCACAAAGGAGTTTGTAAAATAAAATCTCTGTTTAGACCTTAAAATTTGTTGTGTGTGTTGTGTGGGGGGTCCGTGAGGATCGACCTT	1
VZV	AB097932_16031to16150	AAAGAACGTTTCCTAGCCACACCCACAAAGGAGTTTGTAAAATAAAATCTCTGTTTAGACCTTAAAATTTGTTGTGTGTGTTGTGTGGGGGGTCCGTGAGGATCGACCTTTACAAGATAT	1
VZV	AB097932_16041to16160	TCCTAGCCACACCCACAAAGGAGTTTGTAAAATAAAATCTCTGTTTAGACCTTAAAATTTGTTGTGTGTGTTGTGTGGGGGGTCCGTGAGGATCGACCTTTACAAGATATAATTTGTCCA	1
VZV	AB097932_16051to16170	ACCCACAAAGGAGTTTGTAAAATAAAATCTCTGTTTAGACCTTAAAATTTGTTGTGTGTGTTGTGTGGGGGGTCCGTGAGGATCGACCTTTACAAGATATAATTTGTCCATATCGCAATG	1
VZV	AB097932_16061to16180	GAGTTTGTAAAATAAAATCTCTGTTTAGACCTTAAAATTTGTTGTGTGTGTTGTGTGGGGGGTCCGTGAGGATCGACCTTTACAAGATATAATTTGTCCATATCGCAATGTTTTCTCGGT	1
VZV	AB097932_16071to16190	AATAAAATCTCTGTTTAGACCTTAAAATTTGTTGTGTGTGTTGTGTGGGGGGTCCGTGAGGATCGACCTTTACAAGATATAATTTGTCCATATCGCAATGTTTTCTCGGTTTGCGCGTTC	1
VZV	AB097932_16081to16200	CTGTTTAGACCTTAAAATTTGTTGTGTGTGTTGTGTGGGGGGTCCGTGAGGATCGACCTTTACAAGATATAATTTGTCCATATCGCAATGTTTTCTCGGTTTGCGCGTTCCTTTTCCAGC	1
VZV	AB097932_16091to16210	CTTAAAATTTGTTGTGTGTGTTGTGTGGGGGGTCCGTGAGGATCGACCTTTACAAGATATAATTTGTCCATATCGCAATGTTTTCTCGGTTTGCGCGTTCCTTTTCCAGCGATGATAGAA	1
VZV	AB097932_16101to16220	GTTGTGTGTGTTGTGTGGGGGGTCCGTGAGGATCGACCTTTACAAGATATAATTTGTCCATATCGCAATGTTTTCTCGGTTTGCGCGTTCCTTTTCCAGCGATGATAGAACGCGTAAATC	1
VZV	AB097932_16111to16230	TTGTGTGGGGGGTCCGTGAGGATCGACCTTTACAAGATATAATTTGTCCATATCGCAATGTTTTCTCGGTTTGCGCGTTCCTTTTCCAGCGATGATAGAACGCGTAAATCTTATGATGGT	1
VZV	AB097932_16121to16240	GGTCCGTGAGGATCGACCTTTACAAGATATAATTTGTCCATATCGCAATGTTTTCTCGGTTTGCGCGTTCCTTTTCCAGCGATGATAGAACGCGTAAATCTTATGATGGTAGTTACCAAA	1
VZV	AB097932_16131to16250	GATCGACCTTTACAAGATATAATTTGTCCATATCGCAATGTTTTCTCGGTTTGCGCGTTCCTTTTCCAGCGATGATAGAACGCGTAAATCTTATGATGGTAGTTACCAAAGTTTTAATGC	1
VZV	AB097932_16141to16260	TACAAGATATAATTTGTCCATATCGCAATGTTTTCTCGGTTTGCGCGTTCCTTTTCCAGCGATGATAGAACGCGTAAATCTTATGATGGTAGTTACCAAAGTTTTAATGCCGGCGAACGT	1
VZV	AB097932_16151to16270	AATTTGTCCATATCGCAATGTTTTCTCGGTTTGCGCGTTCCTTTTCCAGCGATGATAGAACGCGTAAATCTTATGATGGTAGTTACCAAAGTTTTAATGCCGGCGAACGTGATTTGCCCA	1
VZV	AB097932_16161to16280	TATCGCAATGTTTTCTCGGTTTGCGCGTTCCTTTTCCAGCGATGATAGAACGCGTAAATCTTATGATGGTAGTTACCAAAGTTTTAATGCCGGCGAACGTGATTTGCCCACACCTACCCG	1
VZV	AB097932_16171to16290	TTTTCTCGGTTTGCGCGTTCCTTTTCCAGCGATGATAGAACGCGTAAATCTTATGATGGTAGTTACCAAAGTTTTAATGCCGGCGAACGTGATTTGCCCACACCTACCCGGGACTGGTGT	1
VZV	AB097932_16181to16300	TTGCGCGTTCCTTTTCCAGCGATGATAGAACGCGTAAATCTTATGATGGTAGTTACCAAAGTTTTAATGCCGGCGAACGTGATTTGCCCACACCTACCCGGGACTGGTGTTCTATTTCCC	1
VZV	AB097932_16191to16310	CTTTTCCAGCGATGATAGAACGCGTAAATCTTATGATGGTAGTTACCAAAGTTTTAATGCCGGCGAACGTGATTTGCCCACACCTACCCGGGACTGGTGTTCTATTTCCCAACGCATAAC	1
VZV	AB097932_16201to16320	GATGATAGAACGCGTAAATCTTATGATGGTAGTTACCAAAGTTTTAATGCCGGCGAACGTGATTTGCCCACACCTACCCGGGACTGGTGTTCTATTTCCCAACGCATAACCAGCGAGCGC	1
VZV	AB097932_16211to16330	CGCGTAAATCTTATGATGGTAGTTACCAAAGTTTTAATGCCGGCGAACGTGATTTGCCCACACCTACCCGGGACTGGTGTTCTATTTCCCAACGCATAACCAGCGAGCGCGTGAGGGATG	1
VZV	AB097932_16221to16340	TTATGATGGTAGTTACCAAAGTTTTAATGCCGGCGAACGTGATTTGCCCACACCTACCCGGGACTGGTGTTCTATTTCCCAACGCATAACCAGCGAGCGCGTGAGGGATGGATGTCTTAT	1
VZV	AB097932_16231to16350	AGTTACCAAAGTTTTAATGCCGGCGAACGTGATTTGCCCACACCTACCCGGGACTGGTGTTCTATTTCCCAACGCATAACCAGCGAGCGCGTGAGGGATGGATGTCTTATTCCAACGCCC	1
VZV	AB097932_16241to16360	GTTTTAATGCCGGCGAACGTGATTTGCCCACACCTACCCGGGACTGGTGTTCTATTTCCCAACGCATAACCAGCGAGCGCGTGAGGGATGGATGTCTTATTCCAACGCCCGGCGAGGCTT	1
VZV	AB097932_16251to16370	CGGCGAACGTGATTTGCCCACACCTACCCGGGACTGGTGTTCTATTTCCCAACGCATAACCAGCGAGCGCGTGAGGGATGGATGTCTTATTCCAACGCCCGGCGAGGCTTTGGAGACGGC	1
VZV	AB097932_16261to16380	GATTTGCCCACACCTACCCGGGACTGGTGTTCTATTTCCCAACGCATAACCAGCGAGCGCGTGAGGGATGGATGTCTTATTCCAACGCCCGGCGAGGCTTTGGAGACGGCGGTAAAGGCT	1
VZV	AB097932_16271to16390	CACCTACCCGGGACTGGTGTTCTATTTCCCAACGCATAACCAGCGAGCGCGTGAGGGATGGATGTCTTATTCCAACGCCCGGCGAGGCTTTGGAGACGGCGGTAAAGGCTTTATCTGAAA	1
VZV	AB097932_16281to16400	GGACTGGTGTTCTATTTCCCAACGCATAACCAGCGAGCGCGTGAGGGATGGATGTCTTATTCCAACGCCCGGCGAGGCTTTGGAGACGGCGGTAAAGGCTTTATCTGAAAAGACCGACAG	1
VZV	AB097932_16291to16410	TCTATTTCCCAACGCATAACCAGCGAGCGCGTGAGGGATGGATGTCTTATTCCAACGCCCGGCGAGGCTTTGGAGACGGCGGTAAAGGCTTTATCTGAAAAGACCGACAGCCTAACATCG	1
VZV	AB097932_16301to16420	AACGCATAACCAGCGAGCGCGTGAGGGATGGATGTCTTATTCCAACGCCCGGCGAGGCTTTGGAGACGGCGGTAAAGGCTTTATCTGAAAAGACCGACAGCCTAACATCGCCGGTTTTAC	1
VZV	AB097932_16311to16430	CAGCGAGCGCGTGAGGGATGGATGTCTTATTCCAACGCCCGGCGAGGCTTTGGAGACGGCGGTAAAGGCTTTATCTGAAAAGACCGACAGCCTAACATCGCCGGTTTTACAAAGTACCGA	1
VZV	AB097932_16321to16440	GTGAGGGATGGATGTCTTATTCCAACGCCCGGCGAGGCTTTGGAGACGGCGGTAAAGGCTTTATCTGAAAAGACCGACAGCCTAACATCGCCGGTTTTACAAAGTACCGAAAGACACAGT	1
VZV	AB097932_16331to16450	GATGTCTTATTCCAACGCCCGGCGAGGCTTTGGAGACGGCGGTAAAGGCTTTATCTGAAAAGACCGACAGCCTAACATCGCCGGTTTTACAAAGTACCGAAAGACACAGTGTTCTGCTTG	1
VZV	AB097932_16341to16460	TCCAACGCCCGGCGAGGCTTTGGAGACGGCGGTAAAGGCTTTATCTGAAAAGACCGACAGCCTAACATCGCCGGTTTTACAAAGTACCGAAAGACACAGTGTTCTGCTTGGATTACACCA	1
VZV	AB097932_16351to16470	GGCGAGGCTTTGGAGACGGCGGTAAAGGCTTTATCTGAAAAGACCGACAGCCTAACATCGCCGGTTTTACAAAGTACCGAAAGACACAGTGTTCTGCTTGGATTACACCATAATAATGTT	1
VZV	AB097932_16361to16480	TGGAGACGGCGGTAAAGGCTTTATCTGAAAAGACCGACAGCCTAACATCGCCGGTTTTACAAAGTACCGAAAGACACAGTGTTCTGCTTGGATTACACCATAATAATGTTCCTGAATCGT	1
VZV	AB097932_16371to16490	GGTAAAGGCTTTATCTGAAAAGACCGACAGCCTAACATCGCCGGTTTTACAAAGTACCGAAAGACACAGTGTTCTGCTTGGATTACACCATAATAATGTTCCTGAATCGTTGGTGGTCTC	1
VZV	AB097932_16381to16500	TTATCTGAAAAGACCGACAGCCTAACATCGCCGGTTTTACAAAGTACCGAAAGACACAGTGTTCTGCTTGGATTACACCATAATAATGTTCCTGAATCGTTGGTGGTCTCGTGTATGTCT	1
VZV	AB097932_16391to16510	AGACCGACAGCCTAACATCGCCGGTTTTACAAAGTACCGAAAGACACAGTGTTCTGCTTGGATTACACCATAATAATGTTCCTGAATCGTTGGTGGTCTCGTGTATGTCTAACGATGTTC	1
VZV	AB097932_16401to16520	CCTAACATCGCCGGTTTTACAAAGTACCGAAAGACACAGTGTTCTGCTTGGATTACACCATAATAATGTTCCTGAATCGTTGGTGGTCTCGTGTATGTCTAACGATGTTCATGACGGGTT	1
VZV	AB097932_16411to16530	CCGGTTTTACAAAGTACCGAAAGACACAGTGTTCTGCTTGGATTACACCATAATAATGTTCCTGAATCGTTGGTGGTCTCGTGTATGTCTAACGATGTTCATGACGGGTTTATGCAGCGT	1
VZV	AB097932_16421to16540	AAAGTACCGAAAGACACAGTGTTCTGCTTGGATTACACCATAATAATGTTCCTGAATCGTTGGTGGTCTCGTGTATGTCTAACGATGTTCATGACGGGTTTATGCAGCGTTATATGGAAA	1
VZV	AB097932_16431to16550	AAGACACAGTGTTCTGCTTGGATTACACCATAATAATGTTCCTGAATCGTTGGTGGTCTCGTGTATGTCTAACGATGTTCATGACGGGTTTATGCAGCGTTATATGGAAACAATTCAAAG	1
VZV	AB097932_16441to16560	GTTCTGCTTGGATTACACCATAATAATGTTCCTGAATCGTTGGTGGTCTCGTGTATGTCTAACGATGTTCATGACGGGTTTATGCAGCGTTATATGGAAACAATTCAAAGATGTTTGGAT	1
VZV	AB097932_16451to16570	GATTACACCATAATAATGTTCCTGAATCGTTGGTGGTCTCGTGTATGTCTAACGATGTTCATGACGGGTTTATGCAGCGTTATATGGAAACAATTCAAAGATGTTTGGATGACCTGAAAC	1
VZV	AB097932_16461to16580	TAATAATGTTCCTGAATCGTTGGTGGTCTCGTGTATGTCTAACGATGTTCATGACGGGTTTATGCAGCGTTATATGGAAACAATTCAAAGATGTTTGGATGACCTGAAACTTTCTGGGGA	1
VZV	AB097932_16471to16590	CCTGAATCGTTGGTGGTCTCGTGTATGTCTAACGATGTTCATGACGGGTTTATGCAGCGTTATATGGAAACAATTCAAAGATGTTTGGATGACCTGAAACTTTCTGGGGATGGACTTTGG	1
VZV	AB097932_16481to16600	TGGTGGTCTCGTGTATGTCTAACGATGTTCATGACGGGTTTATGCAGCGTTATATGGAAACAATTCAAAGATGTTTGGATGACCTGAAACTTTCTGGGGATGGACTTTGGTGGGTTTATG	1
VZV	AB097932_16491to16610	GTGTATGTCTAACGATGTTCATGACGGGTTTATGCAGCGTTATATGGAAACAATTCAAAGATGTTTGGATGACCTGAAACTTTCTGGGGATGGACTTTGGTGGGTTTATGAAAATACATA	1
VZV	AB097932_16501to16620	AACGATGTTCATGACGGGTTTATGCAGCGTTATATGGAAACAATTCAAAGATGTTTGGATGACCTGAAACTTTCTGGGGATGGACTTTGGTGGGTTTATGAAAATACATATTGGCAGTAT	1
VZV	AB097932_16511to16630	ATGACGGGTTTATGCAGCGTTATATGGAAACAATTCAAAGATGTTTGGATGACCTGAAACTTTCTGGGGATGGACTTTGGTGGGTTTATGAAAATACATATTGGCAGTATCTCAAATACA	1
VZV	AB097932_16521to16640	TATGCAGCGTTATATGGAAACAATTCAAAGATGTTTGGATGACCTGAAACTTTCTGGGGATGGACTTTGGTGGGTTTATGAAAATACATATTGGCAGTATCTCAAATACACCACAGGAGC	1
VZV	AB097932_16531to16650	TATATGGAAACAATTCAAAGATGTTTGGATGACCTGAAACTTTCTGGGGATGGACTTTGGTGGGTTTATGAAAATACATATTGGCAGTATCTCAAATACACCACAGGAGCCGAGGTACCG	1
VZV	AB097932_16541to16660	CAATTCAAAGATGTTTGGATGACCTGAAACTTTCTGGGGATGGACTTTGGTGGGTTTATGAAAATACATATTGGCAGTATCTCAAATACACCACAGGAGCCGAGGTACCGGTGACTTCAG	1
VZV	AB097932_16551to16670	ATGTTTGGATGACCTGAAACTTTCTGGGGATGGACTTTGGTGGGTTTATGAAAATACATATTGGCAGTATCTCAAATACACCACAGGAGCCGAGGTACCGGTGACTTCAGAGAAGGTAAA	1
VZV	AB097932_16561to16680	GACCTGAAACTTTCTGGGGATGGACTTTGGTGGGTTTATGAAAATACATATTGGCAGTATCTCAAATACACCACAGGAGCCGAGGTACCGGTGACTTCAGAGAAGGTAAATAAAAAGTCT	1
VZV	AB097932_16571to16690	TTTCTGGGGATGGACTTTGGTGGGTTTATGAAAATACATATTGGCAGTATCTCAAATACACCACAGGAGCCGAGGTACCGGTGACTTCAGAGAAGGTAAATAAAAAGTCTAAATCCACGG	1
VZV	AB097932_16581to16700	TGGACTTTGGTGGGTTTATGAAAATACATATTGGCAGTATCTCAAATACACCACAGGAGCCGAGGTACCGGTGACTTCAGAGAAGGTAAATAAAAAGTCTAAATCCACGGTTTTGTTGTT	1
VZV	AB097932_16591to16710	TGGGTTTATGAAAATACATATTGGCAGTATCTCAAATACACCACAGGAGCCGAGGTACCGGTGACTTCAGAGAAGGTAAATAAAAAGTCTAAATCCACGGTTTTGTTGTTTTCATCCGTA	1
VZV	AB097932_16601to16720	AAAATACATATTGGCAGTATCTCAAATACACCACAGGAGCCGAGGTACCGGTGACTTCAGAGAAGGTAAATAAAAAGTCTAAATCCACGGTTTTGTTGTTTTCATCCGTAGTTGCCAATA	1
VZV	AB097932_16611to16730	TTGGCAGTATCTCAAATACACCACAGGAGCCGAGGTACCGGTGACTTCAGAGAAGGTAAATAAAAAGTCTAAATCCACGGTTTTGTTGTTTTCATCCGTAGTTGCCAATAAACCAATATC	1
VZV	AB097932_16621to16740	CTCAAATACACCACAGGAGCCGAGGTACCGGTGACTTCAGAGAAGGTAAATAAAAAGTCTAAATCCACGGTTTTGTTGTTTTCATCCGTAGTTGCCAATAAACCAATATCCAGACATCCT	1
VZV	AB097932_16631to16750	CCACAGGAGCCGAGGTACCGGTGACTTCAGAGAAGGTAAATAAAAAGTCTAAATCCACGGTTTTGTTGTTTTCATCCGTAGTTGCCAATAAACCAATATCCAGACATCCTTTTAAATCTA	1
VZV	AB097932_16641to16760	CGAGGTACCGGTGACTTCAGAGAAGGTAAATAAAAAGTCTAAATCCACGGTTTTGTTGTTTTCATCCGTAGTTGCCAATAAACCAATATCCAGACATCCTTTTAAATCTAAAGTTATAAA	1
VZV	AB097932_16651to16770	GTGACTTCAGAGAAGGTAAATAAAAAGTCTAAATCCACGGTTTTGTTGTTTTCATCCGTAGTTGCCAATAAACCAATATCCAGACATCCTTTTAAATCTAAAGTTATAAATTCGGATTAC	1
VZV	AB097932_16661to16780	AGAAGGTAAATAAAAAGTCTAAATCCACGGTTTTGTTGTTTTCATCCGTAGTTGCCAATAAACCAATATCCAGACATCCTTTTAAATCTAAAGTTATAAATTCGGATTACCGGGGAATAT	1
VZV	AB097932_16671to16790	TAAAAAGTCTAAATCCACGGTTTTGTTGTTTTCATCCGTAGTTGCCAATAAACCAATATCCAGACATCCTTTTAAATCTAAAGTTATAAATTCGGATTACCGGGGAATATGTCAGGAGCT	1
VZV	AB097932_16681to16800	AAATCCACGGTTTTGTTGTTTTCATCCGTAGTTGCCAATAAACCAATATCCAGACATCCTTTTAAATCTAAAGTTATAAATTCGGATTACCGGGGAATATGTCAGGAGCTACGTGAGGCG	1
VZV	AB097932_16691to16810	TTTTGTTGTTTTCATCCGTAGTTGCCAATAAACCAATATCCAGACATCCTTTTAAATCTAAAGTTATAAATTCGGATTACCGGGGAATATGTCAGGAGCTACGTGAGGCGTTAGGAGCTG	1
VZV	AB097932_16701to16820	TTCATCCGTAGTTGCCAATAAACCAATATCCAGACATCCTTTTAAATCTAAAGTTATAAATTCGGATTACCGGGGAATATGTCAGGAGCTACGTGAGGCGTTAGGAGCTGTGCAAAAGTA	1
VZV	AB097932_16711to16830	GTTGCCAATAAACCAATATCCAGACATCCTTTTAAATCTAAAGTTATAAATTCGGATTACCGGGGAATATGTCAGGAGCTACGTGAGGCGTTAGGAGCTGTGCAAAAGTATATGTATTTT	1
VZV	AB097932_16721to16840	AACCAATATCCAGACATCCTTTTAAATCTAAAGTTATAAATTCGGATTACCGGGGAATATGTCAGGAGCTACGTGAGGCGTTAGGAGCTGTGCAAAAGTATATGTATTTTATGCGTCCAG	1
VZV	AB097932_16731to16850	CAGACATCCTTTTAAATCTAAAGTTATAAATTCGGATTACCGGGGAATATGTCAGGAGCTACGTGAGGCGTTAGGAGCTGTGCAAAAGTATATGTATTTTATGCGTCCAGATGATCCTAC	1
VZV	AB097932_16741to16860	TTTAAATCTAAAGTTATAAATTCGGATTACCGGGGAATATGTCAGGAGCTACGTGAGGCGTTAGGAGCTGTGCAAAAGTATATGTATTTTATGCGTCCAGATGATCCTACAAACCCCAGC	1
VZV	AB097932_16751to16870	AAGTTATAAATTCGGATTACCGGGGAATATGTCAGGAGCTACGTGAGGCGTTAGGAGCTGTGCAAAAGTATATGTATTTTATGCGTCCAGATGATCCTACAAACCCCAGCCCGGATACAA	1
VZV	AB097932_16761to16880	TTCGGATTACCGGGGAATATGTCAGGAGCTACGTGAGGCGTTAGGAGCTGTGCAAAAGTATATGTATTTTATGCGTCCAGATGATCCTACAAACCCCAGCCCGGATACAAGAATACGTGT	1
VZV	AB097932_16771to16890	CGGGGAATATGTCAGGAGCTACGTGAGGCGTTAGGAGCTGTGCAAAAGTATATGTATTTTATGCGTCCAGATGATCCTACAAACCCCAGCCCGGATACAAGAATACGTGTACAAGAAATT	1
VZV	AB097932_16781to16900	GTCAGGAGCTACGTGAGGCGTTAGGAGCTGTGCAAAAGTATATGTATTTTATGCGTCCAGATGATCCTACAAACCCCAGCCCGGATACAAGAATACGTGTACAAGAAATTGCGGCTTACA	1
VZV	AB097932_16791to16910	ACGTGAGGCGTTAGGAGCTGTGCAAAAGTATATGTATTTTATGCGTCCAGATGATCCTACAAACCCCAGCCCGGATACAAGAATACGTGTACAAGAAATTGCGGCTTACACGGCTACTGG	1
VZV	AB097932_16801to16920	TTAGGAGCTGTGCAAAAGTATATGTATTTTATGCGTCCAGATGATCCTACAAACCCCAGCCCGGATACAAGAATACGTGTACAAGAAATTGCGGCTTACACGGCTACTGGCTACGGGTGG	1
VZV	AB097932_16811to16930	TGCAAAAGTATATGTATTTTATGCGTCCAGATGATCCTACAAACCCCAGCCCGGATACAAGAATACGTGTACAAGAAATTGCGGCTTACACGGCTACTGGCTACGGGTGGATGTTATGGT	1
VZV	AB097932_16821to16940	TATGTATTTTATGCGTCCAGATGATCCTACAAACCCCAGCCCGGATACAAGAATACGTGTACAAGAAATTGCGGCTTACACGGCTACTGGCTACGGGTGGATGTTATGGTTCTTGGACGT	1
VZV	AB097932_16831to16950	ATGCGTCCAGATGATCCTACAAACCCCAGCCCGGATACAAGAATACGTGTACAAGAAATTGCGGCTTACACGGCTACTGGCTACGGGTGGATGTTATGGTTCTTGGACGTTGTGGACGCC	1
VZV	AB097932_16841to16960	ATGATCCTACAAACCCCAGCCCGGATACAAGAATACGTGTACAAGAAATTGCGGCTTACACGGCTACTGGCTACGGGTGGATGTTATGGTTCTTGGACGTTGTGGACGCCAGGGTATGTC	1
VZV	AB097932_16851to16970	AAACCCCAGCCCGGATACAAGAATACGTGTACAAGAAATTGCGGCTTACACGGCTACTGGCTACGGGTGGATGTTATGGTTCTTGGACGTTGTGGACGCCAGGGTATGTCGCCATCTCAA	1
VZV	AB097932_16861to16980	CCGGATACAAGAATACGTGTACAAGAAATTGCGGCTTACACGGCTACTGGCTACGGGTGGATGTTATGGTTCTTGGACGTTGTGGACGCCAGGGTATGTCGCCATCTCAAACTTCAATTT	1
VZV	AB097932_16871to16990	GAATACGTGTACAAGAAATTGCGGCTTACACGGCTACTGGCTACGGGTGGATGTTATGGTTCTTGGACGTTGTGGACGCCAGGGTATGTCGCCATCTCAAACTTCAATTTCGACGGATTC	1
VZV	AB097932_16881to17000	ACAAGAAATTGCGGCTTACACGGCTACTGGCTACGGGTGGATGTTATGGTTCTTGGACGTTGTGGACGCCAGGGTATGTCGCCATCTCAAACTTCAATTTCGACGGATTCGAGGGCCGCG	1
VZV	AB097932_16891to17010	GCGGCTTACACGGCTACTGGCTACGGGTGGATGTTATGGTTCTTGGACGTTGTGGACGCCAGGGTATGTCGCCATCTCAAACTTCAATTTCGACGGATTCGAGGGCCGCGCGCGTCTGTT	1
VZV	AB097932_16901to17020	CGGCTACTGGCTACGGGTGGATGTTATGGTTCTTGGACGTTGTGGACGCCAGGGTATGTCGCCATCTCAAACTTCAATTTCGACGGATTCGAGGGCCGCGCGCGTCTGTTATTCCAGATG	1
VZV	AB097932_16911to17030	CTACGGGTGGATGTTATGGTTCTTGGACGTTGTGGACGCCAGGGTATGTCGCCATCTCAAACTTCAATTTCGACGGATTCGAGGGCCGCGCGCGTCTGTTATTCCAGATGATTTGCTTAG	1
VZV	AB097932_16921to17040	ATGTTATGGTTCTTGGACGTTGTGGACGCCAGGGTATGTCGCCATCTCAAACTTCAATTTCGACGGATTCGAGGGCCGCGCGCGTCTGTTATTCCAGATGATTTGCTTAGACGACATTTA	1
VZV	AB097932_16931to17050	TCTTGGACGTTGTGGACGCCAGGGTATGTCGCCATCTCAAACTTCAATTTCGACGGATTCGAGGGCCGCGCGCGTCTGTTATTCCAGATGATTTGCTTAGACGACATTTAAAAACGGGTC	1
VZV	AB097932_16941to17060	TGTGGACGCCAGGGTATGTCGCCATCTCAAACTTCAATTTCGACGGATTCGAGGGCCGCGCGCGTCTGTTATTCCAGATGATTTGCTTAGACGACATTTAAAAACGGGTCCTGCGGTCTC	1
VZV	AB097932_16951to17070	AGGGTATGTCGCCATCTCAAACTTCAATTTCGACGGATTCGAGGGCCGCGCGCGTCTGTTATTCCAGATGATTTGCTTAGACGACATTTAAAAACGGGTCCTGCGGTCTCAGCGGGCACA	1
VZV	AB097932_16961to17080	GCCATCTCAAACTTCAATTTCGACGGATTCGAGGGCCGCGCGCGTCTGTTATTCCAGATGATTTGCTTAGACGACATTTAAAAACGGGTCCTGCGGTCTCAGCGGGCACAGGAGTTGCGT	1
VZV	AB097932_16971to17090	ACTTCAATTTCGACGGATTCGAGGGCCGCGCGCGTCTGTTATTCCAGATGATTTGCTTAGACGACATTTAAAAACGGGTCCTGCGGTCTCAGCGGGCACAGGAGTTGCGTTTATTTTAGC	1
VZV	AB097932_16981to17100	CGACGGATTCGAGGGCCGCGCGCGTCTGTTATTCCAGATGATTTGCTTAGACGACATTTAAAAACGGGTCCTGCGGTCTCAGCGGGCACAGGAGTTGCGTTTATTTTAGCAGCAACAACT	1
VZV	AB097932_16991to17110	GAGGGCCGCGCGCGTCTGTTATTCCAGATGATTTGCTTAGACGACATTTAAAAACGGGTCCTGCGGTCTCAGCGGGCACAGGAGTTGCGTTTATTTTAGCAGCAACAACTGCCAGCGCTC	1
VZV	AB097932_17001to17120	CGCGTCTGTTATTCCAGATGATTTGCTTAGACGACATTTAAAAACGGGTCCTGCGGTCTCAGCGGGCACAGGAGTTGCGTTTATTTTAGCAGCAACAACTGCCAGCGCTCTTACTGCGCT	1
VZV	AB097932_17011to17130	ATTCCAGATGATTTGCTTAGACGACATTTAAAAACGGGTCCTGCGGTCTCAGCGGGCACAGGAGTTGCGTTTATTTTAGCAGCAACAACTGCCAGCGCTCTTACTGCGCTTTTGCGTATT	1
VZV	AB097932_17021to17140	ATTTGCTTAGACGACATTTAAAAACGGGTCCTGCGGTCTCAGCGGGCACAGGAGTTGCGTTTATTTTAGCAGCAACAACTGCCAGCGCTCTTACTGCGCTTTTGCGTATTAGTGTATTAT	1
VZV	AB097932_17031to17150	ACGACATTTAAAAACGGGTCCTGCGGTCTCAGCGGGCACAGGAGTTGCGTTTATTTTAGCAGCAACAACTGCCAGCGCTCTTACTGCGCTTTTGCGTATTAGTGTATTATGGCGAAAGGA	1
VZV	AB097932_17041to17160	AAAACGGGTCCTGCGGTCTCAGCGGGCACAGGAGTTGCGTTTATTTTAGCAGCAACAACTGCCAGCGCTCTTACTGCGCTTTTGCGTATTAGTGTATTATGGCGAAAGGAAGAGTGGCGG	1
VZV	AB097932_17051to17170	CTGCGGTCTCAGCGGGCACAGGAGTTGCGTTTATTTTAGCAGCAACAACTGCCAGCGCTCTTACTGCGCTTTTGCGTATTAGTGTATTATGGCGAAAGGAAGAGTGGCGGGATGGTTTAA	1
VZV	AB097932_17061to17180	AGCGGGCACAGGAGTTGCGTTTATTTTAGCAGCAACAACTGCCAGCGCTCTTACTGCGCTTTTGCGTATTAGTGTATTATGGCGAAAGGAAGAGTGGCGGGATGGTTTAAATGGAACCGC	1
VZV	AB097932_17071to17190	GGAGTTGCGTTTATTTTAGCAGCAACAACTGCCAGCGCTCTTACTGCGCTTTTGCGTATTAGTGTATTATGGCGAAAGGAAGAGTGGCGGGATGGTTTAAATGGAACCGCAGCTGCAATT	1
VZV	AB097932_17081to17200	TTATTTTAGCAGCAACAACTGCCAGCGCTCTTACTGCGCTTTTGCGTATTAGTGTATTATGGCGAAAGGAAGAGTGGCGGGATGGTTTAAATGGAACCGCAGCTGCAATTGTTGCGGCGG	1
VZV	AB097932_17091to17210	AGCAACAACTGCCAGCGCTCTTACTGCGCTTTTGCGTATTAGTGTATTATGGCGAAAGGAAGAGTGGCGGGATGGTTTAAATGGAACCGCAGCTGCAATTGTTGCGGCGGTTGAACTTAT	1
VZV	AB097932_17101to17220	GCCAGCGCTCTTACTGCGCTTTTGCGTATTAGTGTATTATGGCGAAAGGAAGAGTGGCGGGATGGTTTAAATGGAACCGCAGCTGCAATTGTTGCGGCGGTTGAACTTATTACGCTTTTG	1
VZV	AB097932_17111to17230	TTACTGCGCTTTTGCGTATTAGTGTATTATGGCGAAAGGAAGAGTGGCGGGATGGTTTAAATGGAACCGCAGCTGCAATTGTTGCGGCGGTTGAACTTATTACGCTTTTGCACCACCATT	1
VZV	AB097932_17121to17240	TTTGCGTATTAGTGTATTATGGCGAAAGGAAGAGTGGCGGGATGGTTTAAATGGAACCGCAGCTGCAATTGTTGCGGCGGTTGAACTTATTACGCTTTTGCACCACCATTTTCAATACTT	1
VZV	AB097932_17131to17250	AGTGTATTATGGCGAAAGGAAGAGTGGCGGGATGGTTTAAATGGAACCGCAGCTGCAATTGTTGCGGCGGTTGAACTTATTACGCTTTTGCACCACCATTTTCAATACTTAATTAATATG	1
VZV	AB097932_17141to17260	GGCGAAAGGAAGAGTGGCGGGATGGTTTAAATGGAACCGCAGCTGCAATTGTTGCGGCGGTTGAACTTATTACGCTTTTGCACCACCATTTTCAATACTTAATTAATATGATGCTTATTG	1
VZV	AB097932_17151to17270	AGAGTGGCGGGATGGTTTAAATGGAACCGCAGCTGCAATTGTTGCGGCGGTTGAACTTATTACGCTTTTGCACCACCATTTTCAATACTTAATTAATATGATGCTTATTGGATATGCATG	1
VZV	AB097932_17161to17280	GATGGTTTAAATGGAACCGCAGCTGCAATTGTTGCGGCGGTTGAACTTATTACGCTTTTGCACCACCATTTTCAATACTTAATTAATATGATGCTTATTGGATATGCATGTTGGGGGGAT	1
VZV	AB097932_17171to17290	ATGGAACCGCAGCTGCAATTGTTGCGGCGGTTGAACTTATTACGCTTTTGCACCACCATTTTCAATACTTAATTAATATGATGCTTATTGGATATGCATGTTGGGGGGATGGGGGATTAA	1
VZV	AB097932_17181to17300	AGCTGCAATTGTTGCGGCGGTTGAACTTATTACGCTTTTGCACCACCATTTTCAATACTTAATTAATATGATGCTTATTGGATATGCATGTTGGGGGGATGGGGGATTAAACGATCCTTA	1
VZV	AB097932_17191to17310	GTTGCGGCGGTTGAACTTATTACGCTTTTGCACCACCATTTTCAATACTTAATTAATATGATGCTTATTGGATATGCATGTTGGGGGGATGGGGGATTAAACGATCCTTATATATTAAAG	1
VZV	AB097932_17201to17320	TTGAACTTATTACGCTTTTGCACCACCATTTTCAATACTTAATTAATATGATGCTTATTGGATATGCATGTTGGGGGGATGGGGGATTAAACGATCCTTATATATTAAAGGCGCTACGTG	1
VZV	AB097932_17211to17330	TACGCTTTTGCACCACCATTTTCAATACTTAATTAATATGATGCTTATTGGATATGCATGTTGGGGGGATGGGGGATTAAACGATCCTTATATATTAAAGGCGCTACGTGCCCAGGGACG	1
VZV	AB097932_17221to17340	CACCACCATTTTCAATACTTAATTAATATGATGCTTATTGGATATGCATGTTGGGGGGATGGGGGATTAAACGATCCTTATATATTAAAGGCGCTACGTGCCCAGGGACGGTTTTTATAT	1
VZV	AB097932_17231to17350	TTCAATACTTAATTAATATGATGCTTATTGGATATGCATGTTGGGGGGATGGGGGATTAAACGATCCTTATATATTAAAGGCGCTACGTGCCCAGGGACGGTTTTTATATTTTGCGGGTC	1
VZV	AB097932_17241to17360	AATTAATATGATGCTTATTGGATATGCATGTTGGGGGGATGGGGGATTAAACGATCCTTATATATTAAAGGCGCTACGTGCCCAGGGACGGTTTTTATATTTTGCGGGTCAGTTGGTTAG	1
VZV	AB097932_17251to17370	ATGCTTATTGGATATGCATGTTGGGGGGATGGGGGATTAAACGATCCTTATATATTAAAGGCGCTACGTGCCCAGGGACGGTTTTTATATTTTGCGGGTCAGTTGGTTAGAACAATGTCA	1
VZV	AB097932_17261to17380	GATATGCATGTTGGGGGGATGGGGGATTAAACGATCCTTATATATTAAAGGCGCTACGTGCCCAGGGACGGTTTTTATATTTTGCGGGTCAGTTGGTTAGAACAATGTCAACACACAGTT	1
VZV	AB097932_17271to17390	TTGGGGGGATGGGGGATTAAACGATCCTTATATATTAAAGGCGCTACGTGCCCAGGGACGGTTTTTATATTTTGCGGGTCAGTTGGTTAGAACAATGTCAACACACAGTTGGGTTGTGTT	1
VZV	AB097932_17281to17400	GGGGGATTAAACGATCCTTATATATTAAAGGCGCTACGTGCCCAGGGACGGTTTTTATATTTTGCGGGTCAGTTGGTTAGAACAATGTCAACACACAGTTGGGTTGTGTTAGAGACCAGC	1
VZV	AB097932_17291to17410	ACGATCCTTATATATTAAAGGCGCTACGTGCCCAGGGACGGTTTTTATATTTTGCGGGTCAGTTGGTTAGAACAATGTCAACACACAGTTGGGTTGTGTTAGAGACCAGCACCCATATGT	1
VZV	AB097932_17301to17420	TATATTAAAGGCGCTACGTGCCCAGGGACGGTTTTTATATTTTGCGGGTCAGTTGGTTAGAACAATGTCAACACACAGTTGGGTTGTGTTAGAGACCAGCACCCATATGTGGTTTTCCCG	1
VZV	AB097932_17311to17430	GCGCTACGTGCCCAGGGACGGTTTTTATATTTTGCGGGTCAGTTGGTTAGAACAATGTCAACACACAGTTGGGTTGTGTTAGAGACCAGCACCCATATGTGGTTTTCCCGGGCCGTGGCG	1
VZV	AB097932_17321to17440	CCCAGGGACGGTTTTTATATTTTGCGGGTCAGTTGGTTAGAACAATGTCAACACACAGTTGGGTTGTGTTAGAGACCAGCACCCATATGTGGTTTTCCCGGGCCGTGGCGCAGAGTATTT	1
VZV	AB097932_17331to17450	GTTTTTATATTTTGCGGGTCAGTTGGTTAGAACAATGTCAACACACAGTTGGGTTGTGTTAGAGACCAGCACCCATATGTGGTTTTCCCGGGCCGTGGCGCAGAGTATTTTAGCACATGG	1
VZV	AB097932_17341to17460	TTTGCGGGTCAGTTGGTTAGAACAATGTCAACACACAGTTGGGTTGTGTTAGAGACCAGCACCCATATGTGGTTTTCCCGGGCCGTGGCGCAGAGTATTTTAGCACATGGGGGTAAACCC	1
VZV	AB097932_17351to17470	AGTTGGTTAGAACAATGTCAACACACAGTTGGGTTGTGTTAGAGACCAGCACCCATATGTGGTTTTCCCGGGCCGTGGCGCAGAGTATTTTAGCACATGGGGGTAAACCCACAAAGTATT	1
VZV	AB097932_17361to17480	AACAATGTCAACACACAGTTGGGTTGTGTTAGAGACCAGCACCCATATGTGGTTTTCCCGGGCCGTGGCGCAGAGTATTTTAGCACATGGGGGTAAACCCACAAAGTATTATGCTCAGGT	1
VZV	AB097932_17371to17490	ACACACAGTTGGGTTGTGTTAGAGACCAGCACCCATATGTGGTTTTCCCGGGCCGTGGCGCAGAGTATTTTAGCACATGGGGGTAAACCCACAAAGTATTATGCTCAGGTTCTTGCCGCC	1
VZV	AB097932_17381to17500	GGGTTGTGTTAGAGACCAGCACCCATATGTGGTTTTCCCGGGCCGTGGCGCAGAGTATTTTAGCACATGGGGGTAAACCCACAAAGTATTATGCTCAGGTTCTTGCCGCCAGTAAACGGT	1
VZV	AB097932_17391to17510	AGAGACCAGCACCCATATGTGGTTTTCCCGGGCCGTGGCGCAGAGTATTTTAGCACATGGGGGTAAACCCACAAAGTATTATGCTCAGGTTCTTGCCGCCAGTAAACGGTATACTCCGTT	1
VZV	AB097932_17401to17520	ACCCATATGTGGTTTTCCCGGGCCGTGGCGCAGAGTATTTTAGCACATGGGGGTAAACCCACAAAGTATTATGCTCAGGTTCTTGCCGCCAGTAAACGGTATACTCCGTTACATTTAAGA	1
VZV	AB097932_17411to17530	GGTTTTCCCGGGCCGTGGCGCAGAGTATTTTAGCACATGGGGGTAAACCCACAAAGTATTATGCTCAGGTTCTTGCCGCCAGTAAACGGTATACTCCGTTACATTTAAGACGTATATCCG	1
VZV	AB097932_17421to17540	GGCCGTGGCGCAGAGTATTTTAGCACATGGGGGTAAACCCACAAAGTATTATGCTCAGGTTCTTGCCGCCAGTAAACGGTATACTCCGTTACATTTAAGACGTATATCCGAACCATCGAG	1
VZV	AB097932_17431to17550	CAGAGTATTTTAGCACATGGGGGTAAACCCACAAAGTATTATGCTCAGGTTCTTGCCGCCAGTAAACGGTATACTCCGTTACATTTAAGACGTATATCCGAACCATCGAGTGTGTCTGAT	1
VZV	AB097932_17441to17560	TAGCACATGGGGGTAAACCCACAAAGTATTATGCTCAGGTTCTTGCCGCCAGTAAACGGTATACTCCGTTACATTTAAGACGTATATCCGAACCATCGAGTGTGTCTGATCAGCCGTATA	1
VZV	AB097932_17451to17570	GGGTAAACCCACAAAGTATTATGCTCAGGTTCTTGCCGCCAGTAAACGGTATACTCCGTTACATTTAAGACGTATATCCGAACCATCGAGTGTGTCTGATCAGCCGTATATTCGTTTTAA	1
VZV	AB097932_17461to17580	ACAAAGTATTATGCTCAGGTTCTTGCCGCCAGTAAACGGTATACTCCGTTACATTTAAGACGTATATCCGAACCATCGAGTGTGTCTGATCAGCCGTATATTCGTTTTAATCGACTGGGA	1
VZV	AB097932_17471to17590	ATGCTCAGGTTCTTGCCGCCAGTAAACGGTATACTCCGTTACATTTAAGACGTATATCCGAACCATCGAGTGTGTCTGATCAGCCGTATATTCGTTTTAATCGACTGGGATCTCCAATAG	1
VZV	AB097932_17481to17600	TCTTGCCGCCAGTAAACGGTATACTCCGTTACATTTAAGACGTATATCCGAACCATCGAGTGTGTCTGATCAGCCGTATATTCGTTTTAATCGACTGGGATCTCCAATAGGGACAGGTAT	1
VZV	AB097932_17491to17610	AGTAAACGGTATACTCCGTTACATTTAAGACGTATATCCGAACCATCGAGTGTGTCTGATCAGCCGTATATTCGTTTTAATCGACTGGGATCTCCAATAGGGACAGGTATAGGGAATTTG	1
VZV	AB097932_17501to17620	ATACTCCGTTACATTTAAGACGTATATCCGAACCATCGAGTGTGTCTGATCAGCCGTATATTCGTTTTAATCGACTGGGATCTCCAATAGGGACAGGTATAGGGAATTTGGAATGTGTCT	1
VZV	AB097932_17511to17630	ACATTTAAGACGTATATCCGAACCATCGAGTGTGTCTGATCAGCCGTATATTCGTTTTAATCGACTGGGATCTCCAATAGGGACAGGTATAGGGAATTTGGAATGTGTCTGTTTAACGGG	1
VZV	AB097932_17521to17640	CGTATATCCGAACCATCGAGTGTGTCTGATCAGCCGTATATTCGTTTTAATCGACTGGGATCTCCAATAGGGACAGGTATAGGGAATTTGGAATGTGTCTGTTTAACGGGAAATTATTTA	1
VZV	AB097932_17531to17650	AACCATCGAGTGTGTCTGATCAGCCGTATATTCGTTTTAATCGACTGGGATCTCCAATAGGGACAGGTATAGGGAATTTGGAATGTGTCTGTTTAACGGGAAATTATTTATCTGACGACG	1
VZV	AB097932_17541to17660	TGTGTCTGATCAGCCGTATATTCGTTTTAATCGACTGGGATCTCCAATAGGGACAGGTATAGGGAATTTGGAATGTGTCTGTTTAACGGGAAATTATTTATCTGACGACGTAAATGCAAG	1
VZV	AB097932_17551to17670	CAGCCGTATATTCGTTTTAATCGACTGGGATCTCCAATAGGGACAGGTATAGGGAATTTGGAATGTGTCTGTTTAACGGGAAATTATTTATCTGACGACGTAAATGCAAGTTCGCATGTA	1
VZV	AB097932_17561to17680	TTCGTTTTAATCGACTGGGATCTCCAATAGGGACAGGTATAGGGAATTTGGAATGTGTCTGTTTAACGGGAAATTATTTATCTGACGACGTAAATGCAAGTTCGCATGTAATTAATACAG	1
VZV	AB097932_17571to17690	TCGACTGGGATCTCCAATAGGGACAGGTATAGGGAATTTGGAATGTGTCTGTTTAACGGGAAATTATTTATCTGACGACGTAAATGCAAGTTCGCATGTAATTAATACAGAAGCACCGTT	1
VZV	AB097932_17581to17700	TCTCCAATAGGGACAGGTATAGGGAATTTGGAATGTGTCTGTTTAACGGGAAATTATTTATCTGACGACGTAAATGCAAGTTCGCATGTAATTAATACAGAAGCACCGTTAAACAGTATA	1
VZV	AB097932_17591to17710	GGACAGGTATAGGGAATTTGGAATGTGTCTGTTTAACGGGAAATTATTTATCTGACGACGTAAATGCAAGTTCGCATGTAATTAATACAGAAGCACCGTTAAACAGTATAGCACCCGATA	1
VZV	AB097932_17601to17720	AGGGAATTTGGAATGTGTCTGTTTAACGGGAAATTATTTATCTGACGACGTAAATGCAAGTTCGCATGTAATTAATACAGAAGCACCGTTAAACAGTATAGCACCCGATACAAATAGACA	1
VZV	AB097932_17611to17730	GAATGTGTCTGTTTAACGGGAAATTATTTATCTGACGACGTAAATGCAAGTTCGCATGTAATTAATACAGAAGCACCGTTAAACAGTATAGCACCCGATACAAATAGACAGCGGACTTCT	1
VZV	AB097932_17621to17740	GTTTAACGGGAAATTATTTATCTGACGACGTAAATGCAAGTTCGCATGTAATTAATACAGAAGCACCGTTAAACAGTATAGCACCCGATACAAATAGACAGCGGACTTCTCGCGTTTTAG	1
VZV	AB097932_17631to17750	AAATTATTTATCTGACGACGTAAATGCAAGTTCGCATGTAATTAATACAGAAGCACCGTTAAACAGTATAGCACCCGATACAAATAGACAGCGGACTTCTCGCGTTTTAGTTCGTCCAGA	1
VZV	AB097932_17641to17760	TCTGACGACGTAAATGCAAGTTCGCATGTAATTAATACAGAAGCACCGTTAAACAGTATAGCACCCGATACAAATAGACAGCGGACTTCTCGCGTTTTAGTTCGTCCAGACACGGGTTTG	1
VZV	AB097932_17651to17770	TAAATGCAAGTTCGCATGTAATTAATACAGAAGCACCGTTAAACAGTATAGCACCCGATACAAATAGACAGCGGACTTCTCGCGTTTTAGTTCGTCCAGACACGGGTTTGGATGTAACTG	1
VZV	AB097932_17661to17780	TTCGCATGTAATTAATACAGAAGCACCGTTAAACAGTATAGCACCCGATACAAATAGACAGCGGACTTCTCGCGTTTTAGTTCGTCCAGACACGGGTTTGGATGTAACTGTCCGAAAAAA	1
VZV	AB097932_17671to17790	ATTAATACAGAAGCACCGTTAAACAGTATAGCACCCGATACAAATAGACAGCGGACTTCTCGCGTTTTAGTTCGTCCAGACACGGGTTTGGATGTAACTGTCCGAAAAAACCACTGTTTG	1
VZV	AB097932_17681to17800	AAGCACCGTTAAACAGTATAGCACCCGATACAAATAGACAGCGGACTTCTCGCGTTTTAGTTCGTCCAGACACGGGTTTGGATGTAACTGTCCGAAAAAACCACTGTTTGGACATAGGCC	1
VZV	AB097932_17691to17810	AAACAGTATAGCACCCGATACAAATAGACAGCGGACTTCTCGCGTTTTAGTTCGTCCAGACACGGGTTTGGATGTAACTGTCCGAAAAAACCACTGTTTGGACATAGGCCATACGGACGG	1
VZV	AB097932_17701to17820	GCACCCGATACAAATAGACAGCGGACTTCTCGCGTTTTAGTTCGTCCAGACACGGGTTTGGATGTAACTGTCCGAAAAAACCACTGTTTGGACATAGGCCATACGGACGGTAGTCCAGTT	1
VZV	AB097932_17711to17830	CAAATAGACAGCGGACTTCTCGCGTTTTAGTTCGTCCAGACACGGGTTTGGATGTAACTGTCCGAAAAAACCACTGTTTGGACATAGGCCATACGGACGGTAGTCCAGTTGACCCAACGT	1
VZV	AB097932_17721to17840	GCGGACTTCTCGCGTTTTAGTTCGTCCAGACACGGGTTTGGATGTAACTGTCCGAAAAAACCACTGTTTGGACATAGGCCATACGGACGGTAGTCCAGTTGACCCAACGTATCCTGATCA	1
VZV	AB097932_17731to17850	CGCGTTTTAGTTCGTCCAGACACGGGTTTGGATGTAACTGTCCGAAAAAACCACTGTTTGGACATAGGCCATACGGACGGTAGTCCAGTTGACCCAACGTATCCTGATCATTACACCCGG	1
VZV	AB097932_17741to17860	TTCGTCCAGACACGGGTTTGGATGTAACTGTCCGAAAAAACCACTGTTTGGACATAGGCCATACGGACGGTAGTCCAGTTGACCCAACGTATCCTGATCATTACACCCGGATAAAGGCGG	1
VZV	AB097932_17751to17870	CACGGGTTTGGATGTAACTGTCCGAAAAAACCACTGTTTGGACATAGGCCATACGGACGGTAGTCCAGTTGACCCAACGTATCCTGATCATTACACCCGGATAAAGGCGGAATATGAAGG	1
VZV	AB097932_17761to17880	GATGTAACTGTCCGAAAAAACCACTGTTTGGACATAGGCCATACGGACGGTAGTCCAGTTGACCCAACGTATCCTGATCATTACACCCGGATAAAGGCGGAATATGAAGGTCCGGTTCGG	1
VZV	AB097932_17771to17890	TCCGAAAAAACCACTGTTTGGACATAGGCCATACGGACGGTAGTCCAGTTGACCCAACGTATCCTGATCATTACACCCGGATAAAGGCGGAATATGAAGGTCCGGTTCGGGATGAATCAA	1
VZV	AB097932_17781to17900	CCACTGTTTGGACATAGGCCATACGGACGGTAGTCCAGTTGACCCAACGTATCCTGATCATTACACCCGGATAAAGGCGGAATATGAAGGTCCGGTTCGGGATGAATCAAACACAATGTT	1
VZV	AB097932_17791to17910	GACATAGGCCATACGGACGGTAGTCCAGTTGACCCAACGTATCCTGATCATTACACCCGGATAAAGGCGGAATATGAAGGTCCGGTTCGGGATGAATCAAACACAATGTTTGACCAAAGA	1
VZV	AB097932_17801to17920	ATACGGACGGTAGTCCAGTTGACCCAACGTATCCTGATCATTACACCCGGATAAAGGCGGAATATGAAGGTCCGGTTCGGGATGAATCAAACACAATGTTTGACCAAAGATCGGATTTAC	1
VZV	AB097932_17811to17930	TAGTCCAGTTGACCCAACGTATCCTGATCATTACACCCGGATAAAGGCGGAATATGAAGGTCCGGTTCGGGATGAATCAAACACAATGTTTGACCAAAGATCGGATTTACGTCACATAGA	1
VZV	AB097932_17821to17940	GACCCAACGTATCCTGATCATTACACCCGGATAAAGGCGGAATATGAAGGTCCGGTTCGGGATGAATCAAACACAATGTTTGACCAAAGATCGGATTTACGTCACATAGAAACCCAAGCA	1
VZV	AB097932_17831to17950	ATCCTGATCATTACACCCGGATAAAGGCGGAATATGAAGGTCCGGTTCGGGATGAATCAAACACAATGTTTGACCAAAGATCGGATTTACGTCACATAGAAACCCAAGCATCTTTAAATG	1
VZV	AB097932_17841to17960	TTACACCCGGATAAAGGCGGAATATGAAGGTCCGGTTCGGGATGAATCAAACACAATGTTTGACCAAAGATCGGATTTACGTCACATAGAAACCCAAGCATCTTTAAATGATCACGTATA	1
VZV	AB097932_17851to17970	ATAAAGGCGGAATATGAAGGTCCGGTTCGGGATGAATCAAACACAATGTTTGACCAAAGATCGGATTTACGTCACATAGAAACCCAAGCATCTTTAAATGATCACGTATATGAAAATATA	1
VZV	AB097932_17861to17980	AATATGAAGGTCCGGTTCGGGATGAATCAAACACAATGTTTGACCAAAGATCGGATTTACGTCACATAGAAACCCAAGCATCTTTAAATGATCACGTATATGAAAATATACCACCCAAGG	1
VZV	AB097932_17871to17990	TCCGGTTCGGGATGAATCAAACACAATGTTTGACCAAAGATCGGATTTACGTCACATAGAAACCCAAGCATCTTTAAATGATCACGTATATGAAAATATACCACCCAAGGAAGTGGGTTT	1
VZV	AB097932_17881to18000	GATGAATCAAACACAATGTTTGACCAAAGATCGGATTTACGTCACATAGAAACCCAAGCATCTTTAAATGATCACGTATATGAAAATATACCACCCAAGGAAGTGGGTTTTAACTCATCT	1
VZV	AB097932_17891to18010	ACACAATGTTTGACCAAAGATCGGATTTACGTCACATAGAAACCCAAGCATCTTTAAATGATCACGTATATGAAAATATACCACCCAAGGAAGTGGGTTTTAACTCATCTTCAGACCTGG	1
VZV	AB097932_17901to18020	TGACCAAAGATCGGATTTACGTCACATAGAAACCCAAGCATCTTTAAATGATCACGTATATGAAAATATACCACCCAAGGAAGTGGGTTTTAACTCATCTTCAGACCTGGATGTGGATAG	1
VZV	AB097932_17911to18030	TCGGATTTACGTCACATAGAAACCCAAGCATCTTTAAATGATCACGTATATGAAAATATACCACCCAAGGAAGTGGGTTTTAACTCATCTTCAGACCTGGATGTGGATAGCCTTAACGGG	1
VZV	AB097932_17921to18040	GTCACATAGAAACCCAAGCATCTTTAAATGATCACGTATATGAAAATATACCACCCAAGGAAGTGGGTTTTAACTCATCTTCAGACCTGGATGTGGATAGCCTTAACGGGTACACTTCCG	1
VZV	AB097932_17931to18050	AACCCAAGCATCTTTAAATGATCACGTATATGAAAATATACCACCCAAGGAAGTGGGTTTTAACTCATCTTCAGACCTGGATGTGGATAGCCTTAACGGGTACACTTCCGGAGACATGCA	1
VZV	AB097932_17941to18060	TCTTTAAATGATCACGTATATGAAAATATACCACCCAAGGAAGTGGGTTTTAACTCATCTTCAGACCTGGATGTGGATAGCCTTAACGGGTACACTTCCGGAGACATGCATACAGACGAT	1
VZV	AB097932_17951to18070	ATCACGTATATGAAAATATACCACCCAAGGAAGTGGGTTTTAACTCATCTTCAGACCTGGATGTGGATAGCCTTAACGGGTACACTTCCGGAGACATGCATACAGACGATGACTTATCAC	1
VZV	AB097932_17961to18080	TGAAAATATACCACCCAAGGAAGTGGGTTTTAACTCATCTTCAGACCTGGATGTGGATAGCCTTAACGGGTACACTTCCGGAGACATGCATACAGACGATGACTTATCACCAGATTTTAT	1
VZV	AB097932_17971to18090	CCACCCAAGGAAGTGGGTTTTAACTCATCTTCAGACCTGGATGTGGATAGCCTTAACGGGTACACTTCCGGAGACATGCATACAGACGATGACTTATCACCAGATTTTATACCCAACGAC	1
VZV	AB097932_17981to18100	AAGTGGGTTTTAACTCATCTTCAGACCTGGATGTGGATAGCCTTAACGGGTACACTTCCGGAGACATGCATACAGACGATGACTTATCACCAGATTTTATACCCAACGACGTTCCCGTTA	1
VZV	AB097932_17991to18110	TAACTCATCTTCAGACCTGGATGTGGATAGCCTTAACGGGTACACTTCCGGAGACATGCATACAGACGATGACTTATCACCAGATTTTATACCCAACGACGTTCCCGTTAGATGTAAAAC	1
VZV	AB097932_18001to18120	TCAGACCTGGATGTGGATAGCCTTAACGGGTACACTTCCGGAGACATGCATACAGACGATGACTTATCACCAGATTTTATACCCAACGACGTTCCCGTTAGATGTAAAACCACGGTTACG	1
VZV	AB097932_18011to18130	ATGTGGATAGCCTTAACGGGTACACTTCCGGAGACATGCATACAGACGATGACTTATCACCAGATTTTATACCCAACGACGTTCCCGTTAGATGTAAAACCACGGTTACGTTTAGGAAAA	1
VZV	AB097932_18021to18140	CCTTAACGGGTACACTTCCGGAGACATGCATACAGACGATGACTTATCACCAGATTTTATACCCAACGACGTTCCCGTTAGATGTAAAACCACGGTTACGTTTAGGAAAAATACGCCTAA	1
VZV	AB097932_18031to18150	TACACTTCCGGAGACATGCATACAGACGATGACTTATCACCAGATTTTATACCCAACGACGTTCCCGTTAGATGTAAAACCACGGTTACGTTTAGGAAAAATACGCCTAAGAGTCATCAT	1
VZV	AB097932_18041to18160	GAGACATGCATACAGACGATGACTTATCACCAGATTTTATACCCAACGACGTTCCCGTTAGATGTAAAACCACGGTTACGTTTAGGAAAAATACGCCTAAGAGTCATCATTAAGTACAGC	1
VZV	AB097932_18051to18170	TACAGACGATGACTTATCACCAGATTTTATACCCAACGACGTTCCCGTTAGATGTAAAACCACGGTTACGTTTAGGAAAAATACGCCTAAGAGTCATCATTAAGTACAGCGGTTAATAGA	1
VZV	AB097932_18061to18180	GACTTATCACCAGATTTTATACCCAACGACGTTCCCGTTAGATGTAAAACCACGGTTACGTTTAGGAAAAATACGCCTAAGAGTCATCATTAAGTACAGCGGTTAATAGATAGTTATGGA	1
VZV	AB097932_18071to18190	CAGATTTTATACCCAACGACGTTCCCGTTAGATGTAAAACCACGGTTACGTTTAGGAAAAATACGCCTAAGAGTCATCATTAAGTACAGCGGTTAATAGATAGTTATGGACTAGGCACTT	1
VZV	AB097932_18081to18200	ACCCAACGACGTTCCCGTTAGATGTAAAACCACGGTTACGTTTAGGAAAAATACGCCTAAGAGTCATCATTAAGTACAGCGGTTAATAGATAGTTATGGACTAGGCACTTTGGCGGTCAT	1
VZV	AB097932_18091to18210	GTTCCCGTTAGATGTAAAACCACGGTTACGTTTAGGAAAAATACGCCTAAGAGTCATCATTAAGTACAGCGGTTAATAGATAGTTATGGACTAGGCACTTTGGCGGTCATTTCCACAACC	1
VZV	AB097932_18101to18220	GATGTAAAACCACGGTTACGTTTAGGAAAAATACGCCTAAGAGTCATCATTAAGTACAGCGGTTAATAGATAGTTATGGACTAGGCACTTTGGCGGTCATTTCCACAACCAGGTTAAAAT	1
VZV	AB097932_18111to18230	CACGGTTACGTTTAGGAAAAATACGCCTAAGAGTCATCATTAAGTACAGCGGTTAATAGATAGTTATGGACTAGGCACTTTGGCGGTCATTTCCACAACCAGGTTAAAATTGGGGGATTT	1
VZV	AB097932_18121to18240	TTTAGGAAAAATACGCCTAAGAGTCATCATTAAGTACAGCGGTTAATAGATAGTTATGGACTAGGCACTTTGGCGGTCATTTCCACAACCAGGTTAAAATTGGGGGATTTGGGAGAAAAT	1
VZV	AB097932_18131to18250	ATACGCCTAAGAGTCATCATTAAGTACAGCGGTTAATAGATAGTTATGGACTAGGCACTTTGGCGGTCATTTCCACAACCAGGTTAAAATTGGGGGATTTGGGAGAAAATAGTCTATTGC	1
VZV	AB097932_18141to18260	GAGTCATCATTAAGTACAGCGGTTAATAGATAGTTATGGACTAGGCACTTTGGCGGTCATTTCCACAACCAGGTTAAAATTGGGGGATTTGGGAGAAAATAGTCTATTGCGTATTTTCTG	1
VZV	AB097932_18151to18270	TAAGTACAGCGGTTAATAGATAGTTATGGACTAGGCACTTTGGCGGTCATTTCCACAACCAGGTTAAAATTGGGGGATTTGGGAGAAAATAGTCTATTGCGTATTTTCTGTTCAATAATT	1
VZV	AB097932_18161to18280	GGTTAATAGATAGTTATGGACTAGGCACTTTGGCGGTCATTTCCACAACCAGGTTAAAATTGGGGGATTTGGGAGAAAATAGTCTATTGCGTATTTTCTGTTCAATAATTGGACTGCGTT	1
VZV	AB097932_18171to18290	TAGTTATGGACTAGGCACTTTGGCGGTCATTTCCACAACCAGGTTAAAATTGGGGGATTTGGGAGAAAATAGTCTATTGCGTATTTTCTGTTCAATAATTGGACTGCGTTATTTAAAGGT	1
VZV	AB097932_18181to18300	CTAGGCACTTTGGCGGTCATTTCCACAACCAGGTTAAAATTGGGGGATTTGGGAGAAAATAGTCTATTGCGTATTTTCTGTTCAATAATTGGACTGCGTTATTTAAAGGTCTGATTGGTT	1
VZV	AB097932_18191to18310	TGGCGGTCATTTCCACAACCAGGTTAAAATTGGGGGATTTGGGAGAAAATAGTCTATTGCGTATTTTCTGTTCAATAATTGGACTGCGTTATTTAAAGGTCTGATTGGTTGATTGGGTTA	1
VZV	AB097932_18201to18320	TTCCACAACCAGGTTAAAATTGGGGGATTTGGGAGAAAATAGTCTATTGCGTATTTTCTGTTCAATAATTGGACTGCGTTATTTAAAGGTCTGATTGGTTGATTGGGTTATAAAAGGAAT	1
VZV	AB097932_18211to18330	AGGTTAAAATTGGGGGATTTGGGAGAAAATAGTCTATTGCGTATTTTCTGTTCAATAATTGGACTGCGTTATTTAAAGGTCTGATTGGTTGATTGGGTTATAAAAGGAATTACTCCTTTA	1
VZV	AB097932_18221to18340	TGGGGGATTTGGGAGAAAATAGTCTATTGCGTATTTTCTGTTCAATAATTGGACTGCGTTATTTAAAGGTCTGATTGGTTGATTGGGTTATAAAAGGAATTACTCCTTTAAATTTTACTT	1
VZV	AB097932_18231to18350	GGGAGAAAATAGTCTATTGCGTATTTTCTGTTCAATAATTGGACTGCGTTATTTAAAGGTCTGATTGGTTGATTGGGTTATAAAAGGAATTACTCCTTTAAATTTTACTTAATGTACCCA	1
VZV	AB097932_18241to18360	AGTCTATTGCGTATTTTCTGTTCAATAATTGGACTGCGTTATTTAAAGGTCTGATTGGTTGATTGGGTTATAAAAGGAATTACTCCTTTAAATTTTACTTAATGTACCCACAATATCAAG	1
VZV	AB097932_18251to18370	GTATTTTCTGTTCAATAATTGGACTGCGTTATTTAAAGGTCTGATTGGTTGATTGGGTTATAAAAGGAATTACTCCTTTAAATTTTACTTAATGTACCCACAATATCAAGTGGTCGTTTG	1
VZV	AB097932_18261to18380	TTCAATAATTGGACTGCGTTATTTAAAGGTCTGATTGGTTGATTGGGTTATAAAAGGAATTACTCCTTTAAATTTTACTTAATGTACCCACAATATCAAGTGGTCGTTTGTATTTAACGA	1
VZV	AB097932_18271to18390	GGACTGCGTTATTTAAAGGTCTGATTGGTTGATTGGGTTATAAAAGGAATTACTCCTTTAAATTTTACTTAATGTACCCACAATATCAAGTGGTCGTTTGTATTTAACGATTATTACCGG	1
VZV	AB097932_18281to18400	ATTTAAAGGTCTGATTGGTTGATTGGGTTATAAAAGGAATTACTCCTTTAAATTTTACTTAATGTACCCACAATATCAAGTGGTCGTTTGTATTTAACGATTATTACCGGTACCATGGGA	1
VZV	AB097932_18291to18410	CTGATTGGTTGATTGGGTTATAAAAGGAATTACTCCTTTAAATTTTACTTAATGTACCCACAATATCAAGTGGTCGTTTGTATTTAACGATTATTACCGGTACCATGGGAGACTTGTCAT	1
VZV	AB097932_18301to18420	GATTGGGTTATAAAAGGAATTACTCCTTTAAATTTTACTTAATGTACCCACAATATCAAGTGGTCGTTTGTATTTAACGATTATTACCGGTACCATGGGAGACTTGTCATGTTGGACAAA	1
VZV	AB097932_18311to18430	TAAAAGGAATTACTCCTTTAAATTTTACTTAATGTACCCACAATATCAAGTGGTCGTTTGTATTTAACGATTATTACCGGTACCATGGGAGACTTGTCATGTTGGACAAAAGTGCCGGGT	1
VZV	AB097932_18321to18440	TACTCCTTTAAATTTTACTTAATGTACCCACAATATCAAGTGGTCGTTTGTATTTAACGATTATTACCGGTACCATGGGAGACTTGTCATGTTGGACAAAAGTGCCGGGTTTTACGTTAA	1
VZV	AB097932_18331to18450	AATTTTACTTAATGTACCCACAATATCAAGTGGTCGTTTGTATTTAACGATTATTACCGGTACCATGGGAGACTTGTCATGTTGGACAAAAGTGCCGGGTTTTACGTTAACCGGCGAACT	1
VZV	AB097932_18341to18460	AATGTACCCACAATATCAAGTGGTCGTTTGTATTTAACGATTATTACCGGTACCATGGGAGACTTGTCATGTTGGACAAAAGTGCCGGGTTTTACGTTAACCGGCGAACTTCAGTACTTA	1
VZV	AB097932_18351to18470	CAATATCAAGTGGTCGTTTGTATTTAACGATTATTACCGGTACCATGGGAGACTTGTCATGTTGGACAAAAGTGCCGGGTTTTACGTTAACCGGCGAACTTCAGTACTTAAAACAAGTGG	1
VZV	AB097932_18361to18480	TGGTCGTTTGTATTTAACGATTATTACCGGTACCATGGGAGACTTGTCATGTTGGACAAAAGTGCCGGGTTTTACGTTAACCGGCGAACTTCAGTACTTAAAACAAGTGGATGATATTTT	1
VZV	AB097932_18371to18490	TATTTAACGATTATTACCGGTACCATGGGAGACTTGTCATGTTGGACAAAAGTGCCGGGTTTTACGTTAACCGGCGAACTTCAGTACTTAAAACAAGTGGATGATATTTTAAGGTATGGA	1
VZV	AB097932_18381to18500	TTATTACCGGTACCATGGGAGACTTGTCATGTTGGACAAAAGTGCCGGGTTTTACGTTAACCGGCGAACTTCAGTACTTAAAACAAGTGGATGATATTTTAAGGTATGGAGTTCGGAAAC	1
VZV	AB097932_18391to18510	TACCATGGGAGACTTGTCATGTTGGACAAAAGTGCCGGGTTTTACGTTAACCGGCGAACTTCAGTACTTAAAACAAGTGGATGATATTTTAAGGTATGGAGTTCGGAAACGCGATCGAAC	1
VZV	AB097932_18401to18520	GACTTGTCATGTTGGACAAAAGTGCCGGGTTTTACGTTAACCGGCGAACTTCAGTACTTAAAACAAGTGGATGATATTTTAAGGTATGGAGTTCGGAAACGCGATCGAACAGGAATCGGA	1
VZV	AB097932_18411to18530	GTTGGACAAAAGTGCCGGGTTTTACGTTAACCGGCGAACTTCAGTACTTAAAACAAGTGGATGATATTTTAAGGTATGGAGTTCGGAAACGCGATCGAACAGGAATCGGAACGTTATCTT	1
VZV	AB097932_18421to18540	AGTGCCGGGTTTTACGTTAACCGGCGAACTTCAGTACTTAAAACAAGTGGATGATATTTTAAGGTATGGAGTTCGGAAACGCGATCGAACAGGAATCGGAACGTTATCTTTATTTGGAAT	1
VZV	AB097932_18431to18550	TTTACGTTAACCGGCGAACTTCAGTACTTAAAACAAGTGGATGATATTTTAAGGTATGGAGTTCGGAAACGCGATCGAACAGGAATCGGAACGTTATCTTTATTTGGAATGCAAGCTCGA	1
VZV	AB097932_18441to18560	CCGGCGAACTTCAGTACTTAAAACAAGTGGATGATATTTTAAGGTATGGAGTTCGGAAACGCGATCGAACAGGAATCGGAACGTTATCTTTATTTGGAATGCAAGCTCGATACAATTTGC	1
VZV	AB097932_18451to18570	TCAGTACTTAAAACAAGTGGATGATATTTTAAGGTATGGAGTTCGGAAACGCGATCGAACAGGAATCGGAACGTTATCTTTATTTGGAATGCAAGCTCGATACAATTTGCGAAATGAATT	1
VZV	AB097932_18461to18580	AAACAAGTGGATGATATTTTAAGGTATGGAGTTCGGAAACGCGATCGAACAGGAATCGGAACGTTATCTTTATTTGGAATGCAAGCTCGATACAATTTGCGAAATGAATTTCCTCTTTTA	1
VZV	AB097932_18471to18590	ATGATATTTTAAGGTATGGAGTTCGGAAACGCGATCGAACAGGAATCGGAACGTTATCTTTATTTGGAATGCAAGCTCGATACAATTTGCGAAATGAATTTCCTCTTTTAACTACAAAGC	1
VZV	AB097932_18481to18600	AAGGTATGGAGTTCGGAAACGCGATCGAACAGGAATCGGAACGTTATCTTTATTTGGAATGCAAGCTCGATACAATTTGCGAAATGAATTTCCTCTTTTAACTACAAAGCGTGTTTTTTG	1
VZV	AB097932_18491to18610	GTTCGGAAACGCGATCGAACAGGAATCGGAACGTTATCTTTATTTGGAATGCAAGCTCGATACAATTTGCGAAATGAATTTCCTCTTTTAACTACAAAGCGTGTTTTTTGGAGGGCCGTC	1
VZV	AB097932_18501to18620	GCGATCGAACAGGAATCGGAACGTTATCTTTATTTGGAATGCAAGCTCGATACAATTTGCGAAATGAATTTCCTCTTTTAACTACAAAGCGTGTTTTTTGGAGGGCCGTCGTGGAAGAGT	1
VZV	AB097932_18511to18630	AGGAATCGGAACGTTATCTTTATTTGGAATGCAAGCTCGATACAATTTGCGAAATGAATTTCCTCTTTTAACTACAAAGCGTGTTTTTTGGAGGGCCGTCGTGGAAGAGTTGTTATGGTT	1
VZV	AB097932_18521to18640	ACGTTATCTTTATTTGGAATGCAAGCTCGATACAATTTGCGAAATGAATTTCCTCTTTTAACTACAAAGCGTGTTTTTTGGAGGGCCGTCGTGGAAGAGTTGTTATGGTTTATCCGCGGG	1
VZV	AB097932_18531to18650	TATTTGGAATGCAAGCTCGATACAATTTGCGAAATGAATTTCCTCTTTTAACTACAAAGCGTGTTTTTTGGAGGGCCGTCGTGGAAGAGTTGTTATGGTTTATCCGCGGGTCAACCGATT	1
VZV	AB097932_18541to18660	GCAAGCTCGATACAATTTGCGAAATGAATTTCCTCTTTTAACTACAAAGCGTGTTTTTTGGAGGGCCGTCGTGGAAGAGTTGTTATGGTTTATCCGCGGGTCAACCGATTCCAAAGAACT	1
VZV	AB097932_18551to18670	TACAATTTGCGAAATGAATTTCCTCTTTTAACTACAAAGCGTGTTTTTTGGAGGGCCGTCGTGGAAGAGTTGTTATGGTTTATCCGCGGGTCAACCGATTCCAAAGAACTCGCCGCTAAA	1
VZV	AB097932_18561to18680	GAAATGAATTTCCTCTTTTAACTACAAAGCGTGTTTTTTGGAGGGCCGTCGTGGAAGAGTTGTTATGGTTTATCCGCGGGTCAACCGATTCCAAAGAACTCGCCGCTAAAGATATACACA	1
VZV	AB097932_18571to18690	TCCTCTTTTAACTACAAAGCGTGTTTTTTGGAGGGCCGTCGTGGAAGAGTTGTTATGGTTTATCCGCGGGTCAACCGATTCCAAAGAACTCGCCGCTAAAGATATACACATATGGGATAT	1
VZV	AB097932_18581to18700	ACTACAAAGCGTGTTTTTTGGAGGGCCGTCGTGGAAGAGTTGTTATGGTTTATCCGCGGGTCAACCGATTCCAAAGAACTCGCCGCTAAAGATATACACATATGGGATATATACGGATCG	1
VZV	AB097932_18591to18710	GTGTTTTTTGGAGGGCCGTCGTGGAAGAGTTGTTATGGTTTATCCGCGGGTCAACCGATTCCAAAGAACTCGCCGCTAAAGATATACACATATGGGATATATACGGATCGAGCAAATTTC	1
VZV	AB097932_18601to18720	GAGGGCCGTCGTGGAAGAGTTGTTATGGTTTATCCGCGGGTCAACCGATTCCAAAGAACTCGCCGCTAAAGATATACACATATGGGATATATACGGATCGAGCAAATTTCTAAATAGGAA	1
VZV	AB097932_18611to18730	GTGGAAGAGTTGTTATGGTTTATCCGCGGGTCAACCGATTCCAAAGAACTCGCCGCTAAAGATATACACATATGGGATATATACGGATCGAGCAAATTTCTAAATAGGAATGGCTTCCAT	1
VZV	AB097932_18621to18740	TGTTATGGTTTATCCGCGGGTCAACCGATTCCAAAGAACTCGCCGCTAAAGATATACACATATGGGATATATACGGATCGAGCAAATTTCTAAATAGGAATGGCTTCCATAAAAGACACA	1
VZV	AB097932_18631to18750	TATCCGCGGGTCAACCGATTCCAAAGAACTCGCCGCTAAAGATATACACATATGGGATATATACGGATCGAGCAAATTTCTAAATAGGAATGGCTTCCATAAAAGACACACGGGGGACCT	1
VZV	AB097932_18641to18760	TCAACCGATTCCAAAGAACTCGCCGCTAAAGATATACACATATGGGATATATACGGATCGAGCAAATTTCTAAATAGGAATGGCTTCCATAAAAGACACACGGGGGACCTTGGCCCCATT	1
VZV	AB097932_18651to18770	CCAAAGAACTCGCCGCTAAAGATATACACATATGGGATATATACGGATCGAGCAAATTTCTAAATAGGAATGGCTTCCATAAAAGACACACGGGGGACCTTGGCCCCATTTACGGCTTCC	1
VZV	AB097932_18661to18780	CGCCGCTAAAGATATACACATATGGGATATATACGGATCGAGCAAATTTCTAAATAGGAATGGCTTCCATAAAAGACACACGGGGGACCTTGGCCCCATTTACGGCTTCCAGTGGAGACA	1
VZV	AB097932_18671to18790	GATATACACATATGGGATATATACGGATCGAGCAAATTTCTAAATAGGAATGGCTTCCATAAAAGACACACGGGGGACCTTGGCCCCATTTACGGCTTCCAGTGGAGACATTTTGGAGCG	1
VZV	AB097932_18681to18800	TATGGGATATATACGGATCGAGCAAATTTCTAAATAGGAATGGCTTCCATAAAAGACACACGGGGGACCTTGGCCCCATTTACGGCTTCCAGTGGAGACATTTTGGAGCGGAATATAAAG	1
VZV	AB097932_18691to18810	ATACGGATCGAGCAAATTTCTAAATAGGAATGGCTTCCATAAAAGACACACGGGGGACCTTGGCCCCATTTACGGCTTCCAGTGGAGACATTTTGGAGCGGAATATAAAGACTGTCAATC	1
VZV	AB097932_18701to18820	AGCAAATTTCTAAATAGGAATGGCTTCCATAAAAGACACACGGGGGACCTTGGCCCCATTTACGGCTTCCAGTGGAGACATTTTGGAGCGGAATATAAAGACTGTCAATCAAACTATTTA	1
VZV	AB097932_18711to18830	TAAATAGGAATGGCTTCCATAAAAGACACACGGGGGACCTTGGCCCCATTTACGGCTTCCAGTGGAGACATTTTGGAGCGGAATATAAAGACTGTCAATCAAACTATTTACAGCAAGGAA	1
VZV	AB097932_18721to18840	TGGCTTCCATAAAAGACACACGGGGGACCTTGGCCCCATTTACGGCTTCCAGTGGAGACATTTTGGAGCGGAATATAAAGACTGTCAATCAAACTATTTACAGCAAGGAATCGATCAGCT	1
VZV	AB097932_18731to18850	AAAAGACACACGGGGGACCTTGGCCCCATTTACGGCTTCCAGTGGAGACATTTTGGAGCGGAATATAAAGACTGTCAATCAAACTATTTACAGCAAGGAATCGATCAGCTGCAAACTGTT	1
VZV	AB097932_18741to18860	CGGGGGACCTTGGCCCCATTTACGGCTTCCAGTGGAGACATTTTGGAGCGGAATATAAAGACTGTCAATCAAACTATTTACAGCAAGGAATCGATCAGCTGCAAACTGTTATAGATACAA	1
VZV	AB097932_18751to18870	TGGCCCCATTTACGGCTTCCAGTGGAGACATTTTGGAGCGGAATATAAAGACTGTCAATCAAACTATTTACAGCAAGGAATCGATCAGCTGCAAACTGTTATAGATACAATTAAAACAAA	1
VZV	AB097932_18761to18880	TACGGCTTCCAGTGGAGACATTTTGGAGCGGAATATAAAGACTGTCAATCAAACTATTTACAGCAAGGAATCGATCAGCTGCAAACTGTTATAGATACAATTAAAACAAACCCAGAAAGC	1
VZV	AB097932_18771to18890	AGTGGAGACATTTTGGAGCGGAATATAAAGACTGTCAATCAAACTATTTACAGCAAGGAATCGATCAGCTGCAAACTGTTATAGATACAATTAAAACAAACCCAGAAAGCCGACGAATGA	1
VZV	AB097932_18781to18900	TTTTGGAGCGGAATATAAAGACTGTCAATCAAACTATTTACAGCAAGGAATCGATCAGCTGCAAACTGTTATAGATACAATTAAAACAAACCCAGAAAGCCGACGAATGATTATATCGTC	1
VZV	AB097932_18791to18910	GAATATAAAGACTGTCAATCAAACTATTTACAGCAAGGAATCGATCAGCTGCAAACTGTTATAGATACAATTAAAACAAACCCAGAAAGCCGACGAATGATTATATCGTCTTGGAATCCA	1
VZV	AB097932_18801to18920	ACTGTCAATCAAACTATTTACAGCAAGGAATCGATCAGCTGCAAACTGTTATAGATACAATTAAAACAAACCCAGAAAGCCGACGAATGATTATATCGTCTTGGAATCCAAAGGATATCC	1
VZV	AB097932_18811to18930	AAACTATTTACAGCAAGGAATCGATCAGCTGCAAACTGTTATAGATACAATTAAAACAAACCCAGAAAGCCGACGAATGATTATATCGTCTTGGAATCCAAAGGATATCCCCTTAATGGT	1
VZV	AB097932_18821to18940	CAGCAAGGAATCGATCAGCTGCAAACTGTTATAGATACAATTAAAACAAACCCAGAAAGCCGACGAATGATTATATCGTCTTGGAATCCAAAGGATATCCCCTTAATGGTACTACCTCCA	1
VZV	AB097932_18831to18950	TCGATCAGCTGCAAACTGTTATAGATACAATTAAAACAAACCCAGAAAGCCGACGAATGATTATATCGTCTTGGAATCCAAAGGATATCCCCTTAATGGTACTACCTCCATGTCACACGT	1
VZV	AB097932_18841to18960	GCAAACTGTTATAGATACAATTAAAACAAACCCAGAAAGCCGACGAATGATTATATCGTCTTGGAATCCAAAGGATATCCCCTTAATGGTACTACCTCCATGTCACACGTTATGTCAGTT	1
VZV	AB097932_18851to18970	ATAGATACAATTAAAACAAACCCAGAAAGCCGACGAATGATTATATCGTCTTGGAATCCAAAGGATATCCCCTTAATGGTACTACCTCCATGTCACACGTTATGTCAGTTTTACGTTGCA	1
VZV	AB097932_18861to18980	TTAAAACAAACCCAGAAAGCCGACGAATGATTATATCGTCTTGGAATCCAAAGGATATCCCCTTAATGGTACTACCTCCATGTCACACGTTATGTCAGTTTTACGTTGCAAACGGTGAAT	1
VZV	AB097932_18871to18990	CCCAGAAAGCCGACGAATGATTATATCGTCTTGGAATCCAAAGGATATCCCCTTAATGGTACTACCTCCATGTCACACGTTATGTCAGTTTTACGTTGCAAACGGTGAATTATCCTGCCA	1
VZV	AB097932_18881to19000	CGACGAATGATTATATCGTCTTGGAATCCAAAGGATATCCCCTTAATGGTACTACCTCCATGTCACACGTTATGTCAGTTTTACGTTGCAAACGGTGAATTATCCTGCCAAGTATACCAG	1
VZV	AB097932_18891to19010	TTATATCGTCTTGGAATCCAAAGGATATCCCCTTAATGGTACTACCTCCATGTCACACGTTATGTCAGTTTTACGTTGCAAACGGTGAATTATCCTGCCAAGTATACCAGAGATCGGGGG	1
VZV	AB097932_18901to19020	TTGGAATCCAAAGGATATCCCCTTAATGGTACTACCTCCATGTCACACGTTATGTCAGTTTTACGTTGCAAACGGTGAATTATCCTGCCAAGTATACCAGAGATCGGGGGATATGGGCCT	1
VZV	AB097932_18911to19030	AAGGATATCCCCTTAATGGTACTACCTCCATGTCACACGTTATGTCAGTTTTACGTTGCAAACGGTGAATTATCCTGCCAAGTATACCAGAGATCGGGGGATATGGGCCTTGGGGTACCG	1
VZV	AB097932_18921to19040	CCTTAATGGTACTACCTCCATGTCACACGTTATGTCAGTTTTACGTTGCAAACGGTGAATTATCCTGCCAAGTATACCAGAGATCGGGGGATATGGGCCTTGGGGTACCGTTCAACATTG	1
VZV	AB097932_18931to19050	ACTACCTCCATGTCACACGTTATGTCAGTTTTACGTTGCAAACGGTGAATTATCCTGCCAAGTATACCAGAGATCGGGGGATATGGGCCTTGGGGTACCGTTCAACATTGCTGGATATGC	1
VZV	AB097932_18941to19060	TGTCACACGTTATGTCAGTTTTACGTTGCAAACGGTGAATTATCCTGCCAAGTATACCAGAGATCGGGGGATATGGGCCTTGGGGTACCGTTCAACATTGCTGGATATGCACTTCTTACC	1
VZV	AB097932_18951to19070	TATGTCAGTTTTACGTTGCAAACGGTGAATTATCCTGCCAAGTATACCAGAGATCGGGGGATATGGGCCTTGGGGTACCGTTCAACATTGCTGGATATGCACTTCTTACCTACATAGTAG	1
VZV	AB097932_18961to19080	TTACGTTGCAAACGGTGAATTATCCTGCCAAGTATACCAGAGATCGGGGGATATGGGCCTTGGGGTACCGTTCAACATTGCTGGATATGCACTTCTTACCTACATAGTAGCGCATGTTAC	1
VZV	AB097932_18971to19090	AACGGTGAATTATCCTGCCAAGTATACCAGAGATCGGGGGATATGGGCCTTGGGGTACCGTTCAACATTGCTGGATATGCACTTCTTACCTACATAGTAGCGCATGTTACAGGACTTAAA	1
VZV	AB097932_18981to19100	TATCCTGCCAAGTATACCAGAGATCGGGGGATATGGGCCTTGGGGTACCGTTCAACATTGCTGGATATGCACTTCTTACCTACATAGTAGCGCATGTTACAGGACTTAAAACCGGAGATT	1
VZV	AB097932_18991to19110	AGTATACCAGAGATCGGGGGATATGGGCCTTGGGGTACCGTTCAACATTGCTGGATATGCACTTCTTACCTACATAGTAGCGCATGTTACAGGACTTAAAACCGGAGATTTAATTCATAC	1
VZV	AB097932_19001to19120	AGATCGGGGGATATGGGCCTTGGGGTACCGTTCAACATTGCTGGATATGCACTTCTTACCTACATAGTAGCGCATGTTACAGGACTTAAAACCGGAGATTTAATTCATACAATGGGGGAT	1
VZV	AB097932_19011to19130	ATATGGGCCTTGGGGTACCGTTCAACATTGCTGGATATGCACTTCTTACCTACATAGTAGCGCATGTTACAGGACTTAAAACCGGAGATTTAATTCATACAATGGGGGATGCACATATTT	1
VZV	AB097932_19021to19140	TGGGGTACCGTTCAACATTGCTGGATATGCACTTCTTACCTACATAGTAGCGCATGTTACAGGACTTAAAACCGGAGATTTAATTCATACAATGGGGGATGCACATATTTACTTGAATCA	1
VZV	AB097932_19031to19150	TTCAACATTGCTGGATATGCACTTCTTACCTACATAGTAGCGCATGTTACAGGACTTAAAACCGGAGATTTAATTCATACAATGGGGGATGCACATATTTACTTGAATCATATAGATGCT	1
VZV	AB097932_19041to19160	CTGGATATGCACTTCTTACCTACATAGTAGCGCATGTTACAGGACTTAAAACCGGAGATTTAATTCATACAATGGGGGATGCACATATTTACTTGAATCATATAGATGCTTTAAAAGTGC	1
VZV	AB097932_19051to19170	ACTTCTTACCTACATAGTAGCGCATGTTACAGGACTTAAAACCGGAGATTTAATTCATACAATGGGGGATGCACATATTTACTTGAATCATATAGATGCTTTAAAAGTGCAGCTAGCTCG	1
VZV	AB097932_19061to19180	TACATAGTAGCGCATGTTACAGGACTTAAAACCGGAGATTTAATTCATACAATGGGGGATGCACATATTTACTTGAATCATATAGATGCTTTAAAAGTGCAGCTAGCTCGATCCCCAAAA	1
VZV	AB097932_19071to19190	CGCATGTTACAGGACTTAAAACCGGAGATTTAATTCATACAATGGGGGATGCACATATTTACTTGAATCATATAGATGCTTTAAAAGTGCAGCTAGCTCGATCCCCAAAACCTTTTCCTT	1
VZV	AB097932_19081to19200	AGGACTTAAAACCGGAGATTTAATTCATACAATGGGGGATGCACATATTTACTTGAATCATATAGATGCTTTAAAAGTGCAGCTAGCTCGATCCCCAAAACCTTTTCCTTGCCTTAAAAT	1
VZV	AB097932_19091to19210	ACCGGAGATTTAATTCATACAATGGGGGATGCACATATTTACTTGAATCATATAGATGCTTTAAAAGTGCAGCTAGCTCGATCCCCAAAACCTTTTCCTTGCCTTAAAATTATTCGAAAT	1
VZV	AB097932_19101to19220	TAATTCATACAATGGGGGATGCACATATTTACTTGAATCATATAGATGCTTTAAAAGTGCAGCTAGCTCGATCCCCAAAACCTTTTCCTTGCCTTAAAATTATTCGAAATGTAACAGATA	1
VZV	AB097932_19111to19230	AATGGGGGATGCACATATTTACTTGAATCATATAGATGCTTTAAAAGTGCAGCTAGCTCGATCCCCAAAACCTTTTCCTTGCCTTAAAATTATTCGAAATGTAACAGATATAAACGACTT	1
VZV	AB097932_19121to19240	GCACATATTTACTTGAATCATATAGATGCTTTAAAAGTGCAGCTAGCTCGATCCCCAAAACCTTTTCCTTGCCTTAAAATTATTCGAAATGTAACAGATATAAACGACTTTAAATGGGAC	1
VZV	AB097932_19131to19250	ACTTGAATCATATAGATGCTTTAAAAGTGCAGCTAGCTCGATCCCCAAAACCTTTTCCTTGCCTTAAAATTATTCGAAATGTAACAGATATAAACGACTTTAAATGGGACGATTTTCAGC	1
VZV	AB097932_19141to19260	TATAGATGCTTTAAAAGTGCAGCTAGCTCGATCCCCAAAACCTTTTCCTTGCCTTAAAATTATTCGAAATGTAACAGATATAAACGACTTTAAATGGGACGATTTTCAGCTTGATGGATA	1
VZV	AB097932_19151to19270	TTAAAAGTGCAGCTAGCTCGATCCCCAAAACCTTTTCCTTGCCTTAAAATTATTCGAAATGTAACAGATATAAACGACTTTAAATGGGACGATTTTCAGCTTGATGGATATAATCCACAC	1
VZV	AB097932_19161to19280	AGCTAGCTCGATCCCCAAAACCTTTTCCTTGCCTTAAAATTATTCGAAATGTAACAGATATAAACGACTTTAAATGGGACGATTTTCAGCTTGATGGATATAATCCACACCCCCCCCTAA	1
VZV	AB097932_19171to19290	ATCCCCAAAACCTTTTCCTTGCCTTAAAATTATTCGAAATGTAACAGATATAAACGACTTTAAATGGGACGATTTTCAGCTTGATGGATATAATCCACACCCCCCCCTAAAAATGGAAAT	1
VZV	AB097932_19181to19300	CCTTTTCCTTGCCTTAAAATTATTCGAAATGTAACAGATATAAACGACTTTAAATGGGACGATTTTCAGCTTGATGGATATAATCCACACCCCCCCCTAAAAATGGAAATGGCTCTTTAA	1
VZV	AB097932_19191to19310	GCCTTAAAATTATTCGAAATGTAACAGATATAAACGACTTTAAATGGGACGATTTTCAGCTTGATGGATATAATCCACACCCCCCCCTAAAAATGGAAATGGCTCTTTAATGGATTTTTA	1
VZV	AB097932_19201to19320	TATTCGAAATGTAACAGATATAAACGACTTTAAATGGGACGATTTTCAGCTTGATGGATATAATCCACACCCCCCCCTAAAAATGGAAATGGCTCTTTAATGGATTTTTAAATGTTGTCA	1
VZV	AB097932_19211to19330	GTAACAGATATAAACGACTTTAAATGGGACGATTTTCAGCTTGATGGATATAATCCACACCCCCCCCTAAAAATGGAAATGGCTCTTTAATGGATTTTTAAATGTTGTCAAGACAGTAGA	1
VZV	AB097932_19221to19340	TAAACGACTTTAAATGGGACGATTTTCAGCTTGATGGATATAATCCACACCCCCCCCTAAAAATGGAAATGGCTCTTTAATGGATTTTTAAATGTTGTCAAGACAGTAGATGTGTTGCGA	1
VZV	AB097932_19231to19350	TAAATGGGACGATTTTCAGCTTGATGGATATAATCCACACCCCCCCCTAAAAATGGAAATGGCTCTTTAATGGATTTTTAAATGTTGTCAAGACAGTAGATGTGTTGCGAATGTAATAAA	1
VZV	AB097932_19241to19360	GATTTTCAGCTTGATGGATATAATCCACACCCCCCCCTAAAAATGGAAATGGCTCTTTAATGGATTTTTAAATGTTGTCAAGACAGTAGATGTGTTGCGAATGTAATAAAATGATATACA	1
VZV	AB097932_19251to19370	TTGATGGATATAATCCACACCCCCCCCTAAAAATGGAAATGGCTCTTTAATGGATTTTTAAATGTTGTCAAGACAGTAGATGTGTTGCGAATGTAATAAAATGATATACACAGACGCGTT	1
VZV	AB097932_19261to19380	TAATCCACACCCCCCCCTAAAAATGGAAATGGCTCTTTAATGGATTTTTAAATGTTGTCAAGACAGTAGATGTGTTGCGAATGTAATAAAATGATATACACAGACGCGTTTGGTTGGTTT	1
VZV	AB097932_19271to19390	CCCCCCCTAAAAATGGAAATGGCTCTTTAATGGATTTTTAAATGTTGTCAAGACAGTAGATGTGTTGCGAATGTAATAAAATGATATACACAGACGCGTTTGGTTGGTTTCTGTCTATGA	1
VZV	AB097932_19281to19400	AAATGGAAATGGCTCTTTAATGGATTTTTAAATGTTGTCAAGACAGTAGATGTGTTGCGAATGTAATAAAATGATATACACAGACGCGTTTGGTTGGTTTCTGTCTATGAACAGCAACGG	1
VZV	AB097932_19291to19410	GGCTCTTTAATGGATTTTTAAATGTTGTCAAGACAGTAGATGTGTTGCGAATGTAATAAAATGATATACACAGACGCGTTTGGTTGGTTTCTGTCTATGAACAGCAACGGATGCATAGGG	1
VZV	AB097932_19301to19420	TGGATTTTTAAATGTTGTCAAGACAGTAGATGTGTTGCGAATGTAATAAAATGATATACACAGACGCGTTTGGTTGGTTTCTGTCTATGAACAGCAACGGATGCATAGGGTTGCGATAAC	1
VZV	AB097932_19311to19430	AATGTTGTCAAGACAGTAGATGTGTTGCGAATGTAATAAAATGATATACACAGACGCGTTTGGTTGGTTTCTGTCTATGAACAGCAACGGATGCATAGGGTTGCGATAACTGCGATAAGA	1
VZV	AB097932_19321to19440	AGACAGTAGATGTGTTGCGAATGTAATAAAATGATATACACAGACGCGTTTGGTTGGTTTCTGTCTATGAACAGCAACGGATGCATAGGGTTGCGATAACTGCGATAAGACCCAATGTCC	1
VZV	AB097932_19331to19450	TGTGTTGCGAATGTAATAAAATGATATACACAGACGCGTTTGGTTGGTTTCTGTCTATGAACAGCAACGGATGCATAGGGTTGCGATAACTGCGATAAGACCCAATGTCCCAAGGATAGA	1
VZV	AB097932_19341to19460	ATGTAATAAAATGATATACACAGACGCGTTTGGTTGGTTTCTGTCTATGAACAGCAACGGATGCATAGGGTTGCGATAACTGCGATAAGACCCAATGTCCCAAGGATAGATATCACACCA	1
VZV	AB097932_19351to19470	ATGATATACACAGACGCGTTTGGTTGGTTTCTGTCTATGAACAGCAACGGATGCATAGGGTTGCGATAACTGCGATAAGACCCAATGTCCCAAGGATAGATATCACACCAATTATAACTG	1
VZV	AB097932_19361to19480	CAGACGCGTTTGGTTGGTTTCTGTCTATGAACAGCAACGGATGCATAGGGTTGCGATAACTGCGATAAGACCCAATGTCCCAAGGATAGATATCACACCAATTATAACTGCTACAACGGA	1
VZV	AB097932_19371to19490	TGGTTGGTTTCTGTCTATGAACAGCAACGGATGCATAGGGTTGCGATAACTGCGATAAGACCCAATGTCCCAAGGATAGATATCACACCAATTATAACTGCTACAACGGAAAATGTAGTG	1
VZV	AB097932_19381to19500	CTGTCTATGAACAGCAACGGATGCATAGGGTTGCGATAACTGCGATAAGACCCAATGTCCCAAGGATAGATATCACACCAATTATAACTGCTACAACGGAAAATGTAGTGGCGTAGGTAG	1
VZV	AB097932_19391to19510	ACAGCAACGGATGCATAGGGTTGCGATAACTGCGATAAGACCCAATGTCCCAAGGATAGATATCACACCAATTATAACTGCTACAACGGAAAATGTAGTGGCGTAGGTAGATGCATCGTA	1
VZV	AB097932_19401to19520	ATGCATAGGGTTGCGATAACTGCGATAAGACCCAATGTCCCAAGGATAGATATCACACCAATTATAACTGCTACAACGGAAAATGTAGTGGCGTAGGTAGATGCATCGTAGGTATAAACG	1
VZV	AB097932_19411to19530	TTGCGATAACTGCGATAAGACCCAATGTCCCAAGGATAGATATCACACCAATTATAACTGCTACAACGGAAAATGTAGTGGCGTAGGTAGATGCATCGTAGGTATAAACGGCCGAAAACG	1
VZV	AB097932_19421to19540	TGCGATAAGACCCAATGTCCCAAGGATAGATATCACACCAATTATAACTGCTACAACGGAAAATGTAGTGGCGTAGGTAGATGCATCGTAGGTATAAACGGCCGAAAACGGAGGGAATTT	1
VZV	AB097932_19431to19550	CCCAATGTCCCAAGGATAGATATCACACCAATTATAACTGCTACAACGGAAAATGTAGTGGCGTAGGTAGATGCATCGTAGGTATAAACGGCCGAAAACGGAGGGAATTTTTTAGGGTAA	1
VZV	AB097932_19441to19560	CAAGGATAGATATCACACCAATTATAACTGCTACAACGGAAAATGTAGTGGCGTAGGTAGATGCATCGTAGGTATAAACGGCCGAAAACGGAGGGAATTTTTTAGGGTAACCATCTAGAT	1
VZV	AB097932_19451to19570	TATCACACCAATTATAACTGCTACAACGGAAAATGTAGTGGCGTAGGTAGATGCATCGTAGGTATAAACGGCCGAAAACGGAGGGAATTTTTTAGGGTAACCATCTAGATGACACGAATA	1
VZV	AB097932_19461to19580	ATTATAACTGCTACAACGGAAAATGTAGTGGCGTAGGTAGATGCATCGTAGGTATAAACGGCCGAAAACGGAGGGAATTTTTTAGGGTAACCATCTAGATGACACGAATAGGTGATAGGT	1
VZV	AB097932_19471to19590	CTACAACGGAAAATGTAGTGGCGTAGGTAGATGCATCGTAGGTATAAACGGCCGAAAACGGAGGGAATTTTTTAGGGTAACCATCTAGATGACACGAATAGGTGATAGGTCCGTCGAGTT	1
VZV	AB097932_19481to19600	AAATGTAGTGGCGTAGGTAGATGCATCGTAGGTATAAACGGCCGAAAACGGAGGGAATTTTTTAGGGTAACCATCTAGATGACACGAATAGGTGATAGGTCCGTCGAGTTCCGATGTTGG	1
VZV	AB097932_19491to19610	GCGTAGGTAGATGCATCGTAGGTATAAACGGCCGAAAACGGAGGGAATTTTTTAGGGTAACCATCTAGATGACACGAATAGGTGATAGGTCCGTCGAGTTCCGATGTTGGACAAGAACTT	1
VZV	AB097932_19501to19620	ATGCATCGTAGGTATAAACGGCCGAAAACGGAGGGAATTTTTTAGGGTAACCATCTAGATGACACGAATAGGTGATAGGTCCGTCGAGTTCCGATGTTGGACAAGAACTTTGCATGTTTA	1
VZV	AB097932_19511to19630	GGTATAAACGGCCGAAAACGGAGGGAATTTTTTAGGGTAACCATCTAGATGACACGAATAGGTGATAGGTCCGTCGAGTTCCGATGTTGGACAAGAACTTTGCATGTTTACAAACCGTTT	1
VZV	AB097932_19521to19640	GCCGAAAACGGAGGGAATTTTTTAGGGTAACCATCTAGATGACACGAATAGGTGATAGGTCCGTCGAGTTCCGATGTTGGACAAGAACTTTGCATGTTTACAAACCGTTTGTTTTGATCA	1
VZV	AB097932_19531to19650	GAGGGAATTTTTTAGGGTAACCATCTAGATGACACGAATAGGTGATAGGTCCGTCGAGTTCCGATGTTGGACAAGAACTTTGCATGTTTACAAACCGTTTGTTTTGATCACACACCCCAG	1
VZV	AB097932_19541to19660	TTTAGGGTAACCATCTAGATGACACGAATAGGTGATAGGTCCGTCGAGTTCCGATGTTGGACAAGAACTTTGCATGTTTACAAACCGTTTGTTTTGATCACACACCCCAGTAATCTCACT	1
VZV	AB097932_19551to19670	CCATCTAGATGACACGAATAGGTGATAGGTCCGTCGAGTTCCGATGTTGGACAAGAACTTTGCATGTTTACAAACCGTTTGTTTTGATCACACACCCCAGTAATCTCACTGTTTTCGTGG	1
VZV	AB097932_19561to19680	GACACGAATAGGTGATAGGTCCGTCGAGTTCCGATGTTGGACAAGAACTTTGCATGTTTACAAACCGTTTGTTTTGATCACACACCCCAGTAATCTCACTGTTTTCGTGGTTGATGGGAG	1
VZV	AB097932_19571to19690	GGTGATAGGTCCGTCGAGTTCCGATGTTGGACAAGAACTTTGCATGTTTACAAACCGTTTGTTTTGATCACACACCCCAGTAATCTCACTGTTTTCGTGGTTGATGGGAGAATCGTTAAC	1
VZV	AB097932_19581to19700	CCGTCGAGTTCCGATGTTGGACAAGAACTTTGCATGTTTACAAACCGTTTGTTTTGATCACACACCCCAGTAATCTCACTGTTTTCGTGGTTGATGGGAGAATCGTTAACCCACCATACG	1
VZV	AB097932_19591to19710	CCGATGTTGGACAAGAACTTTGCATGTTTACAAACCGTTTGTTTTGATCACACACCCCAGTAATCTCACTGTTTTCGTGGTTGATGGGAGAATCGTTAACCCACCATACGAAATGTACAA	1
VZV	AB097932_19601to19720	ACAAGAACTTTGCATGTTTACAAACCGTTTGTTTTGATCACACACCCCAGTAATCTCACTGTTTTCGTGGTTGATGGGAGAATCGTTAACCCACCATACGAAATGTACAACGCCACGTGG	1
VZV	AB097932_19611to19730	TGCATGTTTACAAACCGTTTGTTTTGATCACACACCCCAGTAATCTCACTGTTTTCGTGGTTGATGGGAGAATCGTTAACCCACCATACGAAATGTACAACGCCACGTGGCACACATTTT	1
VZV	AB097932_19621to19740	CAAACCGTTTGTTTTGATCACACACCCCAGTAATCTCACTGTTTTCGTGGTTGATGGGAGAATCGTTAACCCACCATACGAAATGTACAACGCCACGTGGCACACATTTTGCCGTACATA	1
VZV	AB097932_19631to19750	GTTTTGATCACACACCCCAGTAATCTCACTGTTTTCGTGGTTGATGGGAGAATCGTTAACCCACCATACGAAATGTACAACGCCACGTGGCACACATTTTGCCGTACATACTATGTGTCC	1
VZV	AB097932_19641to19760	CACACCCCAGTAATCTCACTGTTTTCGTGGTTGATGGGAGAATCGTTAACCCACCATACGAAATGTACAACGCCACGTGGCACACATTTTGCCGTACATACTATGTGTCCATCAATAATA	1
VZV	AB097932_19651to19770	TAATCTCACTGTTTTCGTGGTTGATGGGAGAATCGTTAACCCACCATACGAAATGTACAACGCCACGTGGCACACATTTTGCCGTACATACTATGTGTCCATCAATAATACCTATAGACA	1
VZV	AB097932_19661to19780	GTTTTCGTGGTTGATGGGAGAATCGTTAACCCACCATACGAAATGTACAACGCCACGTGGCACACATTTTGCCGTACATACTATGTGTCCATCAATAATACCTATAGACACGTTGGGAAA	1
VZV	AB097932_19671to19790	TTGATGGGAGAATCGTTAACCCACCATACGAAATGTACAACGCCACGTGGCACACATTTTGCCGTACATACTATGTGTCCATCAATAATACCTATAGACACGTTGGGAAATGGATAGACG	1
VZV	AB097932_19681to19800	AATCGTTAACCCACCATACGAAATGTACAACGCCACGTGGCACACATTTTGCCGTACATACTATGTGTCCATCAATAATACCTATAGACACGTTGGGAAATGGATAGACGTCAGGGGTAA	1
VZV	AB097932_19691to19810	CCACCATACGAAATGTACAACGCCACGTGGCACACATTTTGCCGTACATACTATGTGTCCATCAATAATACCTATAGACACGTTGGGAAATGGATAGACGTCAGGGGTAACGACAGCAGA	1
VZV	AB097932_19701to19820	AAATGTACAACGCCACGTGGCACACATTTTGCCGTACATACTATGTGTCCATCAATAATACCTATAGACACGTTGGGAAATGGATAGACGTCAGGGGTAACGACAGCAGAATATTTCATA	1
VZV	AB097932_19711to19830	CGCCACGTGGCACACATTTTGCCGTACATACTATGTGTCCATCAATAATACCTATAGACACGTTGGGAAATGGATAGACGTCAGGGGTAACGACAGCAGAATATTTCATATTAGAGACGC	1
VZV	AB097932_19721to19840	CACACATTTTGCCGTACATACTATGTGTCCATCAATAATACCTATAGACACGTTGGGAAATGGATAGACGTCAGGGGTAACGACAGCAGAATATTTCATATTAGAGACGCCATCCCGAAT	1
VZV	AB097932_19731to19850	GCCGTACATACTATGTGTCCATCAATAATACCTATAGACACGTTGGGAAATGGATAGACGTCAGGGGTAACGACAGCAGAATATTTCATATTAGAGACGCCATCCCGAATCCATAAAACA	1
VZV	AB097932_19741to19860	CTATGTGTCCATCAATAATACCTATAGACACGTTGGGAAATGGATAGACGTCAGGGGTAACGACAGCAGAATATTTCATATTAGAGACGCCATCCCGAATCCATAAAACATTACATTGGA	1
VZV	AB097932_19751to19870	ATCAATAATACCTATAGACACGTTGGGAAATGGATAGACGTCAGGGGTAACGACAGCAGAATATTTCATATTAGAGACGCCATCCCGAATCCATAAAACATTACATTGGATGGCTGGGGG	1
VZV	AB097932_19761to19880	CCTATAGACACGTTGGGAAATGGATAGACGTCAGGGGTAACGACAGCAGAATATTTCATATTAGAGACGCCATCCCGAATCCATAAAACATTACATTGGATGGCTGGGGGTGGGTAATCC	1
VZV	AB097932_19771to19890	CGTTGGGAAATGGATAGACGTCAGGGGTAACGACAGCAGAATATTTCATATTAGAGACGCCATCCCGAATCCATAAAACATTACATTGGATGGCTGGGGGTGGGTAATCCATTTGTTTTT	1
VZV	AB097932_19781to19900	TGGATAGACGTCAGGGGTAACGACAGCAGAATATTTCATATTAGAGACGCCATCCCGAATCCATAAAACATTACATTGGATGGCTGGGGGTGGGTAATCCATTTGTTTTTGCTGTGGAAT	1
VZV	AB097932_19791to19910	TCAGGGGTAACGACAGCAGAATATTTCATATTAGAGACGCCATCCCGAATCCATAAAACATTACATTGGATGGCTGGGGGTGGGTAATCCATTTGTTTTTGCTGTGGAATTCGTACCGCC	1
VZV	AB097932_19801to19920	CGACAGCAGAATATTTCATATTAGAGACGCCATCCCGAATCCATAAAACATTACATTGGATGGCTGGGGGTGGGTAATCCATTTGTTTTTGCTGTGGAATTCGTACCGCCGAAACATAAC	1
VZV	AB097932_19811to19930	ATATTTCATATTAGAGACGCCATCCCGAATCCATAAAACATTACATTGGATGGCTGGGGGTGGGTAATCCATTTGTTTTTGCTGTGGAATTCGTACCGCCGAAACATAACTAAATAATCC	1
VZV	AB097932_19821to19940	TTAGAGACGCCATCCCGAATCCATAAAACATTACATTGGATGGCTGGGGGTGGGTAATCCATTTGTTTTTGCTGTGGAATTCGTACCGCCGAAACATAACTAAATAATCCATTGGCATAT	1
VZV	AB097932_19831to19950	CATCCCGAATCCATAAAACATTACATTGGATGGCTGGGGGTGGGTAATCCATTTGTTTTTGCTGTGGAATTCGTACCGCCGAAACATAACTAAATAATCCATTGGCATATTCTTGTATTG	1
VZV	AB097932_19841to19960	CCATAAAACATTACATTGGATGGCTGGGGGTGGGTAATCCATTTGTTTTTGCTGTGGAATTCGTACCGCCGAAACATAACTAAATAATCCATTGGCATATTCTTGTATTGCATCGGTTAT	1
VZV	AB097932_19851to19970	TTACATTGGATGGCTGGGGGTGGGTAATCCATTTGTTTTTGCTGTGGAATTCGTACCGCCGAAACATAACTAAATAATCCATTGGCATATTCTTGTATTGCATCGGTTATAAAATTTTTT	1
VZV	AB097932_19861to19980	TGGCTGGGGGTGGGTAATCCATTTGTTTTTGCTGTGGAATTCGTACCGCCGAAACATAACTAAATAATCCATTGGCATATTCTTGTATTGCATCGGTTATAAAATTTTTTCCGATGTTAC	1
VZV	AB097932_19871to19990	TGGGTAATCCATTTGTTTTTGCTGTGGAATTCGTACCGCCGAAACATAACTAAATAATCCATTGGCATATTCTTGTATTGCATCGGTTATAAAATTTTTTCCGATGTTACCAAACCTTGA	1
VZV	AB097932_19881to20000	ATTTGTTTTTGCTGTGGAATTCGTACCGCCGAAACATAACTAAATAATCCATTGGCATATTCTTGTATTGCATCGGTTATAAAATTTTTTCCGATGTTACCAAACCTTGAAGTCCACCGA	1
VZV	AB097932_19891to20010	GCTGTGGAATTCGTACCGCCGAAACATAACTAAATAATCCATTGGCATATTCTTGTATTGCATCGGTTATAAAATTTTTTCCGATGTTACCAAACCTTGAAGTCCACCGAACACGTACCG	1
VZV	AB097932_19901to20020	TCGTACCGCCGAAACATAACTAAATAATCCATTGGCATATTCTTGTATTGCATCGGTTATAAAATTTTTTCCGATGTTACCAAACCTTGAAGTCCACCGAACACGTACCGAGTGCGGTGG	1
VZV	AB097932_19911to20030	GAAACATAACTAAATAATCCATTGGCATATTCTTGTATTGCATCGGTTATAAAATTTTTTCCGATGTTACCAAACCTTGAAGTCCACCGAACACGTACCGAGTGCGGTGGATAATACTTT	1
VZV	AB097932_19921to20040	TAAATAATCCATTGGCATATTCTTGTATTGCATCGGTTATAAAATTTTTTCCGATGTTACCAAACCTTGAAGTCCACCGAACACGTACCGAGTGCGGTGGATAATACTTTGATACGTTAC	1
VZV	AB097932_19931to20050	ATTGGCATATTCTTGTATTGCATCGGTTATAAAATTTTTTCCGATGTTACCAAACCTTGAAGTCCACCGAACACGTACCGAGTGCGGTGGATAATACTTTGATACGTTACAGTAGGCTGC	1
VZV	AB097932_19941to20060	TCTTGTATTGCATCGGTTATAAAATTTTTTCCGATGTTACCAAACCTTGAAGTCCACCGAACACGTACCGAGTGCGGTGGATAATACTTTGATACGTTACAGTAGGCTGCGTATGTCTGT	1
VZV	AB097932_19951to20070	CATCGGTTATAAAATTTTTTCCGATGTTACCAAACCTTGAAGTCCACCGAACACGTACCGAGTGCGGTGGATAATACTTTGATACGTTACAGTAGGCTGCGTATGTCTGTCCGGTTAAGA	1
VZV	AB097932_19961to20080	AAAATTTTTTCCGATGTTACCAAACCTTGAAGTCCACCGAACACGTACCGAGTGCGGTGGATAATACTTTGATACGTTACAGTAGGCTGCGTATGTCTGTCCGGTTAAGACTGGATCGCC	1
VZV	AB097932_19971to20090	CCGATGTTACCAAACCTTGAAGTCCACCGAACACGTACCGAGTGCGGTGGATAATACTTTGATACGTTACAGTAGGCTGCGTATGTCTGTCCGGTTAAGACTGGATCGCCGACAACGGTA	1
VZV	AB097932_19981to20100	CAAACCTTGAAGTCCACCGAACACGTACCGAGTGCGGTGGATAATACTTTGATACGTTACAGTAGGCTGCGTATGTCTGTCCGGTTAAGACTGGATCGCCGACAACGGTAATATTTGGAC	1
[truncated: 10,863 more rows]
