# Supplementary material for: A spliced latency-associated VZV transcript maps antisense to the viral transactivator gene 61
Source: Nat Commun. 2018 Mar 21;9:1167. doi: 10.1038/s41467-018-03569-2 (PMC5862956; doi:10.1038/s41467-018-03569-2)
Supplement: Supplementary file 5 — Supplementary Data 2(TXT 5481 kb) [file 41467_2018_3569_MOESM5_ESM.txt]

TargetID	ProbeID	Sequence	Replication
HSV1and2-v4	v4C001798._1to120	AGTCCCCGTCTTGCCGCGCGGGGGCGGGCGCGGGAAAAAAGCCGCGCGGGGGCGCCCGCGGGAAGGCAGCCCCGCGGCGCGCGGGGGGAGGGGCGGCGCCCGCGGGGGAGCGGCCGGCTC	1
HSV1and2-v4	v4C001798._11to130	TTGCCGCGCGGGGGCGGGCGCGGGAAAAAAGCCGCGCGGGGGCGCCCGCGGGAAGGCAGCCCCGCGGCGCGCGGGGGGAGGGGCGGCGCCCGCGGGGGAGCGGCCGGCTCCGGGGGAGGG	1
HSV1and2-v4	v4C001798._21to140	GGGGCGGGCGCGGGAAAAAAGCCGCGCGGGGGCGCCCGCGGGAAGGCAGCCCCGCGGCGCGCGGGGGGAGGGGCGGCGCCCGCGGGGGAGCGGCCGGCTCCGGGGGAGGGACGGGGAAGG	1
HSV1and2-v4	v4C001798._31to150	CGGGAAAAAAGCCGCGCGGGGGCGCCCGCGGGAAGGCAGCCCCGCGGCGCGCGGGGGGAGGGGCGGCGCCCGCGGGGGAGCGGCCGGCTCCGGGGGAGGGACGGGGAAGGGGGCGCGCGG	1
HSV1and2-v4	v4C001798._41to160	GCCGCGCGGGGGCGCCCGCGGGAAGGCAGCCCCGCGGCGCGCGGGGGGAGGGGCGGCGCCCGCGGGGGAGCGGCCGGCTCCGGGGGAGGGACGGGGAAGGGGGCGCGCGGGGCTGCCCTG	1
HSV1and2-v4	v4C001798._51to170	GGCGCCCGCGGGAAGGCAGCCCCGCGGCGCGCGGGGGGAGGGGCGGCGCCCGCGGGGGAGCGGCCGGCTCCGGGGGAGGGACGGGGAAGGGGGCGCGCGGGGCTGCCCTGCCGCCCGCCC	1
HSV1and2-v4	v4C001798._61to180	GGAAGGCAGCCCCGCGGCGCGCGGGGGGAGGGGCGGCGCCCGCGGGGGAGCGGCCGGCTCCGGGGGAGGGACGGGGAAGGGGGCGCGCGGGGCTGCCCTGCCGCCCGCCCGCCGCCGCCG	1
HSV1and2-v4	v4C001798._71to190	CCCGCGGCGCGCGGGGGGAGGGGCGGCGCCCGCGGGGGAGCGGCCGGCTCCGGGGGAGGGACGGGGAAGGGGGCGCGCGGGGCTGCCCTGCCGCCCGCCCGCCGCCGCCGCCCGCCTTCG	1
HSV1and2-v4	v4C001798._81to200	GCGGGGGGAGGGGCGGCGCCCGCGGGGGAGCGGCCGGCTCCGGGGGAGGGACGGGGAAGGGGGCGCGCGGGGCTGCCCTGCCGCCCGCCCGCCGCCGCCGCCCGCCTTCGCGCCCCCCCC	1
HSV1and2-v4	v4C001798._91to210	GGGCGGCGCCCGCGGGGGAGCGGCCGGCTCCGGGGGAGGGACGGGGAAGGGGGCGCGCGGGGCTGCCCTGCCGCCCGCCCGCCGCCGCCGCCCGCCTTCGCGCCCCCCCCCAAAAAACAC	1
HSV1and2-v4	v4C001798._101to220	CGCGGGGGAGCGGCCGGCTCCGGGGGAGGGACGGGGAAGGGGGCGCGCGGGGCTGCCCTGCCGCCCGCCCGCCGCCGCCGCCCGCCTTCGCGCCCCCCCCCAAAAAACACCCCCCCCGGG	1
HSV1and2-v4	v4C001798._111to230	CGGCCGGCTCCGGGGGAGGGACGGGGAAGGGGGCGCGCGGGGCTGCCCTGCCGCCCGCCCGCCGCCGCCGCCCGCCTTCGCGCCCCCCCCCAAAAAACACCCCCCCCGGGGGTTGACTCC	1
HSV1and2-v4	v4C001798._121to240	CGGGGGAGGGACGGGGAAGGGGGCGCGCGGGGCTGCCCTGCCGCCCGCCCGCCGCCGCCGCCCGCCTTCGCGCCCCCCCCCAAAAAACACCCCCCCCGGGGGTTGACTCCCCGGGGGAAA	1
HSV1and2-v4	v4C001798._131to250	ACGGGGAAGGGGGCGCGCGGGGCTGCCCTGCCGCCCGCCCGCCGCCGCCGCCCGCCTTCGCGCCCCCCCCCAAAAAACACCCCCCCCGGGGGTTGACTCCCCGGGGGAAAAGAGGCGGGG	1
HSV1and2-v4	v4C001798._141to260	GGGCGCGCGGGGCTGCCCTGCCGCCCGCCCGCCGCCGCCGCCCGCCTTCGCGCCCCCCCCCAAAAAACACCCCCCCCGGGGGTTGACTCCCCGGGGGAAAAGAGGCGGGGCGGGAGTCCC	1
HSV1and2-v4	v4C001798._151to270	GGCTGCCCTGCCGCCCGCCCGCCGCCGCCGCCCGCCTTCGCGCCCCCCCCCAAAAAACACCCCCCCCGGGGGTTGACTCCCCGGGGGAAAAGAGGCGGGGCGGGAGTCCCCGTCCTGCCG	1
HSV1and2-v4	v4C001798._161to280	CCGCCCGCCCGCCGCCGCCGCCCGCCTTCGCGCCCCCCCCCAAAAAACACCCCCCCCGGGGGTTGACTCCCCGGGGGAAAAGAGGCGGGGCGGGAGTCCCCGTCCTGCCGCCGCCCCTTA	1
HSV1and2-v4	v4C001798._171to290	GCCGCCGCCGCCCGCCTTCGCGCCCCCCCCCAAAAAACACCCCCCCCGGGGGTTGACTCCCCGGGGGAAAAGAGGCGGGGCGGGAGTCCCCGTCCTGCCGCCGCCCCTTAAGAGGGCCCG	1
HSV1and2-v4	v4C001798._181to300	CCCGCCTTCGCGCCCCCCCCCAAAAAACACCCCCCCCGGGGGTTGACTCCCCGGGGGAAAAGAGGCGGGGCGGGAGTCCCCGTCCTGCCGCCGCCCCTTAAGAGGGCCCGCAACACGGCC	1
HSV1and2-v4	v4C001798._191to310	CGCCCCCCCCCAAAAAACACCCCCCCCGGGGGTTGACTCCCCGGGGGAAAAGAGGCGGGGCGGGAGTCCCCGTCCTGCCGCCGCCCCTTAAGAGGGCCCGCAACACGGCCCGGGCTGCGC	1
HSV1and2-v4	v4C001798._201to320	CAAAAAACACCCCCCCCGGGGGTTGACTCCCCGGGGGAAAAGAGGCGGGGCGGGAGTCCCCGTCCTGCCGCCGCCCCTTAAGAGGGCCCGCAACACGGCCCGGGCTGCGCACGCCAGCCG	1
HSV1and2-v4	v4C001798._211to330	CCCCCCCGGGGGTTGACTCCCCGGGGGAAAAGAGGCGGGGCGGGAGTCCCCGTCCTGCCGCCGCCCCTTAAGAGGGCCCGCAACACGGCCCGGGCTGCGCACGCCAGCCGGGACGGGTGA	1
HSV1and2-v4	v4C001798._221to340	GGTTGACTCCCCGGGGGAAAAGAGGCGGGGCGGGAGTCCCCGTCCTGCCGCCGCCCCTTAAGAGGGCCCGCAACACGGCCCGGGCTGCGCACGCCAGCCGGGACGGGTGAGTTCGCTAGG	1
HSV1and2-v4	v4C001798._231to350	CCGGGGGAAAAGAGGCGGGGCGGGAGTCCCCGTCCTGCCGCCGCCCCTTAAGAGGGCCCGCAACACGGCCCGGGCTGCGCACGCCAGCCGGGACGGGTGAGTTCGCTAGGCAAGCACGGA	1
HSV1and2-v4	v4C001798._241to360	AGAGGCGGGGCGGGAGTCCCCGTCCTGCCGCCGCCCCTTAAGAGGGCCCGCAACACGGCCCGGGCTGCGCACGCCAGCCGGGACGGGTGAGTTCGCTAGGCAAGCACGGACTGGCGGTTA	1
HSV1and2-v4	v4C001798._251to370	CGGGAGTCCCCGTCCTGCCGCCGCCCCTTAAGAGGGCCCGCAACACGGCCCGGGCTGCGCACGCCAGCCGGGACGGGTGAGTTCGCTAGGCAAGCACGGACTGGCGGTTACACGTGCATG	1
HSV1and2-v4	v4C001798._261to380	CGTCCTGCCGCCGCCCCTTAAGAGGGCCCGCAACACGGCCCGGGCTGCGCACGCCAGCCGGGACGGGTGAGTTCGCTAGGCAAGCACGGACTGGCGGTTACACGTGCATGCGTGCCGAGT	1
HSV1and2-v4	v4C001798._271to390	CCGCCCCTTAAGAGGGCCCGCAACACGGCCCGGGCTGCGCACGCCAGCCGGGACGGGTGAGTTCGCTAGGCAAGCACGGACTGGCGGTTACACGTGCATGCGTGCCGAGTGAACTCTCCC	1
HSV1and2-v4	v4C001798._281to400	AGAGGGCCCGCAACACGGCCCGGGCTGCGCACGCCAGCCGGGACGGGTGAGTTCGCTAGGCAAGCACGGACTGGCGGTTACACGTGCATGCGTGCCGAGTGAACTCTCCCGCCCCGACGC	1
HSV1and2-v4	v4C001798._291to410	CAACACGGCCCGGGCTGCGCACGCCAGCCGGGACGGGTGAGTTCGCTAGGCAAGCACGGACTGGCGGTTACACGTGCATGCGTGCCGAGTGAACTCTCCCGCCCCGACGCGCTCCGGCTC	1
HSV1and2-v4	v4C001798._301to420	CGGGCTGCGCACGCCAGCCGGGACGGGTGAGTTCGCTAGGCAAGCACGGACTGGCGGTTACACGTGCATGCGTGCCGAGTGAACTCTCCCGCCCCGACGCGCTCCGGCTCCGGGCCTACG	1
HSV1and2-v4	v4C001798._311to430	ACGCCAGCCGGGACGGGTGAGTTCGCTAGGCAAGCACGGACTGGCGGTTACACGTGCATGCGTGCCGAGTGAACTCTCCCGCCCCGACGCGCTCCGGCTCCGGGCCTACGCCGAGCCCAG	1
HSV1and2-v4	v4C001798._321to440	GGACGGGTGAGTTCGCTAGGCAAGCACGGACTGGCGGTTACACGTGCATGCGTGCCGAGTGAACTCTCCCGCCCCGACGCGCTCCGGCTCCGGGCCTACGCCGAGCCCAGCCGCCCGCCA	1
HSV1and2-v4	v4C001798._331to450	GTTCGCTAGGCAAGCACGGACTGGCGGTTACACGTGCATGCGTGCCGAGTGAACTCTCCCGCCCCGACGCGCTCCGGCTCCGGGCCTACGCCGAGCCCAGCCGCCCGCCATGTCCCGCCG	1
HSV1and2-v4	v4C001798._341to460	CAAGCACGGACTGGCGGTTACACGTGCATGCGTGCCGAGTGAACTCTCCCGCCCCGACGCGCTCCGGCTCCGGGCCTACGCCGAGCCCAGCCGCCCGCCATGTCCCGCCGCCGGGGTCCC	1
HSV1and2-v4	v4C001798._351to470	CTGGCGGTTACACGTGCATGCGTGCCGAGTGAACTCTCCCGCCCCGACGCGCTCCGGCTCCGGGCCTACGCCGAGCCCAGCCGCCCGCCATGTCCCGCCGCCGGGGTCCCCGCCGCCGGG	1
HSV1and2-v4	v4C001798._361to480	CACGTGCATGCGTGCCGAGTGAACTCTCCCGCCCCGACGCGCTCCGGCTCCGGGCCTACGCCGAGCCCAGCCGCCCGCCATGTCCCGCCGCCGGGGTCCCCGCCGCCGGGGTCCCCGGCG	1
HSV1and2-v4	v4C001798._371to490	CGTGCCGAGTGAACTCTCCCGCCCCGACGCGCTCCGGCTCCGGGCCTACGCCGAGCCCAGCCGCCCGCCATGTCCCGCCGCCGGGGTCCCCGCCGCCGGGGTCCCCGGCGCCGGCCGCGC	1
HSV1and2-v4	v4C001798._381to500	GAACTCTCCCGCCCCGACGCGCTCCGGCTCCGGGCCTACGCCGAGCCCAGCCGCCCGCCATGTCCCGCCGCCGGGGTCCCCGCCGCCGGGGTCCCCGGCGCCGGCCGCGCCCCGGCGCTC	1
HSV1and2-v4	v4C001798._391to510	GCCCCGACGCGCTCCGGCTCCGGGCCTACGCCGAGCCCAGCCGCCCGCCATGTCCCGCCGCCGGGGTCCCCGCCGCCGGGGTCCCCGGCGCCGGCCGCGCCCCGGCGCTCCAGCCGTGCC	1
HSV1and2-v4	v4C001798._401to520	GCTCCGGCTCCGGGCCTACGCCGAGCCCAGCCGCCCGCCATGTCCCGCCGCCGGGGTCCCCGCCGCCGGGGTCCCCGGCGCCGGCCGCGCCCCGGCGCTCCAGCCGTGCCGCGCCCCGGC	1
HSV1and2-v4	v4C001798._411to530	CGGGCCTACGCCGAGCCCAGCCGCCCGCCATGTCCCGCCGCCGGGGTCCCCGCCGCCGGGGTCCCCGGCGCCGGCCGCGCCCCGGCGCTCCAGCCGTGCCGCGCCCCGGCGCTCCAGCCG	1
HSV1and2-v4	v4C001798._421to540	CCGAGCCCAGCCGCCCGCCATGTCCCGCCGCCGGGGTCCCCGCCGCCGGGGTCCCCGGCGCCGGCCGCGCCCCGGCGCTCCAGCCGTGCCGCGCCCCGGCGCTCCAGCCGTGCCGCGCCC	1
HSV1and2-v4	v4C001798._431to550	CCGCCCGCCATGTCCCGCCGCCGGGGTCCCCGCCGCCGGGGTCCCCGGCGCCGGCCGCGCCCCGGCGCTCCAGCCGTGCCGCGCCCCGGCGCTCCAGCCGTGCCGCGCCCCGGCGCGCTC	1
HSV1and2-v4	v4C001798._441to560	TGTCCCGCCGCCGGGGTCCCCGCCGCCGGGGTCCCCGGCGCCGGCCGCGCCCCGGCGCTCCAGCCGTGCCGCGCCCCGGCGCTCCAGCCGTGCCGCGCCCCGGCGCGCTCCCAACCGCAG	1
HSV1and2-v4	v4C001798._451to570	CCGGGGTCCCCGCCGCCGGGGTCCCCGGCGCCGGCCGCGCCCCGGCGCTCCAGCCGTGCCGCGCCCCGGCGCTCCAGCCGTGCCGCGCCCCGGCGCGCTCCCAACCGCAGACTCCCAAAT	1
HSV1and2-v4	v4C001798._461to580	CGCCGCCGGGGTCCCCGGCGCCGGCCGCGCCCCGGCGCTCCAGCCGTGCCGCGCCCCGGCGCTCCAGCCGTGCCGCGCCCCGGCGCGCTCCCAACCGCAGACTCCCAAATGGTCCCTGCG	1
HSV1and2-v4	v4C001798._471to590	GTCCCCGGCGCCGGCCGCGCCCCGGCGCTCCAGCCGTGCCGCGCCCCGGCGCTCCAGCCGTGCCGCGCCCCGGCGCGCTCCCAACCGCAGACTCCCAAATGGTCCCTGCGTACGACTCGG	1
HSV1and2-v4	v4C001798._481to600	CCGGCCGCGCCCCGGCGCTCCAGCCGTGCCGCGCCCCGGCGCTCCAGCCGTGCCGCGCCCCGGCGCGCTCCCAACCGCAGACTCCCAAATGGTCCCTGCGTACGACTCGGGAACCGCGGT	1
HSV1and2-v4	v4C001798._491to610	CCCGGCGCTCCAGCCGTGCCGCGCCCCGGCGCTCCAGCCGTGCCGCGCCCCGGCGCGCTCCCAACCGCAGACTCCCAAATGGTCCCTGCGTACGACTCGGGAACCGCGGTCGAGAGCGCG	1
HSV1and2-v4	v4C001798._501to620	CAGCCGTGCCGCGCCCCGGCGCTCCAGCCGTGCCGCGCCCCGGCGCGCTCCCAACCGCAGACTCCCAAATGGTCCCTGCGTACGACTCGGGAACCGCGGTCGAGAGCGCGCCGGCCGCGT	1
HSV1and2-v4	v4C001798._511to630	GCGCCCCGGCGCTCCAGCCGTGCCGCGCCCCGGCGCGCTCCCAACCGCAGACTCCCAAATGGTCCCTGCGTACGACTCGGGAACCGCGGTCGAGAGCGCGCCGGCCGCGTCCTCGCTCCT	1
HSV1and2-v4	v4C001798._521to640	GCTCCAGCCGTGCCGCGCCCCGGCGCGCTCCCAACCGCAGACTCCCAAATGGTCCCTGCGTACGACTCGGGAACCGCGGTCGAGAGCGCGCCGGCCGCGTCCTCGCTCCTGCGGCGCTGG	1
HSV1and2-v4	v4C001798._531to650	TGCCGCGCCCCGGCGCGCTCCCAACCGCAGACTCCCAAATGGTCCCTGCGTACGACTCGGGAACCGCGGTCGAGAGCGCGCCGGCCGCGTCCTCGCTCCTGCGGCGCTGGCTGCTGGTGC	1
HSV1and2-v4	v4C001798._541to660	CGGCGCGCTCCCAACCGCAGACTCCCAAATGGTCCCTGCGTACGACTCGGGAACCGCGGTCGAGAGCGCGCCGGCCGCGTCCTCGCTCCTGCGGCGCTGGCTGCTGGTGCCCCAGGCGGA	1
HSV1and2-v4	v4C001798._551to670	CCAACCGCAGACTCCCAAATGGTCCCTGCGTACGACTCGGGAACCGCGGTCGAGAGCGCGCCGGCCGCGTCCTCGCTCCTGCGGCGCTGGCTGCTGGTGCCCCAGGCGGACGACAGCGAC	1
HSV1and2-v4	v4C001798._561to680	ACTCCCAAATGGTCCCTGCGTACGACTCGGGAACCGCGGTCGAGAGCGCGCCGGCCGCGTCCTCGCTCCTGCGGCGCTGGCTGCTGGTGCCCCAGGCGGACGACAGCGACGACGCGGACT	1
HSV1and2-v4	v4C001798._571to690	GGTCCCTGCGTACGACTCGGGAACCGCGGTCGAGAGCGCGCCGGCCGCGTCCTCGCTCCTGCGGCGCTGGCTGCTGGTGCCCCAGGCGGACGACAGCGACGACGCGGACTACGCCGGCAA	1
HSV1and2-v4	v4C001798._581to700	TACGACTCGGGAACCGCGGTCGAGAGCGCGCCGGCCGCGTCCTCGCTCCTGCGGCGCTGGCTGCTGGTGCCCCAGGCGGACGACAGCGACGACGCGGACTACGCCGGCAACGACGACGCA	1
HSV1and2-v4	v4C001798._591to710	GAACCGCGGTCGAGAGCGCGCCGGCCGCGTCCTCGCTCCTGCGGCGCTGGCTGCTGGTGCCCCAGGCGGACGACAGCGACGACGCGGACTACGCCGGCAACGACGACGCAGAGTGGGCGA	1
HSV1and2-v4	v4C001798._601to720	CGAGAGCGCGCCGGCCGCGTCCTCGCTCCTGCGGCGCTGGCTGCTGGTGCCCCAGGCGGACGACAGCGACGACGCGGACTACGCCGGCAACGACGACGCAGAGTGGGCGAACAGCCCCCC	1
HSV1and2-v4	v4C001798._611to730	CCGGCCGCGTCCTCGCTCCTGCGGCGCTGGCTGCTGGTGCCCCAGGCGGACGACAGCGACGACGCGGACTACGCCGGCAACGACGACGCAGAGTGGGCGAACAGCCCCCCGAGCGAGGGC	1
HSV1and2-v4	v4C001798._621to740	CCTCGCTCCTGCGGCGCTGGCTGCTGGTGCCCCAGGCGGACGACAGCGACGACGCGGACTACGCCGGCAACGACGACGCAGAGTGGGCGAACAGCCCCCCGAGCGAGGGCGGGGGGAAGG	1
HSV1and2-v4	v4C001798._631to750	GCGGCGCTGGCTGCTGGTGCCCCAGGCGGACGACAGCGACGACGCGGACTACGCCGGCAACGACGACGCAGAGTGGGCGAACAGCCCCCCGAGCGAGGGCGGGGGGAAGGCGCCGGAGGC	1
HSV1and2-v4	v4C001798._641to760	CTGCTGGTGCCCCAGGCGGACGACAGCGACGACGCGGACTACGCCGGCAACGACGACGCAGAGTGGGCGAACAGCCCCCCGAGCGAGGGCGGGGGGAAGGCGCCGGAGGCCCCGCACGCC	1
HSV1and2-v4	v4C001798._651to770	CCCAGGCGGACGACAGCGACGACGCGGACTACGCCGGCAACGACGACGCAGAGTGGGCGAACAGCCCCCCGAGCGAGGGCGGGGGGAAGGCGCCGGAGGCCCCGCACGCCGCGCCTGCCG	1
HSV1and2-v4	v4C001798._661to780	CGACAGCGACGACGCGGACTACGCCGGCAACGACGACGCAGAGTGGGCGAACAGCCCCCCGAGCGAGGGCGGGGGGAAGGCGCCGGAGGCCCCGCACGCCGCGCCTGCCGCCGCCTGCCC	1
HSV1and2-v4	v4C001798._671to790	GACGCGGACTACGCCGGCAACGACGACGCAGAGTGGGCGAACAGCCCCCCGAGCGAGGGCGGGGGGAAGGCGCCGGAGGCCCCGCACGCCGCGCCTGCCGCCGCCTGCCCCCCGCCGCCG	1
HSV1and2-v4	v4C001798._681to800	ACGCCGGCAACGACGACGCAGAGTGGGCGAACAGCCCCCCGAGCGAGGGCGGGGGGAAGGCGCCGGAGGCCCCGCACGCCGCGCCTGCCGCCGCCTGCCCCCCGCCGCCGCCGCGCAAGG	1
HSV1and2-v4	v4C001798._691to810	CGACGACGCAGAGTGGGCGAACAGCCCCCCGAGCGAGGGCGGGGGGAAGGCGCCGGAGGCCCCGCACGCCGCGCCTGCCGCCGCCTGCCCCCCGCCGCCGCCGCGCAAGGAGCGCGGGCC	1
HSV1and2-v4	v4C001798._701to820	GAGTGGGCGAACAGCCCCCCGAGCGAGGGCGGGGGGAAGGCGCCGGAGGCCCCGCACGCCGCGCCTGCCGCCGCCTGCCCCCCGCCGCCGCCGCGCAAGGAGCGCGGGCCGCAGCGCCCC	1
HSV1and2-v4	v4C001798._711to830	ACAGCCCCCCGAGCGAGGGCGGGGGGAAGGCGCCGGAGGCCCCGCACGCCGCGCCTGCCGCCGCCTGCCCCCCGCCGCCGCCGCGCAAGGAGCGCGGGCCGCAGCGCCCCCTTCCGCCCC	1
HSV1and2-v4	v4C001798._721to840	GAGCGAGGGCGGGGGGAAGGCGCCGGAGGCCCCGCACGCCGCGCCTGCCGCCGCCTGCCCCCCGCCGCCGCCGCGCAAGGAGCGCGGGCCGCAGCGCCCCCTTCCGCCCCACCTGGCGCT	1
HSV1and2-v4	v4C001798._731to850	GGGGGGAAGGCGCCGGAGGCCCCGCACGCCGCGCCTGCCGCCGCCTGCCCCCCGCCGCCGCCGCGCAAGGAGCGCGGGCCGCAGCGCCCCCTTCCGCCCCACCTGGCGCTACGGCTGCGC	1
HSV1and2-v4	v4C001798._741to860	CGCCGGAGGCCCCGCACGCCGCGCCTGCCGCCGCCTGCCCCCCGCCGCCGCCGCGCAAGGAGCGCGGGCCGCAGCGCCCCCTTCCGCCCCACCTGGCGCTACGGCTGCGCACCACGACGG	1
HSV1and2-v4	v4C001798._751to870	CCCGCACGCCGCGCCTGCCGCCGCCTGCCCCCCGCCGCCGCCGCGCAAGGAGCGCGGGCCGCAGCGCCCCCTTCCGCCCCACCTGGCGCTACGGCTGCGCACCACGACGGAGTACCTGGC	1
HSV1and2-v4	v4C001798._761to880	GCGCCTGCCGCCGCCTGCCCCCCGCCGCCGCCGCGCAAGGAGCGCGGGCCGCAGCGCCCCCTTCCGCCCCACCTGGCGCTACGGCTGCGCACCACGACGGAGTACCTGGCGCGCCTGAGC	1
HSV1and2-v4	v4C001798._771to890	CCGCCTGCCCCCCGCCGCCGCCGCGCAAGGAGCGCGGGCCGCAGCGCCCCCTTCCGCCCCACCTGGCGCTACGGCTGCGCACCACGACGGAGTACCTGGCGCGCCTGAGCCTGCGCCGGC	1
HSV1and2-v4	v4C001798._781to900	CCCGCCGCCGCCGCGCAAGGAGCGCGGGCCGCAGCGCCCCCTTCCGCCCCACCTGGCGCTACGGCTGCGCACCACGACGGAGTACCTGGCGCGCCTGAGCCTGCGCCGGCGGCGGCCCCC	1
HSV1and2-v4	v4C001798._791to910	CCGCGCAAGGAGCGCGGGCCGCAGCGCCCCCTTCCGCCCCACCTGGCGCTACGGCTGCGCACCACGACGGAGTACCTGGCGCGCCTGAGCCTGCGCCGGCGGCGGCCCCCCGCGTCCCCG	1
HSV1and2-v4	v4C001798._801to920	AGCGCGGGCCGCAGCGCCCCCTTCCGCCCCACCTGGCGCTACGGCTGCGCACCACGACGGAGTACCTGGCGCGCCTGAGCCTGCGCCGGCGGCGGCCCCCCGCGTCCCCGCCCGCGGACG	1
HSV1and2-v4	v4C001798._811to930	GCAGCGCCCCCTTCCGCCCCACCTGGCGCTACGGCTGCGCACCACGACGGAGTACCTGGCGCGCCTGAGCCTGCGCCGGCGGCGGCCCCCCGCGTCCCCGCCCGCGGACGCGCCGCGCGG	1
HSV1and2-v4	v4C001798._821to940	CTTCCGCCCCACCTGGCGCTACGGCTGCGCACCACGACGGAGTACCTGGCGCGCCTGAGCCTGCGCCGGCGGCGGCCCCCCGCGTCCCCGCCCGCGGACGCGCCGCGCGGGAAGGTACGC	1
HSV1and2-v4	v4C001798._831to950	ACCTGGCGCTACGGCTGCGCACCACGACGGAGTACCTGGCGCGCCTGAGCCTGCGCCGGCGGCGGCCCCCCGCGTCCCCGCCCGCGGACGCGCCGCGCGGGAAGGTACGCCTCCCCTCCG	1
HSV1and2-v4	v4C001798._841to960	ACGGCTGCGCACCACGACGGAGTACCTGGCGCGCCTGAGCCTGCGCCGGCGGCGGCCCCCCGCGTCCCCGCCCGCGGACGCGCCGCGCGGGAAGGTACGCCTCCCCTCCGACCCCCTGAC	1
HSV1and2-v4	v4C001798._851to970	ACCACGACGGAGTACCTGGCGCGCCTGAGCCTGCGCCGGCGGCGGCCCCCCGCGTCCCCGCCCGCGGACGCGCCGCGCGGGAAGGTACGCCTCCCCTCCGACCCCCTGACGCCCCTCCGA	1
HSV1and2-v4	v4C001798._861to980	AGTACCTGGCGCGCCTGAGCCTGCGCCGGCGGCGGCCCCCCGCGTCCCCGCCCGCGGACGCGCCGCGCGGGAAGGTACGCCTCCCCTCCGACCCCCTGACGCCCCTCCGACCCCCTGACG	1
HSV1and2-v4	v4C001798._871to990	GCGCCTGAGCCTGCGCCGGCGGCGGCCCCCCGCGTCCCCGCCCGCGGACGCGCCGCGCGGGAAGGTACGCCTCCCCTCCGACCCCCTGACGCCCCTCCGACCCCCTGACGCCCCTCCGAC	1
HSV1and2-v4	v4C001798._881to1000	CTGCGCCGGCGGCGGCCCCCCGCGTCCCCGCCCGCGGACGCGCCGCGCGGGAAGGTACGCCTCCCCTCCGACCCCCTGACGCCCCTCCGACCCCCTGACGCCCCTCCGACCCCCTGACGC	1
HSV1and2-v4	v4C001798._891to1010	GGCGGCCCCCCGCGTCCCCGCCCGCGGACGCGCCGCGCGGGAAGGTACGCCTCCCCTCCGACCCCCTGACGCCCCTCCGACCCCCTGACGCCCCTCCGACCCCCTGACGCCCCTCCGACC	1
HSV1and2-v4	v4C001798._901to1020	CGCGTCCCCGCCCGCGGACGCGCCGCGCGGGAAGGTACGCCTCCCCTCCGACCCCCTGACGCCCCTCCGACCCCCTGACGCCCCTCCGACCCCCTGACGCCCCTCCGACCCCCTGACGCC	1
HSV1and2-v4	v4C001798._911to1030	CCCGCGGACGCGCCGCGCGGGAAGGTACGCCTCCCCTCCGACCCCCTGACGCCCCTCCGACCCCCTGACGCCCCTCCGACCCCCTGACGCCCCTCCGACCCCCTGACGCCCCTCCGACCC	1
HSV1and2-v4	v4C001798._921to1040	CGCCGCGCGGGAAGGTACGCCTCCCCTCCGACCCCCTGACGCCCCTCCGACCCCCTGACGCCCCTCCGACCCCCTGACGCCCCTCCGACCCCCTGACGCCCCTCCGACCCCCTGACGCCC	1
HSV1and2-v4	v4C001798._931to1050	GAAGGTACGCCTCCCCTCCGACCCCCTGACGCCCCTCCGACCCCCTGACGCCCCTCCGACCCCCTGACGCCCCTCCGACCCCCTGACGCCCCTCCGACCCCCTGACGCCCCTCCGACCCC	1
HSV1and2-v4	v4C001798._941to1060	CTCCCCTCCGACCCCCTGACGCCCCTCCGACCCCCTGACGCCCCTCCGACCCCCTGACGCCCCTCCGACCCCCTGACGCCCCTCCGACCCCCTGACGCCCCTCCGACCCCCTGACGCCCC	1
HSV1and2-v4	v4C001798._951to1070	ACCCCCTGACGCCCCTCCGACCCCCTGACGCCCCTCCGACCCCCTGACGCCCCTCCGACCCCCTGACGCCCCTCCGACCCCCTGACGCCCCTCCGACCCCCTGACGCCCCTCCGACCCCC	1
HSV1and2-v4	v4C001798._961to1080	GCCCCTCCGACCCCCTGACGCCCCTCCGACCCCCTGACGCCCCTCCGACCCCCTGACGCCCCTCCGACCCCCTGACGCCCCTCCGACCCCCTGACGCCCCTCCGACCCCCGTGTCTCCCC	1
HSV1and2-v4	v4C001798._971to1090	CCCCCTGACGCCCCTCCGACCCCCTGACGCCCCTCCGACCCCCTGACGCCCCTCCGACCCCCTGACGCCCCTCCGACCCCCTGACGCCCCTCCGACCCCCGTGTCTCCCCGCCCGCAGGT	1
HSV1and2-v4	v4C001798._981to1100	CCCCTCCGACCCCCTGACGCCCCTCCGACCCCCTGACGCCCCTCCGACCCCCTGACGCCCCTCCGACCCCCTGACGCCCCTCCGACCCCCGTGTCTCCCCGCCCGCAGGTGTGCTTCTCG	1
HSV1and2-v4	v4C001798._991to1110	CCCCTGACGCCCCTCCGACCCCCTGACGCCCCTCCGACCCCCTGACGCCCCTCCGACCCCCTGACGCCCCTCCGACCCCCGTGTCTCCCCGCCCGCAGGTGTGCTTCTCGCCGCGCGTGC	1
HSV1and2-v4	v4C001798._1001to1120	CCCTCCGACCCCCTGACGCCCCTCCGACCCCCTGACGCCCCTCCGACCCCCTGACGCCCCTCCGACCCCCGTGTCTCCCCGCCCGCAGGTGTGCTTCTCGCCGCGCGTGCAGGTGCGCCA	1
HSV1and2-v4	v4C001798._1011to1130	CCCTGACGCCCCTCCGACCCCCTGACGCCCCTCCGACCCCCTGACGCCCCTCCGACCCCCGTGTCTCCCCGCCCGCAGGTGTGCTTCTCGCCGCGCGTGCAGGTGCGCCATCTGGTGGCC	1
HSV1and2-v4	v4C001798._1021to1140	CCTCCGACCCCCTGACGCCCCTCCGACCCCCTGACGCCCCTCCGACCCCCGTGTCTCCCCGCCCGCAGGTGTGCTTCTCGCCGCGCGTGCAGGTGCGCCATCTGGTGGCCTGGGAGACGG	1
HSV1and2-v4	v4C001798._1031to1150	CCTGACGCCCCTCCGACCCCCTGACGCCCCTCCGACCCCCGTGTCTCCCCGCCCGCAGGTGTGCTTCTCGCCGCGCGTGCAGGTGCGCCATCTGGTGGCCTGGGAGACGGCCGCGCGCCT	1
HSV1and2-v4	v4C001798._1041to1160	CTCCGACCCCCTGACGCCCCTCCGACCCCCGTGTCTCCCCGCCCGCAGGTGTGCTTCTCGCCGCGCGTGCAGGTGCGCCATCTGGTGGCCTGGGAGACGGCCGCGCGCCTGGCCCGACGG	1
HSV1and2-v4	v4C001798._1051to1170	CTGACGCCCCTCCGACCCCCGTGTCTCCCCGCCCGCAGGTGTGCTTCTCGCCGCGCGTGCAGGTGCGCCATCTGGTGGCCTGGGAGACGGCCGCGCGCCTGGCCCGACGGGGGTCCTGGG	1
HSV1and2-v4	v4C001798._1061to1180	TCCGACCCCCGTGTCTCCCCGCCCGCAGGTGTGCTTCTCGCCGCGCGTGCAGGTGCGCCATCTGGTGGCCTGGGAGACGGCCGCGCGCCTGGCCCGACGGGGGTCCTGGGCGCGCGAGCG	1
HSV1and2-v4	v4C001798._1071to1190	GTGTCTCCCCGCCCGCAGGTGTGCTTCTCGCCGCGCGTGCAGGTGCGCCATCTGGTGGCCTGGGAGACGGCCGCGCGCCTGGCCCGACGGGGGTCCTGGGCGCGCGAGCGGGCCGACCGC	1
HSV1and2-v4	v4C001798._1081to1200	GCCCGCAGGTGTGCTTCTCGCCGCGCGTGCAGGTGCGCCATCTGGTGGCCTGGGAGACGGCCGCGCGCCTGGCCCGACGGGGGTCCTGGGCGCGCGAGCGGGCCGACCGCGACCGGTTCC	1
HSV1and2-v4	v4C001798._1091to1210	GTGCTTCTCGCCGCGCGTGCAGGTGCGCCATCTGGTGGCCTGGGAGACGGCCGCGCGCCTGGCCCGACGGGGGTCCTGGGCGCGCGAGCGGGCCGACCGCGACCGGTTCCGGCGCCGCGT	1
HSV1and2-v4	v4C001798._1101to1220	CCGCGCGTGCAGGTGCGCCATCTGGTGGCCTGGGAGACGGCCGCGCGCCTGGCCCGACGGGGGTCCTGGGCGCGCGAGCGGGCCGACCGCGACCGGTTCCGGCGCCGCGTGGCGGCGGCC	1
HSV1and2-v4	v4C001798._1111to1230	AGGTGCGCCATCTGGTGGCCTGGGAGACGGCCGCGCGCCTGGCCCGACGGGGGTCCTGGGCGCGCGAGCGGGCCGACCGCGACCGGTTCCGGCGCCGCGTGGCGGCGGCCGAGGCGGTCA	1
HSV1and2-v4	v4C001798._1121to1240	TCTGGTGGCCTGGGAGACGGCCGCGCGCCTGGCCCGACGGGGGTCCTGGGCGCGCGAGCGGGCCGACCGCGACCGGTTCCGGCGCCGCGTGGCGGCGGCCGAGGCGGTCATCGGACCGTG	1
HSV1and2-v4	v4C001798._1131to1250	TGGGAGACGGCCGCGCGCCTGGCCCGACGGGGGTCCTGGGCGCGCGAGCGGGCCGACCGCGACCGGTTCCGGCGCCGCGTGGCGGCGGCCGAGGCGGTCATCGGACCGTGCCTGGAGCCC	1
HSV1and2-v4	v4C001798._1141to1260	CCGCGCGCCTGGCCCGACGGGGGTCCTGGGCGCGCGAGCGGGCCGACCGCGACCGGTTCCGGCGCCGCGTGGCGGCGGCCGAGGCGGTCATCGGACCGTGCCTGGAGCCCGAGGCCCGAG	1
HSV1and2-v4	v4C001798._1151to1270	GGCCCGACGGGGGTCCTGGGCGCGCGAGCGGGCCGACCGCGACCGGTTCCGGCGCCGCGTGGCGGCGGCCGAGGCGGTCATCGGACCGTGCCTGGAGCCCGAGGCCCGAGCTCGGGCCCG	1
HSV1and2-v4	v4C001798._1161to1280	GGGTCCTGGGCGCGCGAGCGGGCCGACCGCGACCGGTTCCGGCGCCGCGTGGCGGCGGCCGAGGCGGTCATCGGACCGTGCCTGGAGCCCGAGGCCCGAGCTCGGGCCCGAGCCCGAGCC	1
HSV1and2-v4	v4C001798._1171to1290	CGCGCGAGCGGGCCGACCGCGACCGGTTCCGGCGCCGCGTGGCGGCGGCCGAGGCGGTCATCGGACCGTGCCTGGAGCCCGAGGCCCGAGCTCGGGCCCGAGCCCGAGCCCGGGCCCACG	1
HSV1and2-v4	v4C001798._1181to1300	GGCCGACCGCGACCGGTTCCGGCGCCGCGTGGCGGCGGCCGAGGCGGTCATCGGACCGTGCCTGGAGCCCGAGGCCCGAGCTCGGGCCCGAGCCCGAGCCCGGGCCCACGAAGACGGCGG	1
HSV1and2-v4	v4C001798._1191to1310	GACCGGTTCCGGCGCCGCGTGGCGGCGGCCGAGGCGGTCATCGGACCGTGCCTGGAGCCCGAGGCCCGAGCTCGGGCCCGAGCCCGAGCCCGGGCCCACGAAGACGGCGGACCCGCGGAG	1
HSV1and2-v4	v4C001798._1201to1320	GGCGCCGCGTGGCGGCGGCCGAGGCGGTCATCGGACCGTGCCTGGAGCCCGAGGCCCGAGCTCGGGCCCGAGCCCGAGCCCGGGCCCACGAAGACGGCGGACCCGCGGAGGAGGAGGAGG	1
HSV1and2-v4	v4C001798._1211to1330	GGCGGCGGCCGAGGCGGTCATCGGACCGTGCCTGGAGCCCGAGGCCCGAGCTCGGGCCCGAGCCCGAGCCCGGGCCCACGAAGACGGCGGACCCGCGGAGGAGGAGGAGGCGGCGGCGGC	1
HSV1and2-v4	v4C001798._1221to1340	GAGGCGGTCATCGGACCGTGCCTGGAGCCCGAGGCCCGAGCTCGGGCCCGAGCCCGAGCCCGGGCCCACGAAGACGGCGGACCCGCGGAGGAGGAGGAGGCGGCGGCGGCGGCGCGCGGG	1
HSV1and2-v4	v4C001798._1231to1350	TCGGACCGTGCCTGGAGCCCGAGGCCCGAGCTCGGGCCCGAGCCCGAGCCCGGGCCCACGAAGACGGCGGACCCGCGGAGGAGGAGGAGGCGGCGGCGGCGGCGCGCGGGTCCTCCGCCG	1
HSV1and2-v4	v4C001798._1241to1360	CCTGGAGCCCGAGGCCCGAGCTCGGGCCCGAGCCCGAGCCCGGGCCCACGAAGACGGCGGACCCGCGGAGGAGGAGGAGGCGGCGGCGGCGGCGCGCGGGTCCTCCGCCGCCGCGGGCCC	1
HSV1and2-v4	v4C001798._1251to1370	GAGGCCCGAGCTCGGGCCCGAGCCCGAGCCCGGGCCCACGAAGACGGCGGACCCGCGGAGGAGGAGGAGGCGGCGGCGGCGGCGCGCGGGTCCTCCGCCGCCGCGGGCCCGGGCCGTCGG	1
HSV1and2-v4	v4C001798._1261to1380	CTCGGGCCCGAGCCCGAGCCCGGGCCCACGAAGACGGCGGACCCGCGGAGGAGGAGGAGGCGGCGGCGGCGGCGCGCGGGTCCTCCGCCGCCGCGGGCCCGGGCCGTCGGGCGGTCTAGG	1
HSV1and2-v4	v4C001798._1271to1390	AGCCCGAGCCCGGGCCCACGAAGACGGCGGACCCGCGGAGGAGGAGGAGGCGGCGGCGGCGGCGCGCGGGTCCTCCGCCGCCGCGGGCCCGGGCCGTCGGGCGGTCTAGGGTTGAACCGG	1
HSV1and2-v4	v4C001798._1281to1400	CGGGCCCACGAAGACGGCGGACCCGCGGAGGAGGAGGAGGCGGCGGCGGCGGCGCGCGGGTCCTCCGCCGCCGCGGGCCCGGGCCGTCGGGCGGTCTAGGGTTGAACCGGCGAGGGCGGC	1
HSV1and2-v4	v4C001798._1291to1410	AAGACGGCGGACCCGCGGAGGAGGAGGAGGCGGCGGCGGCGGCGCGCGGGTCCTCCGCCGCCGCGGGCCCGGGCCGTCGGGCGGTCTAGGGTTGAACCGGCGAGGGCGGCCTCGGCCGGC	1
HSV1and2-v4	v4C001798._1301to1420	ACCCGCGGAGGAGGAGGAGGCGGCGGCGGCGGCGCGCGGGTCCTCCGCCGCCGCGGGCCCGGGCCGTCGGGCGGTCTAGGGTTGAACCGGCGAGGGCGGCCTCGGCCGGCGGAGCCCCGG	1
HSV1and2-v4	v4C001798._1311to1430	GAGGAGGAGGCGGCGGCGGCGGCGCGCGGGTCCTCCGCCGCCGCGGGCCCGGGCCGTCGGGCGGTCTAGGGTTGAACCGGCGAGGGCGGCCTCGGCCGGCGGAGCCCCGGAGCTCCGAAG	1
HSV1and2-v4	v4C001798._1321to1440	CGGCGGCGGCGGCGCGCGGGTCCTCCGCCGCCGCGGGCCCGGGCCGTCGGGCGGTCTAGGGTTGAACCGGCGAGGGCGGCCTCGGCCGGCGGAGCCCCGGAGCTCCGAAGGTCTGCGCGA	1
HSV1and2-v4	v4C001798._1331to1450	GGCGCGCGGGTCCTCCGCCGCCGCGGGCCCGGGCCGTCGGGCGGTCTAGGGTTGAACCGGCGAGGGCGGCCTCGGCCGGCGGAGCCCCGGAGCTCCGAAGGTCTGCGCGAGGCCGCTCTC	1
HSV1and2-v4	v4C001798._1341to1460	TCCTCCGCCGCCGCGGGCCCGGGCCGTCGGGCGGTCTAGGGTTGAACCGGCGAGGGCGGCCTCGGCCGGCGGAGCCCCGGAGCTCCGAAGGTCTGCGCGAGGCCGCTCTCCGAAGAGACG	1
HSV1and2-v4	v4C001798._1351to1470	CCGCGGGCCCGGGCCGTCGGGCGGTCTAGGGTTGAACCGGCGAGGGCGGCCTCGGCCGGCGGAGCCCCGGAGCTCCGAAGGTCTGCGCGAGGCCGCTCTCCGAAGAGACGATGGGAGCCC	1
HSV1and2-v4	v4C001798._1361to1480	GGGCCGTCGGGCGGTCTAGGGTTGAACCGGCGAGGGCGGCCTCGGCCGGCGGAGCCCCGGAGCTCCGAAGGTCTGCGCGAGGCCGCTCTCCGAAGAGACGATGGGAGCCCCGCGTATATA	1
HSV1and2-v4	v4C001798._1371to1490	GCGGTCTAGGGTTGAACCGGCGAGGGCGGCCTCGGCCGGCGGAGCCCCGGAGCTCCGAAGGTCTGCGCGAGGCCGCTCTCCGAAGAGACGATGGGAGCCCCGCGTATATATCCGCGAGGG	1
HSV1and2-v4	v4C001798._1381to1500	GTTGAACCGGCGAGGGCGGCCTCGGCCGGCGGAGCCCCGGAGCTCCGAAGGTCTGCGCGAGGCCGCTCTCCGAAGAGACGATGGGAGCCCCGCGTATATATCCGCGAGGGCCCGGCGCCG	1
HSV1and2-v4	v4C001798._1391to1510	CGAGGGCGGCCTCGGCCGGCGGAGCCCCGGAGCTCCGAAGGTCTGCGCGAGGCCGCTCTCCGAAGAGACGATGGGAGCCCCGCGTATATATCCGCGAGGGCCCGGCGCCGCCCCGCCGCT	1
HSV1and2-v4	v4C001798._1401to1520	CTCGGCCGGCGGAGCCCCGGAGCTCCGAAGGTCTGCGCGAGGCCGCTCTCCGAAGAGACGATGGGAGCCCCGCGTATATATCCGCGAGGGCCCGGCGCCGCCCCGCCGCTCCGCCCGCCC	1
HSV1and2-v4	v4C001798._1411to1530	GGAGCCCCGGAGCTCCGAAGGTCTGCGCGAGGCCGCTCTCCGAAGAGACGATGGGAGCCCCGCGTATATATCCGCGAGGGCCCGGCGCCGCCCCGCCGCTCCGCCCGCCCCAGGGGGCGG	1
HSV1and2-v4	v4C001798._1421to1540	AGCTCCGAAGGTCTGCGCGAGGCCGCTCTCCGAAGAGACGATGGGAGCCCCGCGTATATATCCGCGAGGGCCCGGCGCCGCCCCGCCGCTCCGCCCGCCCCAGGGGGCGGCGCCGGCCAA	1
HSV1and2-v4	v4C001798._1431to1550	GTCTGCGCGAGGCCGCTCTCCGAAGAGACGATGGGAGCCCCGCGTATATATCCGCGAGGGCCCGGCGCCGCCCCGCCGCTCCGCCCGCCCCAGGGGGCGGCGCCGGCCAACCGCGCGCCG	1
HSV1and2-v4	v4C001798._1441to1560	GGCCGCTCTCCGAAGAGACGATGGGAGCCCCGCGTATATATCCGCGAGGGCCCGGCGCCGCCCCGCCGCTCCGCCCGCCCCAGGGGGCGGCGCCGGCCAACCGCGCGCCGCCGCGCGGGC	1
HSV1and2-v4	v4C001798._1451to1570	CGAAGAGACGATGGGAGCCCCGCGTATATATCCGCGAGGGCCCGGCGCCGCCCCGCCGCTCCGCCCGCCCCAGGGGGCGGCGCCGGCCAACCGCGCGCCGCCGCGCGGGCCCGGACTCCG	1
HSV1and2-v4	v4C001798._1461to1580	ATGGGAGCCCCGCGTATATATCCGCGAGGGCCCGGCGCCGCCCCGCCGCTCCGCCCGCCCCAGGGGGCGGCGCCGGCCAACCGCGCGCCGCCGCGCGGGCCCGGACTCCGCCCCGGCGAC	1
HSV1and2-v4	v4C001798._1471to1590	CGCGTATATATCCGCGAGGGCCCGGCGCCGCCCCGCCGCTCCGCCCGCCCCAGGGGGCGGCGCCGGCCAACCGCGCGCCGCCGCGCGGGCCCGGACTCCGCCCCGGCGACCGCCCCGCGC	1
HSV1and2-v4	v4C001798._1481to1600	TCCGCGAGGGCCCGGCGCCGCCCCGCCGCTCCGCCCGCCCCAGGGGGCGGCGCCGGCCAACCGCGCGCCGCCGCGCGGGCCCGGACTCCGCCCCGGCGACCGCCCCGCGCCGGCTTCCCG	1
HSV1and2-v4	v4C001798._1491to1610	CCCGGCGCCGCCCCGCCGCTCCGCCCGCCCCAGGGGGCGGCGCCGGCCAACCGCGCGCCGCCGCGCGGGCCCGGACTCCGCCCCGGCGACCGCCCCGCGCCGGCTTCCCGGTATGGTAAT	1
HSV1and2-v4	v4C001798._1501to1620	CCCCGCCGCTCCGCCCGCCCCAGGGGGCGGCGCCGGCCAACCGCGCGCCGCCGCGCGGGCCCGGACTCCGCCCCGGCGACCGCCCCGCGCCGGCTTCCCGGTATGGTAATTAGAAACTTT	1
HSV1and2-v4	v4C001798._1511to1630	CCGCCCGCCCCAGGGGGCGGCGCCGGCCAACCGCGCGCCGCCGCGCGGGCCCGGACTCCGCCCCGGCGACCGCCCCGCGCCGGCTTCCCGGTATGGTAATTAGAAACTTTTAATAGGCGG	1
HSV1and2-v4	v4C001798._1521to1640	CAGGGGGCGGCGCCGGCCAACCGCGCGCCGCCGCGCGGGCCCGGACTCCGCCCCGGCGACCGCCCCGCGCCGGCTTCCCGGTATGGTAATTAGAAACTTTTAATAGGCGGTCCCGGCCGC	1
HSV1and2-v4	v4C001798._1531to1650	CGCCGGCCAACCGCGCGCCGCCGCGCGGGCCCGGACTCCGCCCCGGCGACCGCCCCGCGCCGGCTTCCCGGTATGGTAATTAGAAACTTTTAATAGGCGGTCCCGGCCGCCATCCCCGCG	1
HSV1and2-v4	v4C001798._1541to1660	CCGCGCGCCGCCGCGCGGGCCCGGACTCCGCCCCGGCGACCGCCCCGCGCCGGCTTCCCGGTATGGTAATTAGAAACTTTTAATAGGCGGTCCCGGCCGCCATCCCCGCGCATGGTAATT	1
HSV1and2-v4	v4C001798._1551to1670	CCGCGCGGGCCCGGACTCCGCCCCGGCGACCGCCCCGCGCCGGCTTCCCGGTATGGTAATTAGAAACTTTTAATAGGCGGTCCCGGCCGCCATCCCCGCGCATGGTAATTAGCAACTTTT	1
HSV1and2-v4	v4C001798._1561to1680	CCGGACTCCGCCCCGGCGACCGCCCCGCGCCGGCTTCCCGGTATGGTAATTAGAAACTTTTAATAGGCGGTCCCGGCCGCCATCCCCGCGCATGGTAATTAGCAACTTTTAATGGGCCGG	1
HSV1and2-v4	v4C001798._1571to1690	CCCCGGCGACCGCCCCGCGCCGGCTTCCCGGTATGGTAATTAGAAACTTTTAATAGGCGGTCCCGGCCGCCATCCCCGCGCATGGTAATTAGCAACTTTTAATGGGCCGGCGTTCCCGCT	1
HSV1and2-v4	v4C001798._1581to1700	CGCCCCGCGCCGGCTTCCCGGTATGGTAATTAGAAACTTTTAATAGGCGGTCCCGGCCGCCATCCCCGCGCATGGTAATTAGCAACTTTTAATGGGCCGGCGTTCCCGCTCGCGGTAATT	1
HSV1and2-v4	v4C001798._1591to1710	CGGCTTCCCGGTATGGTAATTAGAAACTTTTAATAGGCGGTCCCGGCCGCCATCCCCGCGCATGGTAATTAGCAACTTTTAATGGGCCGGCGTTCCCGCTCGCGGTAATTAGCAGCTTTT	1
HSV1and2-v4	v4C001798._1601to1720	GTATGGTAATTAGAAACTTTTAATAGGCGGTCCCGGCCGCCATCCCCGCGCATGGTAATTAGCAACTTTTAATGGGCCGGCGTTCCCGCTCGCGGTAATTAGCAGCTTTTAACGGGCCGC	1
HSV1and2-v4	v4C001798._1611to1730	TAGAAACTTTTAATAGGCGGTCCCGGCCGCCATCCCCGCGCATGGTAATTAGCAACTTTTAATGGGCCGGCGTTCCCGCTCGCGGTAATTAGCAGCTTTTAACGGGCCGCCATTCCCGCT	1
HSV1and2-v4	v4C001798._1621to1740	TAATAGGCGGTCCCGGCCGCCATCCCCGCGCATGGTAATTAGCAACTTTTAATGGGCCGGCGTTCCCGCTCGCGGTAATTAGCAGCTTTTAACGGGCCGCCATTCCCGCTTATGGTAATT	1
HSV1and2-v4	v4C001798._1631to1750	TCCCGGCCGCCATCCCCGCGCATGGTAATTAGCAACTTTTAATGGGCCGGCGTTCCCGCTCGCGGTAATTAGCAGCTTTTAACGGGCCGCCATTCCCGCTTATGGTAATTAAAAACGTTC	1
HSV1and2-v4	v4C001798._1641to1760	CATCCCCGCGCATGGTAATTAGCAACTTTTAATGGGCCGGCGTTCCCGCTCGCGGTAATTAGCAGCTTTTAACGGGCCGCCATTCCCGCTTATGGTAATTAAAAACGTTCGGACGGCCCC	1
HSV1and2-v4	v4C001798._1651to1770	CATGGTAATTAGCAACTTTTAATGGGCCGGCGTTCCCGCTCGCGGTAATTAGCAGCTTTTAACGGGCCGCCATTCCCGCTTATGGTAATTAAAAACGTTCGGACGGCCCCTCGCTCCCCG	1
HSV1and2-v4	v4C001798._1661to1780	AGCAACTTTTAATGGGCCGGCGTTCCCGCTCGCGGTAATTAGCAGCTTTTAACGGGCCGCCATTCCCGCTTATGGTAATTAAAAACGTTCGGACGGCCCCTCGCTCCCCGCGTAATTACT	1
HSV1and2-v4	v4C001798._1671to1790	AATGGGCCGGCGTTCCCGCTCGCGGTAATTAGCAGCTTTTAACGGGCCGCCATTCCCGCTTATGGTAATTAAAAACGTTCGGACGGCCCCTCGCTCCCCGCGTAATTACTCCCTCGGGGT	1
HSV1and2-v4	v4C001798._1681to1800	CGTTCCCGCTCGCGGTAATTAGCAGCTTTTAACGGGCCGCCATTCCCGCTTATGGTAATTAAAAACGTTCGGACGGCCCCTCGCTCCCCGCGTAATTACTCCCTCGGGGTTCCGGGTTAT	1
HSV1and2-v4	v4C001798._1691to1810	CGCGGTAATTAGCAGCTTTTAACGGGCCGCCATTCCCGCTTATGGTAATTAAAAACGTTCGGACGGCCCCTCGCTCCCCGCGTAATTACTCCCTCGGGGTTCCGGGTTATGCTGATTACT	1
HSV1and2-v4	v4C001798._1701to1820	AGCAGCTTTTAACGGGCCGCCATTCCCGCTTATGGTAATTAAAAACGTTCGGACGGCCCCTCGCTCCCCGCGTAATTACTCCCTCGGGGTTCCGGGTTATGCTGATTACTTTCTTGGCAG	1
HSV1and2-v4	v4C001798._1711to1830	AACGGGCCGCCATTCCCGCTTATGGTAATTAAAAACGTTCGGACGGCCCCTCGCTCCCCGCGTAATTACTCCCTCGGGGTTCCGGGTTATGCTGATTACTTTCTTGGCAGAACACGCAGA	1
HSV1and2-v4	v4C001798._1721to1840	CATTCCCGCTTATGGTAATTAAAAACGTTCGGACGGCCCCTCGCTCCCCGCGTAATTACTCCCTCGGGGTTCCGGGTTATGCTGATTACTTTCTTGGCAGAACACGCAGAGCCTCGCGCG	1
HSV1and2-v4	v4C001798._1731to1850	TATGGTAATTAAAAACGTTCGGACGGCCCCTCGCTCCCCGCGTAATTACTCCCTCGGGGTTCCGGGTTATGCTGATTACTTTCTTGGCAGAACACGCAGAGCCTCGCGCGCCGCCGGGTG	1
HSV1and2-v4	v4C001798._1741to1860	AAAAACGTTCGGACGGCCCCTCGCTCCCCGCGTAATTACTCCCTCGGGGTTCCGGGTTATGCTGATTACTTTCTTGGCAGAACACGCAGAGCCTCGCGCGCCGCCGGGTGGGTGGGCTGA	1
HSV1and2-v4	v4C001798._1751to1870	GGACGGCCCCTCGCTCCCCGCGTAATTACTCCCTCGGGGTTCCGGGTTATGCTGATTACTTTCTTGGCAGAACACGCAGAGCCTCGCGCGCCGCCGGGTGGGTGGGCTGATCGGCCCCTA	1
HSV1and2-v4	v4C001798._1761to1880	TCGCTCCCCGCGTAATTACTCCCTCGGGGTTCCGGGTTATGCTGATTACTTTCTTGGCAGAACACGCAGAGCCTCGCGCGCCGCCGGGTGGGTGGGCTGATCGGCCCCTATTGGTCCCCT	1
HSV1and2-v4	v4C001798._1771to1890	CGTAATTACTCCCTCGGGGTTCCGGGTTATGCTGATTACTTTCTTGGCAGAACACGCAGAGCCTCGCGCGCCGCCGGGTGGGTGGGCTGATCGGCCCCTATTGGTCCCCTGGGCTTCCTA	1
HSV1and2-v4	v4C001798._1781to1900	CCCTCGGGGTTCCGGGTTATGCTGATTACTTTCTTGGCAGAACACGCAGAGCCTCGCGCGCCGCCGGGTGGGTGGGCTGATCGGCCCCTATTGGTCCCCTGGGCTTCCTAGTATGCTAAT	1
HSV1and2-v4	v4C001798._1791to1910	TCCGGGTTATGCTGATTACTTTCTTGGCAGAACACGCAGAGCCTCGCGCGCCGCCGGGTGGGTGGGCTGATCGGCCCCTATTGGTCCCCTGGGCTTCCTAGTATGCTAATGAATTTCTCC	1
HSV1and2-v4	v4C001798._1801to1920	GCTGATTACTTTCTTGGCAGAACACGCAGAGCCTCGCGCGCCGCCGGGTGGGTGGGCTGATCGGCCCCTATTGGTCCCCTGGGCTTCCTAGTATGCTAATGAATTTCTCCCCGGGGGCGG	1
HSV1and2-v4	v4C001798._1811to1930	TTCTTGGCAGAACACGCAGAGCCTCGCGCGCCGCCGGGTGGGTGGGCTGATCGGCCCCTATTGGTCCCCTGGGCTTCCTAGTATGCTAATGAATTTCTCCCCGGGGGCGGGCACCACTCA	1
HSV1and2-v4	v4C001798._1821to1940	AACACGCAGAGCCTCGCGCGCCGCCGGGTGGGTGGGCTGATCGGCCCCTATTGGTCCCCTGGGCTTCCTAGTATGCTAATGAATTTCTCCCCGGGGGCGGGCACCACTCAGGGCCGCGCC	1
HSV1and2-v4	v4C001798._1831to1950	GCCTCGCGCGCCGCCGGGTGGGTGGGCTGATCGGCCCCTATTGGTCCCCTGGGCTTCCTAGTATGCTAATGAATTTCTCCCCGGGGGCGGGCACCACTCAGGGCCGCGCCGGCGGGGCGC	1
HSV1and2-v4	v4C001798._1841to1960	CCGCCGGGTGGGTGGGCTGATCGGCCCCTATTGGTCCCCTGGGCTTCCTAGTATGCTAATGAATTTCTCCCCGGGGGCGGGCACCACTCAGGGCCGCGCCGGCGGGGCGCCGGGGGGACT	1
HSV1and2-v4	v4C001798._1851to1970	GGTGGGCTGATCGGCCCCTATTGGTCCCCTGGGCTTCCTAGTATGCTAATGAATTTCTCCCCGGGGGCGGGCACCACTCAGGGCCGCGCCGGCGGGGCGCCGGGGGGACTCCCATCTGCG	1
HSV1and2-v4	v4C001798._1861to1980	TCGGCCCCTATTGGTCCCCTGGGCTTCCTAGTATGCTAATGAATTTCTCCCCGGGGGCGGGCACCACTCAGGGCCGCGCCGGCGGGGCGCCGGGGGGACTCCCATCTGCGTCGGCGGGGG	1
HSV1and2-v4	v4C001798._1871to1990	TTGGTCCCCTGGGCTTCCTAGTATGCTAATGAATTTCTCCCCGGGGGCGGGCACCACTCAGGGCCGCGCCGGCGGGGCGCCGGGGGGACTCCCATCTGCGTCGGCGGGGGGCGGCGCATG	1
HSV1and2-v4	v4C001798._1881to2000	GGGCTTCCTAGTATGCTAATGAATTTCTCCCCGGGGGCGGGCACCACTCAGGGCCGCGCCGGCGGGGCGCCGGGGGGACTCCCATCTGCGTCGGCGGGGGGCGGCGCATGCTAATGGGGT	1
HSV1and2-v4	v4C001798._1891to2010	GTATGCTAATGAATTTCTCCCCGGGGGCGGGCACCACTCAGGGCCGCGCCGGCGGGGCGCCGGGGGGACTCCCATCTGCGTCGGCGGGGGGCGGCGCATGCTAATGGGGTTCTTGGAGTA	1
HSV1and2-v4	v4C001798._1901to2020	GAATTTCTCCCCGGGGGCGGGCACCACTCAGGGCCGCGCCGGCGGGGCGCCGGGGGGACTCCCATCTGCGTCGGCGGGGGGCGGCGCATGCTAATGGGGTTCTTGGAGTACACCCGGTTG	1
HSV1and2-v4	v4C001798._1911to2030	CCGGGGGCGGGCACCACTCAGGGCCGCGCCGGCGGGGCGCCGGGGGGACTCCCATCTGCGTCGGCGGGGGGCGGCGCATGCTAATGGGGTTCTTGGAGTACACCCGGTTGGTCCCCGGGG	1
HSV1and2-v4	v4C001798._1921to2040	GCACCACTCAGGGCCGCGCCGGCGGGGCGCCGGGGGGACTCCCATCTGCGTCGGCGGGGGGCGGCGCATGCTAATGGGGTTCTTGGAGTACACCCGGTTGGTCCCCGGGGACGGGGCCGC	1
HSV1and2-v4	v4C001798._1931to2050	GGGCCGCGCCGGCGGGGCGCCGGGGGGACTCCCATCTGCGTCGGCGGGGGGCGGCGCATGCTAATGGGGTTCTTGGAGTACACCCGGTTGGTCCCCGGGGACGGGGCCGCCCCGAGAGGG	1
HSV1and2-v4	v4C001798._1941to2060	GGCGGGGCGCCGGGGGGACTCCCATCTGCGTCGGCGGGGGGCGGCGCATGCTAATGGGGTTCTTGGAGTACACCCGGTTGGTCCCCGGGGACGGGGCCGCCCCGAGAGGGGGGGATTCCC	1
HSV1and2-v4	v4C001798._1951to2070	CGGGGGGACTCCCATCTGCGTCGGCGGGGGGCGGCGCATGCTAATGGGGTTCTTGGAGTACACCCGGTTGGTCCCCGGGGACGGGGCCGCCCCGAGAGGGGGGGATTCCCTCCCTCCGCC	1
HSV1and2-v4	v4C001798._1961to2080	CCCATCTGCGTCGGCGGGGGGCGGCGCATGCTAATGGGGTTCTTGGAGTACACCCGGTTGGTCCCCGGGGACGGGGCCGCCCCGAGAGGGGGGGATTCCCTCCCTCCGCCCCCGCCGGGG	1
HSV1and2-v4	v4C001798._1971to2090	TCGGCGGGGGGCGGCGCATGCTAATGGGGTTCTTGGAGTACACCCGGTTGGTCCCCGGGGACGGGGCCGCCCCGAGAGGGGGGGATTCCCTCCCTCCGCCCCCGCCGGGGCGCGCGGCTA	1
HSV1and2-v4	v4C001798._1981to2100	GCGGCGCATGCTAATGGGGTTCTTGGAGTACACCCGGTTGGTCCCCGGGGACGGGGCCGCCCCGAGAGGGGGGGATTCCCTCCCTCCGCCCCCGCCGGGGCGCGCGGCTATTGGGGGAAT	1
HSV1and2-v4	v4C001798._1991to2110	CTAATGGGGTTCTTGGAGTACACCCGGTTGGTCCCCGGGGACGGGGCCGCCCCGAGAGGGGGGGATTCCCTCCCTCCGCCCCCGCCGGGGCGCGCGGCTATTGGGGGAATCGTAAATGCC	1
HSV1and2-v4	v4C001798._2001to2120	TCTTGGAGTACACCCGGTTGGTCCCCGGGGACGGGGCCGCCCCGAGAGGGGGGGATTCCCTCCCTCCGCCCCCGCCGGGGCGCGCGGCTATTGGGGGAATCGTAAATGCCGCCCCTTTGG	1
HSV1and2-v4	v4C001798._2011to2130	CACCCGGTTGGTCCCCGGGGACGGGGCCGCCCCGAGAGGGGGGGATTCCCTCCCTCCGCCCCCGCCGGGGCGCGCGGCTATTGGGGGAATCGTAAATGCCGCCCCTTTGGGGGAGTGGAT	1
HSV1and2-v4	v4C001798._2021to2140	GTCCCCGGGGACGGGGCCGCCCCGAGAGGGGGGGATTCCCTCCCTCCGCCCCCGCCGGGGCGCGCGGCTATTGGGGGAATCGTAAATGCCGCCCCTTTGGGGGAGTGGATAGGCGCCGGG	1
HSV1and2-v4	v4C001798._2031to2150	ACGGGGCCGCCCCGAGAGGGGGGGATTCCCTCCCTCCGCCCCCGCCGGGGCGCGCGGCTATTGGGGGAATCGTAAATGCCGCCCCTTTGGGGGAGTGGATAGGCGCCGGGTATAAGGCAG	1
HSV1and2-v4	v4C001798._2041to2160	CCCGAGAGGGGGGGATTCCCTCCCTCCGCCCCCGCCGGGGCGCGCGGCTATTGGGGGAATCGTAAATGCCGCCCCTTTGGGGGAGTGGATAGGCGCCGGGTATAAGGCAGCCCCGTGTGA	1
HSV1and2-v4	v4C001798._2051to2170	GGGGATTCCCTCCCTCCGCCCCCGCCGGGGCGCGCGGCTATTGGGGGAATCGTAAATGCCGCCCCTTTGGGGGAGTGGATAGGCGCCGGGTATAAGGCAGCCCCGTGTGACGGTCGGGCC	1
HSV1and2-v4	v4C001798._2061to2180	TCCCTCCGCCCCCGCCGGGGCGCGCGGCTATTGGGGGAATCGTAAATGCCGCCCCTTTGGGGGAGTGGATAGGCGCCGGGTATAAGGCAGCCCCGTGTGACGGTCGGGCCGCATTCGCAC	1
HSV1and2-v4	v4C001798._2071to2190	CCCGCCGGGGCGCGCGGCTATTGGGGGAATCGTAAATGCCGCCCCTTTGGGGGAGTGGATAGGCGCCGGGTATAAGGCAGCCCCGTGTGACGGTCGGGCCGCATTCGCACCCCGGCACTG	1
HSV1and2-v4	v4C001798._2081to2200	CGCGCGGCTATTGGGGGAATCGTAAATGCCGCCCCTTTGGGGGAGTGGATAGGCGCCGGGTATAAGGCAGCCCCGTGTGACGGTCGGGCCGCATTCGCACCCCGGCACTGCGAGCGACGG	1
HSV1and2-v4	v4C001798._2091to2210	TTGGGGGAATCGTAAATGCCGCCCCTTTGGGGGAGTGGATAGGCGCCGGGTATAAGGCAGCCCCGTGTGACGGTCGGGCCGCATTCGCACCCCGGCACTGCGAGCGACGGAGCGGCGGCC	1
HSV1and2-v4	v4C001798._2101to2220	CGTAAATGCCGCCCCTTTGGGGGAGTGGATAGGCGCCGGGTATAAGGCAGCCCCGTGTGACGGTCGGGCCGCATTCGCACCCCGGCACTGCGAGCGACGGAGCGGCGGCCCGGCGGGAGG	1
HSV1and2-v4	v4C001798._2111to2230	GCCCCTTTGGGGGAGTGGATAGGCGCCGGGTATAAGGCAGCCCCGTGTGACGGTCGGGCCGCATTCGCACCCCGGCACTGCGAGCGACGGAGCGGCGGCCCGGCGGGAGGAGGAGACCCG	1
HSV1and2-v4	v4C001798._2121to2240	GGGAGTGGATAGGCGCCGGGTATAAGGCAGCCCCGTGTGACGGTCGGGCCGCATTCGCACCCCGGCACTGCGAGCGACGGAGCGGCGGCCCGGCGGGAGGAGGAGACCCGGAGAGACAGA	1
HSV1and2-v4	v4C001798._2131to2250	AGGCGCCGGGTATAAGGCAGCCCCGTGTGACGGTCGGGCCGCATTCGCACCCCGGCACTGCGAGCGACGGAGCGGCGGCCCGGCGGGAGGAGGAGACCCGGAGAGACAGAGACTAAAACC	1
HSV1and2-v4	v4C001798._2141to2260	TATAAGGCAGCCCCGTGTGACGGTCGGGCCGCATTCGCACCCCGGCACTGCGAGCGACGGAGCGGCGGCCCGGCGGGAGGAGGAGACCCGGAGAGACAGAGACTAAAACCCGGCAAGAGA	1
HSV1and2-v4	v4C001798._2151to2270	CCCCGTGTGACGGTCGGGCCGCATTCGCACCCCGGCACTGCGAGCGACGGAGCGGCGGCCCGGCGGGAGGAGGAGACCCGGAGAGACAGAGACTAAAACCCGGCAAGAGAGAGACCGCGG	1
HSV1and2-v4	v4C001798._2161to2280	CGGTCGGGCCGCATTCGCACCCCGGCACTGCGAGCGACGGAGCGGCGGCCCGGCGGGAGGAGGAGACCCGGAGAGACAGAGACTAAAACCCGGCAAGAGAGAGACCGCGGGCCGCCGTCT	1
HSV1and2-v4	v4C001798._2171to2290	GCATTCGCACCCCGGCACTGCGAGCGACGGAGCGGCGGCCCGGCGGGAGGAGGAGACCCGGAGAGACAGAGACTAAAACCCGGCAAGAGAGAGACCGCGGGCCGCCGTCTCGAGTCTACC	1
HSV1and2-v4	v4C001798._2181to2300	CCCGGCACTGCGAGCGACGGAGCGGCGGCCCGGCGGGAGGAGGAGACCCGGAGAGACAGAGACTAAAACCCGGCAAGAGAGAGACCGCGGGCCGCCGTCTCGAGTCTACCCTACCCCGGC	1
HSV1and2-v4	v4C001798._2191to2310	CGAGCGACGGAGCGGCGGCCCGGCGGGAGGAGGAGACCCGGAGAGACAGAGACTAAAACCCGGCAAGAGAGAGACCGCGGGCCGCCGTCTCGAGTCTACCCTACCCCGGCTCATGGAACC	1
HSV1and2-v4	v4C001798._2201to2320	AGCGGCGGCCCGGCGGGAGGAGGAGACCCGGAGAGACAGAGACTAAAACCCGGCAAGAGAGAGACCGCGGGCCGCCGTCTCGAGTCTACCCTACCCCGGCTCATGGAACCCCGGCCCGGC	1
HSV1and2-v4	v4C001798._2211to2330	CGGCGGGAGGAGGAGACCCGGAGAGACAGAGACTAAAACCCGGCAAGAGAGAGACCGCGGGCCGCCGTCTCGAGTCTACCCTACCCCGGCTCATGGAACCCCGGCCCGGCACGAGCTCCC	1
HSV1and2-v4	v4C001798._2221to2340	AGGAGACCCGGAGAGACAGAGACTAAAACCCGGCAAGAGAGAGACCGCGGGCCGCCGTCTCGAGTCTACCCTACCCCGGCTCATGGAACCCCGGCCCGGCACGAGCTCCCGGGCGGACCC	1
HSV1and2-v4	v4C001798._2231to2350	GAGAGACAGAGACTAAAACCCGGCAAGAGAGAGACCGCGGGCCGCCGTCTCGAGTCTACCCTACCCCGGCTCATGGAACCCCGGCCCGGCACGAGCTCCCGGGCGGACCCCGGCCCCGAG	1
HSV1and2-v4	v4C001798._2241to2360	GACTAAAACCCGGCAAGAGAGAGACCGCGGGCCGCCGTCTCGAGTCTACCCTACCCCGGCTCATGGAACCCCGGCCCGGCACGAGCTCCCGGGCGGACCCCGGCCCCGAGCGGCCGCCGC	1
HSV1and2-v4	v4C001798._2251to2370	CGGCAAGAGAGAGACCGCGGGCCGCCGTCTCGAGTCTACCCTACCCCGGCTCATGGAACCCCGGCCCGGCACGAGCTCCCGGGCGGACCCCGGCCCCGAGCGGCCGCCGCGGCAGACCCC	1
HSV1and2-v4	v4C001798._2261to2380	GAGACCGCGGGCCGCCGTCTCGAGTCTACCCTACCCCGGCTCATGGAACCCCGGCCCGGCACGAGCTCCCGGGCGGACCCCGGCCCCGAGCGGCCGCCGCGGCAGACCCCCGGCACGGTG	1
HSV1and2-v4	v4C001798._2271to2390	GCCGCCGTCTCGAGTCTACCCTACCCCGGCTCATGGAACCCCGGCCCGGCACGAGCTCCCGGGCGGACCCCGGCCCCGAGCGGCCGCCGCGGCAGACCCCCGGCACGGTGAGAGGGCGAC	1
HSV1and2-v4	v4C001798._2281to2400	CGAGTCTACCCTACCCCGGCTCATGGAACCCCGGCCCGGCACGAGCTCCCGGGCGGACCCCGGCCCCGAGCGGCCGCCGCGGCAGACCCCCGGCACGGTGAGAGGGCGACCCCCGGGTCT	1
HSV1and2-v4	v4C001798._2291to2410	CTACCCCGGCTCATGGAACCCCGGCCCGGCACGAGCTCCCGGGCGGACCCCGGCCCCGAGCGGCCGCCGCGGCAGACCCCCGGCACGGTGAGAGGGCGACCCCCGGGTCTCAGGCCCCCC	1
HSV1and2-v4	v4C001798._2301to2420	TCATGGAACCCCGGCCCGGCACGAGCTCCCGGGCGGACCCCGGCCCCGAGCGGCCGCCGCGGCAGACCCCCGGCACGGTGAGAGGGCGACCCCCGGGTCTCAGGCCCCCCCTTTTCCCCG	1
HSV1and2-v4	v4C001798._2311to2430	CCGGCCCGGCACGAGCTCCCGGGCGGACCCCGGCCCCGAGCGGCCGCCGCGGCAGACCCCCGGCACGGTGAGAGGGCGACCCCCGGGTCTCAGGCCCCCCCTTTTCCCCGGACCACCCGG	1
HSV1and2-v4	v4C001798._2321to2440	ACGAGCTCCCGGGCGGACCCCGGCCCCGAGCGGCCGCCGCGGCAGACCCCCGGCACGGTGAGAGGGCGACCCCCGGGTCTCAGGCCCCCCCTTTTCCCCGGACCACCCGGCTGCGGGTTG	1
HSV1and2-v4	v4C001798._2331to2450	GGGCGGACCCCGGCCCCGAGCGGCCGCCGCGGCAGACCCCCGGCACGGTGAGAGGGCGACCCCCGGGTCTCAGGCCCCCCCTTTTCCCCGGACCACCCGGCTGCGGGTTGGGGGTGGTCG	1
HSV1and2-v4	v4C001798._2341to2460	CGGCCCCGAGCGGCCGCCGCGGCAGACCCCCGGCACGGTGAGAGGGCGACCCCCGGGTCTCAGGCCCCCCCTTTTCCCCGGACCACCCGGCTGCGGGTTGGGGGTGGTCGCGGGCGGTGG	1
HSV1and2-v4	v4C001798._2351to2470	CGGCCGCCGCGGCAGACCCCCGGCACGGTGAGAGGGCGACCCCCGGGTCTCAGGCCCCCCCTTTTCCCCGGACCACCCGGCTGCGGGTTGGGGGTGGTCGCGGGCGGTGGGCTCGGGGGC	1
HSV1and2-v4	v4C001798._2361to2480	GGCAGACCCCCGGCACGGTGAGAGGGCGACCCCCGGGTCTCAGGCCCCCCCTTTTCCCCGGACCACCCGGCTGCGGGTTGGGGGTGGTCGCGGGCGGTGGGCTCGGGGGCGGGGACGCTT	1
HSV1and2-v4	v4C001798._2371to2490	CGGCACGGTGAGAGGGCGACCCCCGGGTCTCAGGCCCCCCCTTTTCCCCGGACCACCCGGCTGCGGGTTGGGGGTGGTCGCGGGCGGTGGGCTCGGGGGCGGGGACGCTTGACGGGGCCG	1
HSV1and2-v4	v4C001798._2381to2500	AGAGGGCGACCCCCGGGTCTCAGGCCCCCCCTTTTCCCCGGACCACCCGGCTGCGGGTTGGGGGTGGTCGCGGGCGGTGGGCTCGGGGGCGGGGACGCTTGACGGGGCCGACCCCCGGCC	1
HSV1and2-v4	v4C001798._2391to2510	CCCCGGGTCTCAGGCCCCCCCTTTTCCCCGGACCACCCGGCTGCGGGTTGGGGGTGGTCGCGGGCGGTGGGCTCGGGGGCGGGGACGCTTGACGGGGCCGACCCCCGGCCCGCTTAAGCG	1
HSV1and2-v4	v4C001798._2401to2520	CAGGCCCCCCCTTTTCCCCGGACCACCCGGCTGCGGGTTGGGGGTGGTCGCGGGCGGTGGGCTCGGGGGCGGGGACGCTTGACGGGGCCGACCCCCGGCCCGCTTAAGCGGTCGGGGGAC	1
HSV1and2-v4	v4C001798._2411to2530	CTTTTCCCCGGACCACCCGGCTGCGGGTTGGGGGTGGTCGCGGGCGGTGGGCTCGGGGGCGGGGACGCTTGACGGGGCCGACCCCCGGCCCGCTTAAGCGGTCGGGGGACCCCCGTGGGC	1
HSV1and2-v4	v4C001798._2421to2540	GACCACCCGGCTGCGGGTTGGGGGTGGTCGCGGGCGGTGGGCTCGGGGGCGGGGACGCTTGACGGGGCCGACCCCCGGCCCGCTTAAGCGGTCGGGGGACCCCCGTGGGCCGTGCGCCGC	1
HSV1and2-v4	v4C001798._2431to2550	CTGCGGGTTGGGGGTGGTCGCGGGCGGTGGGCTCGGGGGCGGGGACGCTTGACGGGGCCGACCCCCGGCCCGCTTAAGCGGTCGGGGGACCCCCGTGGGCCGTGCGCCGCCCCCCGACCC	1
HSV1and2-v4	v4C001798._2441to2560	GGGGTGGTCGCGGGCGGTGGGCTCGGGGGCGGGGACGCTTGACGGGGCCGACCCCCGGCCCGCTTAAGCGGTCGGGGGACCCCCGTGGGCCGTGCGCCGCCCCCCGACCCTCTGGGGGGG	1
HSV1and2-v4	v4C001798._2451to2570	CGGGCGGTGGGCTCGGGGGCGGGGACGCTTGACGGGGCCGACCCCCGGCCCGCTTAAGCGGTCGGGGGACCCCCGTGGGCCGTGCGCCGCCCCCCGACCCTCTGGGGGGGCGAGGGAGGC	1
HSV1and2-v4	v4C001798._2461to2580	GCTCGGGGGCGGGGACGCTTGACGGGGCCGACCCCCGGCCCGCTTAAGCGGTCGGGGGACCCCCGTGGGCCGTGCGCCGCCCCCCGACCCTCTGGGGGGGCGAGGGAGGCAGGGAGGAGC	1
HSV1and2-v4	v4C001798._2471to2590	GGGGACGCTTGACGGGGCCGACCCCCGGCCCGCTTAAGCGGTCGGGGGACCCCCGTGGGCCGTGCGCCGCCCCCCGACCCTCTGGGGGGGCGAGGGAGGCAGGGAGGAGCCCGAGAGCGG	1
HSV1and2-v4	v4C001798._2481to2600	GACGGGGCCGACCCCCGGCCCGCTTAAGCGGTCGGGGGACCCCCGTGGGCCGTGCGCCGCCCCCCGACCCTCTGGGGGGGCGAGGGAGGCAGGGAGGAGCCCGAGAGCGGGGGACAGGGG	1
HSV1and2-v4	v4C001798._2491to2610	ACCCCCGGCCCGCTTAAGCGGTCGGGGGACCCCCGTGGGCCGTGCGCCGCCCCCCGACCCTCTGGGGGGGCGAGGGAGGCAGGGAGGAGCCCGAGAGCGGGGGACAGGGGGGGAGACGAG	1
HSV1and2-v4	v4C001798._2501to2620	CGCTTAAGCGGTCGGGGGACCCCCGTGGGCCGTGCGCCGCCCCCCGACCCTCTGGGGGGGCGAGGGAGGCAGGGAGGAGCCCGAGAGCGGGGGACAGGGGGGGAGACGAGGGGTCGGAAT	1
HSV1and2-v4	v4C001798._2511to2630	GTCGGGGGACCCCCGTGGGCCGTGCGCCGCCCCCCGACCCTCTGGGGGGGCGAGGGAGGCAGGGAGGAGCCCGAGAGCGGGGGACAGGGGGGGAGACGAGGGGTCGGAATCCAAAGGACG	1
HSV1and2-v4	v4C001798._2521to2640	CCCCGTGGGCCGTGCGCCGCCCCCCGACCCTCTGGGGGGGCGAGGGAGGCAGGGAGGAGCCCGAGAGCGGGGGACAGGGGGGGAGACGAGGGGTCGGAATCCAAAGGACGCAGACCACCT	1
HSV1and2-v4	v4C001798._2531to2650	CGTGCGCCGCCCCCCGACCCTCTGGGGGGGCGAGGGAGGCAGGGAGGAGCCCGAGAGCGGGGGACAGGGGGGGAGACGAGGGGTCGGAATCCAAAGGACGCAGACCACCTTTGGTTACGG	1
HSV1and2-v4	v4C001798._2541to2660	CCCCCGACCCTCTGGGGGGGCGAGGGAGGCAGGGAGGAGCCCGAGAGCGGGGGACAGGGGGGGAGACGAGGGGTCGGAATCCAAAGGACGCAGACCACCTTTGGTTACGGACCCCTTTCT	1
HSV1and2-v4	v4C001798._2551to2670	TCTGGGGGGGCGAGGGAGGCAGGGAGGAGCCCGAGAGCGGGGGACAGGGGGGGAGACGAGGGGTCGGAATCCAAAGGACGCAGACCACCTTTGGTTACGGACCCCTTTCTCCCCCCCTTC	1
HSV1and2-v4	v4C001798._2561to2680	CGAGGGAGGCAGGGAGGAGCCCGAGAGCGGGGGACAGGGGGGGAGACGAGGGGTCGGAATCCAAAGGACGCAGACCACCTTTGGTTACGGACCCCTTTCTCCCCCCCTTCCGAACAAAAA	1
HSV1and2-v4	v4C001798._2571to2690	AGGGAGGAGCCCGAGAGCGGGGGACAGGGGGGGAGACGAGGGGTCGGAATCCAAAGGACGCAGACCACCTTTGGTTACGGACCCCTTTCTCCCCCCCTTCCGAACAAAAAGCAGCGGGCG	1
HSV1and2-v4	v4C001798._2581to2700	CCGAGAGCGGGGGACAGGGGGGGAGACGAGGGGTCGGAATCCAAAGGACGCAGACCACCTTTGGTTACGGACCCCTTTCTCCCCCCCTTCCGAACAAAAAGCAGCGGGCGGGGGGCCGGG	1
HSV1and2-v4	v4C001798._2591to2710	GGGACAGGGGGGGAGACGAGGGGTCGGAATCCAAAGGACGCAGACCACCTTTGGTTACGGACCCCTTTCTCCCCCCCTTCCGAACAAAAAGCAGCGGGCGGGGGGCCGGGGTGAGGGAGG	1
HSV1and2-v4	v4C001798._2601to2720	GGGAGACGAGGGGTCGGAATCCAAAGGACGCAGACCACCTTTGGTTACGGACCCCTTTCTCCCCCCCTTCCGAACAAAAAGCAGCGGGCGGGGGGCCGGGGTGAGGGAGGGACACGGGGG	1
HSV1and2-v4	v4C001798._2611to2730	GGGTCGGAATCCAAAGGACGCAGACCACCTTTGGTTACGGACCCCTTTCTCCCCCCCTTCCGAACAAAAAGCAGCGGGCGGGGGGCCGGGGTGAGGGAGGGACACGGGGGACACGGCGCG	1
HSV1and2-v4	v4C001798._2621to2740	CCAAAGGACGCAGACCACCTTTGGTTACGGACCCCTTTCTCCCCCCCTTCCGAACAAAAAGCAGCGGGCGGGGGGCCGGGGTGAGGGAGGGACACGGGGGACACGGCGCGGGGGTCCCGC	1
HSV1and2-v4	v4C001798._2631to2750	CAGACCACCTTTGGTTACGGACCCCTTTCTCCCCCCCTTCCGAACAAAAAGCAGCGGGCGGGGGGCCGGGGTGAGGGAGGGACACGGGGGACACGGCGCGGGGGTCCCGCCTCACGCCCC	1
HSV1and2-v4	v4C001798._2641to2760	TTGGTTACGGACCCCTTTCTCCCCCCCTTCCGAACAAAAAGCAGCGGGCGGGGGGCCGGGGTGAGGGAGGGACACGGGGGACACGGCGCGGGGGTCCCGCCTCACGCCCCGCGCCCTCTA	1
HSV1and2-v4	v4C001798._2651to2770	ACCCCTTTCTCCCCCCCTTCCGAACAAAAAGCAGCGGGCGGGGGGCCGGGGTGAGGGAGGGACACGGGGGACACGGCGCGGGGGTCCCGCCTCACGCCCCGCGCCCTCTAAATCCCCCCC	1
HSV1and2-v4	v4C001798._2661to2780	CCCCCCCTTCCGAACAAAAAGCAGCGGGCGGGGGGCCGGGGTGAGGGAGGGACACGGGGGACACGGCGCGGGGGTCCCGCCTCACGCCCCGCGCCCTCTAAATCCCCCCCGTTGCTTTGT	1
HSV1and2-v4	v4C001798._2671to2790	CGAACAAAAAGCAGCGGGCGGGGGGCCGGGGTGAGGGAGGGACACGGGGGACACGGCGCGGGGGTCCCGCCTCACGCCCCGCGCCCTCTAAATCCCCCCCGTTGCTTTGTCAAGCAGCCC	1
HSV1and2-v4	v4C001798._2681to2800	GCAGCGGGCGGGGGGCCGGGGTGAGGGAGGGACACGGGGGACACGGCGCGGGGGTCCCGCCTCACGCCCCGCGCCCTCTAAATCCCCCCCGTTGCTTTGTCAAGCAGCCCGCCGCCCCGC	1
HSV1and2-v4	v4C001798._2691to2810	GGGGGCCGGGGTGAGGGAGGGACACGGGGGACACGGCGCGGGGGTCCCGCCTCACGCCCCGCGCCCTCTAAATCCCCCCCGTTGCTTTGTCAAGCAGCCCGCCGCCCCGCACGCCTGGGG	1
HSV1and2-v4	v4C001798._2701to2820	GTGAGGGAGGGACACGGGGGACACGGCGCGGGGGTCCCGCCTCACGCCCCGCGCCCTCTAAATCCCCCCCGTTGCTTTGTCAAGCAGCCCGCCGCCCCGCACGCCTGGGGGATGCTCAAC	1
HSV1and2-v4	v4C001798._2711to2830	GACACGGGGGACACGGCGCGGGGGTCCCGCCTCACGCCCCGCGCCCTCTAAATCCCCCCCGTTGCTTTGTCAAGCAGCCCGCCGCCCCGCACGCCTGGGGGATGCTCAACGACATGCAGT	1
HSV1and2-v4	v4C001798._2721to2840	ACACGGCGCGGGGGTCCCGCCTCACGCCCCGCGCCCTCTAAATCCCCCCCGTTGCTTTGTCAAGCAGCCCGCCGCCCCGCACGCCTGGGGGATGCTCAACGACATGCAGTGGCTCGCCAG	1
HSV1and2-v4	v4C001798._2731to2850	GGGGTCCCGCCTCACGCCCCGCGCCCTCTAAATCCCCCCCGTTGCTTTGTCAAGCAGCCCGCCGCCCCGCACGCCTGGGGGATGCTCAACGACATGCAGTGGCTCGCCAGCAGCGACTCG	1
HSV1and2-v4	v4C001798._2741to2860	CTCACGCCCCGCGCCCTCTAAATCCCCCCCGTTGCTTTGTCAAGCAGCCCGCCGCCCCGCACGCCTGGGGGATGCTCAACGACATGCAGTGGCTCGCCAGCAGCGACTCGGAGGAGGAGA	1
HSV1and2-v4	v4C001798._2751to2870	GCGCCCTCTAAATCCCCCCCGTTGCTTTGTCAAGCAGCCCGCCGCCCCGCACGCCTGGGGGATGCTCAACGACATGCAGTGGCTCGCCAGCAGCGACTCGGAGGAGGAGACCGAGGTGGG	1
HSV1and2-v4	v4C001798._2761to2880	AATCCCCCCCGTTGCTTTGTCAAGCAGCCCGCCGCCCCGCACGCCTGGGGGATGCTCAACGACATGCAGTGGCTCGCCAGCAGCGACTCGGAGGAGGAGACCGAGGTGGGAATCTCTGAC	1
HSV1and2-v4	v4C001798._2771to2890	GTTGCTTTGTCAAGCAGCCCGCCGCCCCGCACGCCTGGGGGATGCTCAACGACATGCAGTGGCTCGCCAGCAGCGACTCGGAGGAGGAGACCGAGGTGGGAATCTCTGACGACGACCTTC	1
HSV1and2-v4	v4C001798._2781to2900	CAAGCAGCCCGCCGCCCCGCACGCCTGGGGGATGCTCAACGACATGCAGTGGCTCGCCAGCAGCGACTCGGAGGAGGAGACCGAGGTGGGAATCTCTGACGACGACCTTCACCGCGACTC	1
HSV1and2-v4	v4C001798._2791to2910	GCCGCCCCGCACGCCTGGGGGATGCTCAACGACATGCAGTGGCTCGCCAGCAGCGACTCGGAGGAGGAGACCGAGGTGGGAATCTCTGACGACGACCTTCACCGCGACTCCACCTCCGAG	1
HSV1and2-v4	v4C001798._2801to2920	ACGCCTGGGGGATGCTCAACGACATGCAGTGGCTCGCCAGCAGCGACTCGGAGGAGGAGACCGAGGTGGGAATCTCTGACGACGACCTTCACCGCGACTCCACCTCCGAGGCGGGCAGCA	1
HSV1and2-v4	v4C001798._2811to2930	GATGCTCAACGACATGCAGTGGCTCGCCAGCAGCGACTCGGAGGAGGAGACCGAGGTGGGAATCTCTGACGACGACCTTCACCGCGACTCCACCTCCGAGGCGGGCAGCACGGACACGGA	1
HSV1and2-v4	v4C001798._2821to2940	GACATGCAGTGGCTCGCCAGCAGCGACTCGGAGGAGGAGACCGAGGTGGGAATCTCTGACGACGACCTTCACCGCGACTCCACCTCCGAGGCGGGCAGCACGGACACGGAGATGTTCGAG	1
HSV1and2-v4	v4C001798._2831to2950	GGCTCGCCAGCAGCGACTCGGAGGAGGAGACCGAGGTGGGAATCTCTGACGACGACCTTCACCGCGACTCCACCTCCGAGGCGGGCAGCACGGACACGGAGATGTTCGAGGCGGGCCTGA	1
HSV1and2-v4	v4C001798._2841to2960	CAGCGACTCGGAGGAGGAGACCGAGGTGGGAATCTCTGACGACGACCTTCACCGCGACTCCACCTCCGAGGCGGGCAGCACGGACACGGAGATGTTCGAGGCGGGCCTGATGGACGCGGC	1
HSV1and2-v4	v4C001798._2851to2970	GAGGAGGAGACCGAGGTGGGAATCTCTGACGACGACCTTCACCGCGACTCCACCTCCGAGGCGGGCAGCACGGACACGGAGATGTTCGAGGCGGGCCTGATGGACGCGGCCACGCCCCCG	1
HSV1and2-v4	v4C001798._2861to2980	CCGAGGTGGGAATCTCTGACGACGACCTTCACCGCGACTCCACCTCCGAGGCGGGCAGCACGGACACGGAGATGTTCGAGGCGGGCCTGATGGACGCGGCCACGCCCCCGGCCCGGCCCC	1
HSV1and2-v4	v4C001798._2871to2990	AATCTCTGACGACGACCTTCACCGCGACTCCACCTCCGAGGCGGGCAGCACGGACACGGAGATGTTCGAGGCGGGCCTGATGGACGCGGCCACGCCCCCGGCCCGGCCCCCGGCCGAGCG	1
HSV1and2-v4	v4C001798._2881to3000	GACGACCTTCACCGCGACTCCACCTCCGAGGCGGGCAGCACGGACACGGAGATGTTCGAGGCGGGCCTGATGGACGCGGCCACGCCCCCGGCCCGGCCCCCGGCCGAGCGCCAGGGCAGC	1
HSV1and2-v4	v4C001798._2891to3010	ACCGCGACTCCACCTCCGAGGCGGGCAGCACGGACACGGAGATGTTCGAGGCGGGCCTGATGGACGCGGCCACGCCCCCGGCCCGGCCCCCGGCCGAGCGCCAGGGCAGCCCCACGCCCG	1
HSV1and2-v4	v4C001798._2901to3020	CACCTCCGAGGCGGGCAGCACGGACACGGAGATGTTCGAGGCGGGCCTGATGGACGCGGCCACGCCCCCGGCCCGGCCCCCGGCCGAGCGCCAGGGCAGCCCCACGCCCGCCGACGCGCA	1
HSV1and2-v4	v4C001798._2911to3030	GCGGGCAGCACGGACACGGAGATGTTCGAGGCGGGCCTGATGGACGCGGCCACGCCCCCGGCCCGGCCCCCGGCCGAGCGCCAGGGCAGCCCCACGCCCGCCGACGCGCAGGGATCCTGC	1
HSV1and2-v4	v4C001798._2921to3040	CGGACACGGAGATGTTCGAGGCGGGCCTGATGGACGCGGCCACGCCCCCGGCCCGGCCCCCGGCCGAGCGCCAGGGCAGCCCCACGCCCGCCGACGCGCAGGGATCCTGCGGGGGTGGGC	1
HSV1and2-v4	v4C001798._2931to3050	GATGTTCGAGGCGGGCCTGATGGACGCGGCCACGCCCCCGGCCCGGCCCCCGGCCGAGCGCCAGGGCAGCCCCACGCCCGCCGACGCGCAGGGATCCTGCGGGGGTGGGCCCGTGGGTGA	1
HSV1and2-v4	v4C001798._2941to3060	GCGGGCCTGATGGACGCGGCCACGCCCCCGGCCCGGCCCCCGGCCGAGCGCCAGGGCAGCCCCACGCCCGCCGACGCGCAGGGATCCTGCGGGGGTGGGCCCGTGGGTGAGGAGGAAGCG	1
HSV1and2-v4	v4C001798._2951to3070	TGGACGCGGCCACGCCCCCGGCCCGGCCCCCGGCCGAGCGCCAGGGCAGCCCCACGCCCGCCGACGCGCAGGGATCCTGCGGGGGTGGGCCCGTGGGTGAGGAGGAAGCGGAAGCGGGAG	1
HSV1and2-v4	v4C001798._2961to3080	CACGCCCCCGGCCCGGCCCCCGGCCGAGCGCCAGGGCAGCCCCACGCCCGCCGACGCGCAGGGATCCTGCGGGGGTGGGCCCGTGGGTGAGGAGGAAGCGGAAGCGGGAGGGGGGGGCGA	1
HSV1and2-v4	v4C001798._2971to3090	GCCCGGCCCCCGGCCGAGCGCCAGGGCAGCCCCACGCCCGCCGACGCGCAGGGATCCTGCGGGGGTGGGCCCGTGGGTGAGGAGGAAGCGGAAGCGGGAGGGGGGGGCGACGTGTGCGCC	1
HSV1and2-v4	v4C001798._2981to3100	CGGCCGAGCGCCAGGGCAGCCCCACGCCCGCCGACGCGCAGGGATCCTGCGGGGGTGGGCCCGTGGGTGAGGAGGAAGCGGAAGCGGGAGGGGGGGGCGACGTGTGCGCCGTGTGCACGG	1
HSV1and2-v4	v4C001798._2991to3110	CCAGGGCAGCCCCACGCCCGCCGACGCGCAGGGATCCTGCGGGGGTGGGCCCGTGGGTGAGGAGGAAGCGGAAGCGGGAGGGGGGGGCGACGTGTGCGCCGTGTGCACGGACGAGATCGC	1
HSV1and2-v4	v4C001798._3001to3120	CCCACGCCCGCCGACGCGCAGGGATCCTGCGGGGGTGGGCCCGTGGGTGAGGAGGAAGCGGAAGCGGGAGGGGGGGGCGACGTGTGCGCCGTGTGCACGGACGAGATCGCCCCGCCCCTG	1
HSV1and2-v4	v4C001798._3011to3130	CCGACGCGCAGGGATCCTGCGGGGGTGGGCCCGTGGGTGAGGAGGAAGCGGAAGCGGGAGGGGGGGGCGACGTGTGCGCCGTGTGCACGGACGAGATCGCCCCGCCCCTGCGCTGCCAGA	1
HSV1and2-v4	v4C001798._3021to3140	GGGATCCTGCGGGGGTGGGCCCGTGGGTGAGGAGGAAGCGGAAGCGGGAGGGGGGGGCGACGTGTGCGCCGTGTGCACGGACGAGATCGCCCCGCCCCTGCGCTGCCAGAGTTTTCCCTG	1
HSV1and2-v4	v4C001798._3031to3150	GGGGGTGGGCCCGTGGGTGAGGAGGAAGCGGAAGCGGGAGGGGGGGGCGACGTGTGCGCCGTGTGCACGGACGAGATCGCCCCGCCCCTGCGCTGCCAGAGTTTTCCCTGCCTGCACCCC	1
HSV1and2-v4	v4C001798._3041to3160	CCGTGGGTGAGGAGGAAGCGGAAGCGGGAGGGGGGGGCGACGTGTGCGCCGTGTGCACGGACGAGATCGCCCCGCCCCTGCGCTGCCAGAGTTTTCCCTGCCTGCACCCCTTCTGCATCC	1
HSV1and2-v4	v4C001798._3051to3170	GGAGGAAGCGGAAGCGGGAGGGGGGGGCGACGTGTGCGCCGTGTGCACGGACGAGATCGCCCCGCCCCTGCGCTGCCAGAGTTTTCCCTGCCTGCACCCCTTCTGCATCCCGTGCATGAA	1
HSV1and2-v4	v4C001798._3061to3180	GAAGCGGGAGGGGGGGGCGACGTGTGCGCCGTGTGCACGGACGAGATCGCCCCGCCCCTGCGCTGCCAGAGTTTTCCCTGCCTGCACCCCTTCTGCATCCCGTGCATGAAGACCTGGATT	1
HSV1and2-v4	v4C001798._3071to3190	GGGGGGGCGACGTGTGCGCCGTGTGCACGGACGAGATCGCCCCGCCCCTGCGCTGCCAGAGTTTTCCCTGCCTGCACCCCTTCTGCATCCCGTGCATGAAGACCTGGATTCCGTTGCGCA	1
HSV1and2-v4	v4C001798._3081to3200	CGTGTGCGCCGTGTGCACGGACGAGATCGCCCCGCCCCTGCGCTGCCAGAGTTTTCCCTGCCTGCACCCCTTCTGCATCCCGTGCATGAAGACCTGGATTCCGTTGCGCAACACGTGTCC	1
HSV1and2-v4	v4C001798._3091to3210	GTGTGCACGGACGAGATCGCCCCGCCCCTGCGCTGCCAGAGTTTTCCCTGCCTGCACCCCTTCTGCATCCCGTGCATGAAGACCTGGATTCCGTTGCGCAACACGTGTCCCCTGTGCAAC	1
HSV1and2-v4	v4C001798._3101to3220	ACGAGATCGCCCCGCCCCTGCGCTGCCAGAGTTTTCCCTGCCTGCACCCCTTCTGCATCCCGTGCATGAAGACCTGGATTCCGTTGCGCAACACGTGTCCCCTGTGCAACACCCCGGTGG	1
HSV1and2-v4	v4C001798._3111to3230	CCCGCCCCTGCGCTGCCAGAGTTTTCCCTGCCTGCACCCCTTCTGCATCCCGTGCATGAAGACCTGGATTCCGTTGCGCAACACGTGTCCCCTGTGCAACACCCCGGTGGCGTACCTGAT	1
HSV1and2-v4	v4C001798._3121to3240	CGCTGCCAGAGTTTTCCCTGCCTGCACCCCTTCTGCATCCCGTGCATGAAGACCTGGATTCCGTTGCGCAACACGTGTCCCCTGTGCAACACCCCGGTGGCGTACCTGATAGTGGGCGTG	1
HSV1and2-v4	v4C001798._3131to3250	GTTTTCCCTGCCTGCACCCCTTCTGCATCCCGTGCATGAAGACCTGGATTCCGTTGCGCAACACGTGTCCCCTGTGCAACACCCCGGTGGCGTACCTGATAGTGGGCGTGACCGCCAGCG	1
HSV1and2-v4	v4C001798._3141to3260	CCTGCACCCCTTCTGCATCCCGTGCATGAAGACCTGGATTCCGTTGCGCAACACGTGTCCCCTGTGCAACACCCCGGTGGCGTACCTGATAGTGGGCGTGACCGCCAGCGGGTCGTTCAG	1
HSV1and2-v4	v4C001798._3151to3270	TTCTGCATCCCGTGCATGAAGACCTGGATTCCGTTGCGCAACACGTGTCCCCTGTGCAACACCCCGGTGGCGTACCTGATAGTGGGCGTGACCGCCAGCGGGTCGTTCAGCACCATCCCG	1
HSV1and2-v4	v4C001798._3161to3280	CGTGCATGAAGACCTGGATTCCGTTGCGCAACACGTGTCCCCTGTGCAACACCCCGGTGGCGTACCTGATAGTGGGCGTGACCGCCAGCGGGTCGTTCAGCACCATCCCGATAGTGAACG	1
HSV1and2-v4	v4C001798._3171to3290	GACCTGGATTCCGTTGCGCAACACGTGTCCCCTGTGCAACACCCCGGTGGCGTACCTGATAGTGGGCGTGACCGCCAGCGGGTCGTTCAGCACCATCCCGATAGTGAACGACCCCCGGAC	1
HSV1and2-v4	v4C001798._3181to3300	CCGTTGCGCAACACGTGTCCCCTGTGCAACACCCCGGTGGCGTACCTGATAGTGGGCGTGACCGCCAGCGGGTCGTTCAGCACCATCCCGATAGTGAACGACCCCCGGACCCGCGTGGAG	1
HSV1and2-v4	v4C001798._3191to3310	ACACGTGTCCCCTGTGCAACACCCCGGTGGCGTACCTGATAGTGGGCGTGACCGCCAGCGGGTCGTTCAGCACCATCCCGATAGTGAACGACCCCCGGACCCGCGTGGAGGCCGAGGCGG	1
HSV1and2-v4	v4C001798._3201to3320	CCTGTGCAACACCCCGGTGGCGTACCTGATAGTGGGCGTGACCGCCAGCGGGTCGTTCAGCACCATCCCGATAGTGAACGACCCCCGGACCCGCGTGGAGGCCGAGGCGGCCGTGCGGGC	1
HSV1and2-v4	v4C001798._3211to3330	ACCCCGGTGGCGTACCTGATAGTGGGCGTGACCGCCAGCGGGTCGTTCAGCACCATCCCGATAGTGAACGACCCCCGGACCCGCGTGGAGGCCGAGGCGGCCGTGCGGGCCGGCACGGCC	1
HSV1and2-v4	v4C001798._3221to3340	CGTACCTGATAGTGGGCGTGACCGCCAGCGGGTCGTTCAGCACCATCCCGATAGTGAACGACCCCCGGACCCGCGTGGAGGCCGAGGCGGCCGTGCGGGCCGGCACGGCCGTGGACTTTA	1
HSV1and2-v4	v4C001798._3231to3350	AGTGGGCGTGACCGCCAGCGGGTCGTTCAGCACCATCCCGATAGTGAACGACCCCCGGACCCGCGTGGAGGCCGAGGCGGCCGTGCGGGCCGGCACGGCCGTGGACTTTATCTGGACGGG	1
HSV1and2-v4	v4C001798._3241to3360	ACCGCCAGCGGGTCGTTCAGCACCATCCCGATAGTGAACGACCCCCGGACCCGCGTGGAGGCCGAGGCGGCCGTGCGGGCCGGCACGGCCGTGGACTTTATCTGGACGGGCAACCAGCGG	1
HSV1and2-v4	v4C001798._3251to3370	GGTCGTTCAGCACCATCCCGATAGTGAACGACCCCCGGACCCGCGTGGAGGCCGAGGCGGCCGTGCGGGCCGGCACGGCCGTGGACTTTATCTGGACGGGCAACCAGCGGACGGCCCCGC	1
HSV1and2-v4	v4C001798._3261to3380	CACCATCCCGATAGTGAACGACCCCCGGACCCGCGTGGAGGCCGAGGCGGCCGTGCGGGCCGGCACGGCCGTGGACTTTATCTGGACGGGCAACCAGCGGACGGCCCCGCGCTCCCTGTC	1
HSV1and2-v4	v4C001798._3271to3390	ATAGTGAACGACCCCCGGACCCGCGTGGAGGCCGAGGCGGCCGTGCGGGCCGGCACGGCCGTGGACTTTATCTGGACGGGCAACCAGCGGACGGCCCCGCGCTCCCTGTCGCTGGGGGGA	1
HSV1and2-v4	v4C001798._3281to3400	ACCCCCGGACCCGCGTGGAGGCCGAGGCGGCCGTGCGGGCCGGCACGGCCGTGGACTTTATCTGGACGGGCAACCAGCGGACGGCCCCGCGCTCCCTGTCGCTGGGGGGACACACGGTCC	1
HSV1and2-v4	v4C001798._3291to3410	CCGCGTGGAGGCCGAGGCGGCCGTGCGGGCCGGCACGGCCGTGGACTTTATCTGGACGGGCAACCAGCGGACGGCCCCGCGCTCCCTGTCGCTGGGGGGACACACGGTCCGCGCCCTGTC	1
HSV1and2-v4	v4C001798._3301to3420	GCCGAGGCGGCCGTGCGGGCCGGCACGGCCGTGGACTTTATCTGGACGGGCAACCAGCGGACGGCCCCGCGCTCCCTGTCGCTGGGGGGACACACGGTCCGCGCCCTGTCGCCCACCCCC	1
HSV1and2-v4	v4C001798._3311to3430	CCGTGCGGGCCGGCACGGCCGTGGACTTTATCTGGACGGGCAACCAGCGGACGGCCCCGCGCTCCCTGTCGCTGGGGGGACACACGGTCCGCGCCCTGTCGCCCACCCCCCCGTGGCCCG	1
HSV1and2-v4	v4C001798._3321to3440	CGGCACGGCCGTGGACTTTATCTGGACGGGCAACCAGCGGACGGCCCCGCGCTCCCTGTCGCTGGGGGGACACACGGTCCGCGCCCTGTCGCCCACCCCCCCGTGGCCCGGCACGGACGA	1
HSV1and2-v4	v4C001798._3331to3450	GTGGACTTTATCTGGACGGGCAACCAGCGGACGGCCCCGCGCTCCCTGTCGCTGGGGGGACACACGGTCCGCGCCCTGTCGCCCACCCCCCCGTGGCCCGGCACGGACGACGAGGACGAT	1
HSV1and2-v4	v4C001798._3341to3460	TCTGGACGGGCAACCAGCGGACGGCCCCGCGCTCCCTGTCGCTGGGGGGACACACGGTCCGCGCCCTGTCGCCCACCCCCCCGTGGCCCGGCACGGACGACGAGGACGATGACCTGGCCG	1
HSV1and2-v4	v4C001798._3351to3470	CAACCAGCGGACGGCCCCGCGCTCCCTGTCGCTGGGGGGACACACGGTCCGCGCCCTGTCGCCCACCCCCCCGTGGCCCGGCACGGACGACGAGGACGATGACCTGGCCGACGGTGAGGG	1
HSV1and2-v4	v4C001798._3361to3480	ACGGCCCCGCGCTCCCTGTCGCTGGGGGGACACACGGTCCGCGCCCTGTCGCCCACCCCCCCGTGGCCCGGCACGGACGACGAGGACGATGACCTGGCCGACGGTGAGGGCGGGCGGGGG	1
HSV1and2-v4	v4C001798._3371to3490	GCTCCCTGTCGCTGGGGGGACACACGGTCCGCGCCCTGTCGCCCACCCCCCCGTGGCCCGGCACGGACGACGAGGACGATGACCTGGCCGACGGTGAGGGCGGGCGGGGGTCGGGCGGGG	1
HSV1and2-v4	v4C001798._3381to3500	GCTGGGGGGACACACGGTCCGCGCCCTGTCGCCCACCCCCCCGTGGCCCGGCACGGACGACGAGGACGATGACCTGGCCGACGGTGAGGGCGGGCGGGGGTCGGGCGGGGGTCGGGCGGG	1
HSV1and2-v4	v4C001798._3391to3510	CACACGGTCCGCGCCCTGTCGCCCACCCCCCCGTGGCCCGGCACGGACGACGAGGACGATGACCTGGCCGACGGTGAGGGCGGGCGGGGGTCGGGCGGGGGTCGGGCGGGGGTCGGGCGG	1
HSV1and2-v4	v4C001798._3401to3520	GCGCCCTGTCGCCCACCCCCCCGTGGCCCGGCACGGACGACGAGGACGATGACCTGGCCGACGGTGAGGGCGGGCGGGGGTCGGGCGGGGGTCGGGCGGGGGTCGGGCGGGGGTCGGGCG	1
HSV1and2-v4	v4C001798._3411to3530	GCCCACCCCCCCGTGGCCCGGCACGGACGACGAGGACGATGACCTGGCCGACGGTGAGGGCGGGCGGGGGTCGGGCGGGGGTCGGGCGGGGGTCGGGCGGGGGTCGGGCGGGGGTCGGGC	1
HSV1and2-v4	v4C001798._3421to3540	CCGTGGCCCGGCACGGACGACGAGGACGATGACCTGGCCGACGGTGAGGGCGGGCGGGGGTCGGGCGGGGGTCGGGCGGGGGTCGGGCGGGGGTCGGGCGGGGGTCGGGCGGGGGTCGGG	1
HSV1and2-v4	v4C001798._3431to3550	GCACGGACGACGAGGACGATGACCTGGCCGACGGTGAGGGCGGGCGGGGGTCGGGCGGGGGTCGGGCGGGGGTCGGGCGGGGGTCGGGCGGGGGTCGGGCGGGGGTCGGGCGGGGGTCGG	1
HSV1and2-v4	v4C001798._3441to3560	CGAGGACGATGACCTGGCCGACGGTGAGGGCGGGCGGGGGTCGGGCGGGGGTCGGGCGGGGGTCGGGCGGGGGTCGGGCGGGGGTCGGGCGGGGGTCGGGCGGGGGTCGGGCGGGGGTCG	1
HSV1and2-v4	v4C001798._3451to3570	GACCTGGCCGACGGTGAGGGCGGGCGGGGGTCGGGCGGGGGTCGGGCGGGGGTCGGGCGGGGGTCGGGCGGGGGTCGGGCGGGGGTCGGGCGGGGGTCGGGCGGGGGTCGGGCGGGGGTC	1
HSV1and2-v4	v4C001798._3461to3580	ACGGTGAGGGCGGGCGGGGGTCGGGCGGGGGTCGGGCGGGGGTCGGGCGGGGGTCGGGCGGGGGTCGGGCGGGGGTCGGGCGGGGGTCGGGCGGGGGTCGGGCGGGGGTCGGGCGGGGGT	1
HSV1and2-v4	v4C001798._3471to3590	CGGGCGGGGGTCGGGCGGGGGTCGGGCGGGGGTCGGGCGGGGGTCGGGCGGGGGTCGGGCGGGGGTCGGGCGGGGGTCGGGCGGGGGTCGGGCGGGGGTCGGGCGGGGGTCGGGCGGGGG	1
HSV1and2-v4	v4C001798._3481to3600	TCGGGCGGGGGTCGGGCGGGGGTCGGGCGGGGGTCGGGCGGGGGTCGGGCGGGGGTCGGGCGGGGGTCGGGCGGGGGTCGGGCGGGGGTCGGGCGGGGGTCGGGCGGGGGTCGGGCGGGG	1
HSV1and2-v4	v4C001798._3491to3610	GTCGGGCGGGGGTCGGGCGGGGGTCGGGCGGGGGTCGGGCGGGGGTCGGGCGGGGGTCGGGCGGGGGTCGGGCGGGGGTCGGGCGGGGGTCGGGCGGGGGTCGGGCGGGGGTCGGGCACT	1
HSV1and2-v4	v4C001798._3501to3620	GGTCGGGCGGGGGTCGGGCGGGGGTCGGGCGGGGGTCGGGCGGGGGTCGGGCGGGGGTCGGGCGGGGGTCGGGCGGGGGTCGGGCGGGGGTCGGGCGGGGGTCGGGCACTAACCGGGGGC	1
HSV1and2-v4	v4C001798._3511to3630	GGGTCGGGCGGGGGTCGGGCGGGGGTCGGGCGGGGGTCGGGCGGGGGTCGGGCGGGGGTCGGGCGGGGGTCGGGCGGGGGTCGGGCGGGGGTCGGGCACTAACCGGGGGCTCCCGTCTCT	1
HSV1and2-v4	v4C001798._3521to3640	GGGGTCGGGCGGGGGTCGGGCGGGGGTCGGGCGGGGGTCGGGCGGGGGTCGGGCGGGGGTCGGGCGGGGGTCGGGCGGGGGTCGGGCACTAACCGGGGGCTCCCGTCTCTGTCTCCCTCT	1
HSV1and2-v4	v4C001798._3531to3650	GGGGGTCGGGCGGGGGTCGGGCGGGGGTCGGGCGGGGGTCGGGCGGGGGTCGGGCGGGGGTCGGGCGGGGGTCGGGCACTAACCGGGGGCTCCCGTCTCTGTCTCCCTCTGCAGTGGACT	1
HSV1and2-v4	v4C001798._3541to3660	CGGGGGTCGGGCGGGGGTCGGGCGGGGGTCGGGCGGGGGTCGGGCGGGGGTCGGGCGGGGGTCGGGCACTAACCGGGGGCTCCCGTCTCTGTCTCCCTCTGCAGTGGACTACGTCCCGCC	1
HSV1and2-v4	v4C001798._3551to3670	GCGGGGGTCGGGCGGGGGTCGGGCGGGGGTCGGGCGGGGGTCGGGCGGGGGTCGGGCACTAACCGGGGGCTCCCGTCTCTGTCTCCCTCTGCAGTGGACTACGTCCCGCCCGCCCCCCGA	1
HSV1and2-v4	v4C001798._3561to3680	GGCGGGGGTCGGGCGGGGGTCGGGCGGGGGTCGGGCGGGGGTCGGGCACTAACCGGGGGCTCCCGTCTCTGTCTCCCTCTGCAGTGGACTACGTCCCGCCCGCCCCCCGAAGAGCGCCCC	1
HSV1and2-v4	v4C001798._3571to3690	GGGCGGGGGTCGGGCGGGGGTCGGGCGGGGGTCGGGCACTAACCGGGGGCTCCCGTCTCTGTCTCCCTCTGCAGTGGACTACGTCCCGCCCGCCCCCCGAAGAGCGCCCCGGCGCGGGGG	1
HSV1and2-v4	v4C001798._3581to3700	CGGGCGGGGGTCGGGCGGGGGTCGGGCACTAACCGGGGGCTCCCGTCTCTGTCTCCCTCTGCAGTGGACTACGTCCCGCCCGCCCCCCGAAGAGCGCCCCGGCGCGGGGGCGGCGGTGCG	1
HSV1and2-v4	v4C001798._3591to3710	TCGGGCGGGGGTCGGGCACTAACCGGGGGCTCCCGTCTCTGTCTCCCTCTGCAGTGGACTACGTCCCGCCCGCCCCCCGAAGAGCGCCCCGGCGCGGGGGCGGCGGTGCGGGGGCGACCC	1
HSV1and2-v4	v4C001798._3601to3720	GTCGGGCACTAACCGGGGGCTCCCGTCTCTGTCTCCCTCTGCAGTGGACTACGTCCCGCCCGCCCCCCGAAGAGCGCCCCGGCGCGGGGGCGGCGGTGCGGGGGCGACCCGCGGAACCTC	1
HSV1and2-v4	v4C001798._3611to3730	AACCGGGGGCTCCCGTCTCTGTCTCCCTCTGCAGTGGACTACGTCCCGCCCGCCCCCCGAAGAGCGCCCCGGCGCGGGGGCGGCGGTGCGGGGGCGACCCGCGGAACCTCCCAGCCCGCC	1
HSV1and2-v4	v4C001798._3621to3740	TCCCGTCTCTGTCTCCCTCTGCAGTGGACTACGTCCCGCCCGCCCCCCGAAGAGCGCCCCGGCGCGGGGGCGGCGGTGCGGGGGCGACCCGCGGAACCTCCCAGCCCGCCGCGACCCGAC	1
HSV1and2-v4	v4C001798._3631to3750	GTCTCCCTCTGCAGTGGACTACGTCCCGCCCGCCCCCCGAAGAGCGCCCCGGCGCGGGGGCGGCGGTGCGGGGGCGACCCGCGGAACCTCCCAGCCCGCCGCGACCCGACCGGCGCCCCC	1
HSV1and2-v4	v4C001798._3641to3760	GCAGTGGACTACGTCCCGCCCGCCCCCCGAAGAGCGCCCCGGCGCGGGGGCGGCGGTGCGGGGGCGACCCGCGGAACCTCCCAGCCCGCCGCGACCCGACCGGCGCCCCCTGGCGCCCCG	1
HSV1and2-v4	v4C001798._3651to3770	ACGTCCCGCCCGCCCCCCGAAGAGCGCCCCGGCGCGGGGGCGGCGGTGCGGGGGCGACCCGCGGAACCTCCCAGCCCGCCGCGACCCGACCGGCGCCCCCTGGCGCCCCGCGGAGCAGCA	1
HSV1and2-v4	v4C001798._3661to3780	CGCCCCCCGAAGAGCGCCCCGGCGCGGGGGCGGCGGTGCGGGGGCGACCCGCGGAACCTCCCAGCCCGCCGCGACCCGACCGGCGCCCCCTGGCGCCCCGCGGAGCAGCAGCAGCGGCGG	1
HSV1and2-v4	v4C001798._3671to3790	AGAGCGCCCCGGCGCGGGGGCGGCGGTGCGGGGGCGACCCGCGGAACCTCCCAGCCCGCCGCGACCCGACCGGCGCCCCCTGGCGCCCCGCGGAGCAGCAGCAGCGGCGGCGCCCCGTTG	1
HSV1and2-v4	v4C001798._3681to3800	GGCGCGGGGGCGGCGGTGCGGGGGCGACCCGCGGAACCTCCCAGCCCGCCGCGACCCGACCGGCGCCCCCTGGCGCCCCGCGGAGCAGCAGCAGCGGCGGCGCCCCGTTGCGGGCGGGGG	1
HSV1and2-v4	v4C001798._3691to3810	CGGCGGTGCGGGGGCGACCCGCGGAACCTCCCAGCCCGCCGCGACCCGACCGGCGCCCCCTGGCGCCCCGCGGAGCAGCAGCAGCGGCGGCGCCCCGTTGCGGGCGGGGGTGGGATCTGG	1
HSV1and2-v4	v4C001798._3701to3820	GGGGCGACCCGCGGAACCTCCCAGCCCGCCGCGACCCGACCGGCGCCCCCTGGCGCCCCGCGGAGCAGCAGCAGCGGCGGCGCCCCGTTGCGGGCGGGGGTGGGATCTGGGTCTGGGGGC	1
HSV1and2-v4	v4C001798._3711to3830	GCGGAACCTCCCAGCCCGCCGCGACCCGACCGGCGCCCCCTGGCGCCCCGCGGAGCAGCAGCAGCGGCGGCGCCCCGTTGCGGGCGGGGGTGGGATCTGGGTCTGGGGGCGGCCCTGCCG	1
HSV1and2-v4	v4C001798._3721to3840	CCAGCCCGCCGCGACCCGACCGGCGCCCCCTGGCGCCCCGCGGAGCAGCAGCAGCGGCGGCGCCCCGTTGCGGGCGGGGGTGGGATCTGGGTCTGGGGGCGGCCCTGCCGTCGCGGCCGT	1
HSV1and2-v4	v4C001798._3731to3850	GCGACCCGACCGGCGCCCCCTGGCGCCCCGCGGAGCAGCAGCAGCGGCGGCGCCCCGTTGCGGGCGGGGGTGGGATCTGGGTCTGGGGGCGGCCCTGCCGTCGCGGCCGTCGTGCCGAGA	1
HSV1and2-v4	v4C001798._3741to3860	CGGCGCCCCCTGGCGCCCCGCGGAGCAGCAGCAGCGGCGGCGCCCCGTTGCGGGCGGGGGTGGGATCTGGGTCTGGGGGCGGCCCTGCCGTCGCGGCCGTCGTGCCGAGAGTGGCCTCTC	1
HSV1and2-v4	v4C001798._3751to3870	TGGCGCCCCGCGGAGCAGCAGCAGCGGCGGCGCCCCGTTGCGGGCGGGGGTGGGATCTGGGTCTGGGGGCGGCCCTGCCGTCGCGGCCGTCGTGCCGAGAGTGGCCTCTCTTCCCCCTGC	1
HSV1and2-v4	v4C001798._3761to3880	CGGAGCAGCAGCAGCGGCGGCGCCCCGTTGCGGGCGGGGGTGGGATCTGGGTCTGGGGGCGGCCCTGCCGTCGCGGCCGTCGTGCCGAGAGTGGCCTCTCTTCCCCCTGCGGCCGGCGGG	1
HSV1and2-v4	v4C001798._3771to3890	GCAGCGGCGGCGCCCCGTTGCGGGCGGGGGTGGGATCTGGGTCTGGGGGCGGCCCTGCCGTCGCGGCCGTCGTGCCGAGAGTGGCCTCTCTTCCCCCTGCGGCCGGCGGGGGGCGCGCGC	1
HSV1and2-v4	v4C001798._3781to3900	CGCCCCGTTGCGGGCGGGGGTGGGATCTGGGTCTGGGGGCGGCCCTGCCGTCGCGGCCGTCGTGCCGAGAGTGGCCTCTCTTCCCCCTGCGGCCGGCGGGGGGCGCGCGCAGGCGCGGCG	1
HSV1and2-v4	v4C001798._3791to3910	CGGGCGGGGGTGGGATCTGGGTCTGGGGGCGGCCCTGCCGTCGCGGCCGTCGTGCCGAGAGTGGCCTCTCTTCCCCCTGCGGCCGGCGGGGGGCGCGCGCAGGCGCGGCGGGTGGGCGAA	1
HSV1and2-v4	v4C001798._3801to3920	TGGGATCTGGGTCTGGGGGCGGCCCTGCCGTCGCGGCCGTCGTGCCGAGAGTGGCCTCTCTTCCCCCTGCGGCCGGCGGGGGGCGCGCGCAGGCGCGGCGGGTGGGCGAAGACGCCGCGG	1
HSV1and2-v4	v4C001798._3811to3930	GTCTGGGGGCGGCCCTGCCGTCGCGGCCGTCGTGCCGAGAGTGGCCTCTCTTCCCCCTGCGGCCGGCGGGGGGCGCGCGCAGGCGCGGCGGGTGGGCGAAGACGCCGCGGCGGCGGAGGG	1
HSV1and2-v4	v4C001798._3821to3940	GGCCCTGCCGTCGCGGCCGTCGTGCCGAGAGTGGCCTCTCTTCCCCCTGCGGCCGGCGGGGGGCGCGCGCAGGCGCGGCGGGTGGGCGAAGACGCCGCGGCGGCGGAGGGCAGGACGCCC	1
HSV1and2-v4	v4C001798._3831to3950	TCGCGGCCGTCGTGCCGAGAGTGGCCTCTCTTCCCCCTGCGGCCGGCGGGGGGCGCGCGCAGGCGCGGCGGGTGGGCGAAGACGCCGCGGCGGCGGAGGGCAGGACGCCCCCCGCGGGAC	1
HSV1and2-v4	v4C001798._3841to3960	CGTGCCGAGAGTGGCCTCTCTTCCCCCTGCGGCCGGCGGGGGGCGCGCGCAGGCGCGGCGGGTGGGCGAAGACGCCGCGGCGGCGGAGGGCAGGACGCCCCCCGCGGGACAGCCCCGCGC	1
HSV1and2-v4	v4C001798._3851to3970	GTGGCCTCTCTTCCCCCTGCGGCCGGCGGGGGGCGCGCGCAGGCGCGGCGGGTGGGCGAAGACGCCGCGGCGGCGGAGGGCAGGACGCCCCCCGCGGGACAGCCCCGCGCGGCCCAGGAG	1
HSV1and2-v4	v4C001798._3861to3980	TTCCCCCTGCGGCCGGCGGGGGGCGCGCGCAGGCGCGGCGGGTGGGCGAAGACGCCGCGGCGGCGGAGGGCAGGACGCCCCCCGCGGGACAGCCCCGCGCGGCCCAGGAGCCCCCCATAG	1
HSV1and2-v4	v4C001798._3871to3990	GGCCGGCGGGGGGCGCGCGCAGGCGCGGCGGGTGGGCGAAGACGCCGCGGCGGCGGAGGGCAGGACGCCCCCCGCGGGACAGCCCCGCGCGGCCCAGGAGCCCCCCATAGTCATCAGCGA	1
HSV1and2-v4	v4C001798._3881to4000	GGGCGCGCGCAGGCGCGGCGGGTGGGCGAAGACGCCGCGGCGGCGGAGGGCAGGACGCCCCCCGCGGGACAGCCCCGCGCGGCCCAGGAGCCCCCCATAGTCATCAGCGACTCTCCCCCG	1
HSV1and2-v4	v4C001798._3891to4010	AGGCGCGGCGGGTGGGCGAAGACGCCGCGGCGGCGGAGGGCAGGACGCCCCCCGCGGGACAGCCCCGCGCGGCCCAGGAGCCCCCCATAGTCATCAGCGACTCTCCCCCGCCGTCTCCGC	1
HSV1and2-v4	v4C001798._3901to4020	GGTGGGCGAAGACGCCGCGGCGGCGGAGGGCAGGACGCCCCCCGCGGGACAGCCCCGCGCGGCCCAGGAGCCCCCCATAGTCATCAGCGACTCTCCCCCGCCGTCTCCGCGCCGCCCCGC	1
HSV1and2-v4	v4C001798._3911to4030	GACGCCGCGGCGGCGGAGGGCAGGACGCCCCCCGCGGGACAGCCCCGCGCGGCCCAGGAGCCCCCCATAGTCATCAGCGACTCTCCCCCGCCGTCTCCGCGCCGCCCCGCGGGCCCCGGG	1
HSV1and2-v4	v4C001798._3921to4040	CGGCGGAGGGCAGGACGCCCCCCGCGGGACAGCCCCGCGCGGCCCAGGAGCCCCCCATAGTCATCAGCGACTCTCCCCCGCCGTCTCCGCGCCGCCCCGCGGGCCCCGGGCCGCTCTCCT	1
HSV1and2-v4	v4C001798._3931to4050	CAGGACGCCCCCCGCGGGACAGCCCCGCGCGGCCCAGGAGCCCCCCATAGTCATCAGCGACTCTCCCCCGCCGTCTCCGCGCCGCCCCGCGGGCCCCGGGCCGCTCTCCTTTTTCTCCTC	1
HSV1and2-v4	v4C001798._3941to4060	CCCGCGGGACAGCCCCGCGCGGCCCAGGAGCCCCCCATAGTCATCAGCGACTCTCCCCCGCCGTCTCCGCGCCGCCCCGCGGGCCCCGGGCCGCTCTCCTTTTTCTCCTCCTCCTCCGCG	1
HSV1and2-v4	v4C001798._3951to4070	AGCCCCGCGCGGCCCAGGAGCCCCCCATAGTCATCAGCGACTCTCCCCCGCCGTCTCCGCGCCGCCCCGCGGGCCCCGGGCCGCTCTCCTTTTTCTCCTCCTCCTCCGCGCAGGTGTCCT	1
HSV1and2-v4	v4C001798._3961to4080	GGCCCAGGAGCCCCCCATAGTCATCAGCGACTCTCCCCCGCCGTCTCCGCGCCGCCCCGCGGGCCCCGGGCCGCTCTCCTTTTTCTCCTCCTCCTCCGCGCAGGTGTCCTCGGGCCCCGG	1
HSV1and2-v4	v4C001798._3971to4090	CCCCCCATAGTCATCAGCGACTCTCCCCCGCCGTCTCCGCGCCGCCCCGCGGGCCCCGGGCCGCTCTCCTTTTTCTCCTCCTCCTCCGCGCAGGTGTCCTCGGGCCCCGGGGGGGGAGGT	1
HSV1and2-v4	v4C001798._3981to4100	TCATCAGCGACTCTCCCCCGCCGTCTCCGCGCCGCCCCGCGGGCCCCGGGCCGCTCTCCTTTTTCTCCTCCTCCTCCGCGCAGGTGTCCTCGGGCCCCGGGGGGGGAGGTCTGCCACAGT	1
HSV1and2-v4	v4C001798._3991to4110	CTCTCCCCCGCCGTCTCCGCGCCGCCCCGCGGGCCCCGGGCCGCTCTCCTTTTTCTCCTCCTCCTCCGCGCAGGTGTCCTCGGGCCCCGGGGGGGGAGGTCTGCCACAGTCGTCGGGGCG	1
HSV1and2-v4	v4C001798._4001to4120	CCGTCTCCGCGCCGCCCCGCGGGCCCCGGGCCGCTCTCCTTTTTCTCCTCCTCCTCCGCGCAGGTGTCCTCGGGCCCCGGGGGGGGAGGTCTGCCACAGTCGTCGGGGCGCGCGGCGCGC	1
HSV1and2-v4	v4C001798._4011to4130	GCCGCCCCGCGGGCCCCGGGCCGCTCTCCTTTTTCTCCTCCTCCTCCGCGCAGGTGTCCTCGGGCCCCGGGGGGGGAGGTCTGCCACAGTCGTCGGGGCGCGCGGCGCGCCCCCGCGCGG	1
HSV1and2-v4	v4C001798._4021to4140	GGGCCCCGGGCCGCTCTCCTTTTTCTCCTCCTCCTCCGCGCAGGTGTCCTCGGGCCCCGGGGGGGGAGGTCTGCCACAGTCGTCGGGGCGCGCGGCGCGCCCCCGCGCGGCCGTCGCCCC	1
HSV1and2-v4	v4C001798._4031to4150	CCGCTCTCCTTTTTCTCCTCCTCCTCCGCGCAGGTGTCCTCGGGCCCCGGGGGGGGAGGTCTGCCACAGTCGTCGGGGCGCGCGGCGCGCCCCCGCGCGGCCGTCGCCCCGCGCGTCCGG	1
HSV1and2-v4	v4C001798._4041to4160	TTTTCTCCTCCTCCTCCGCGCAGGTGTCCTCGGGCCCCGGGGGGGGAGGTCTGCCACAGTCGTCGGGGCGCGCGGCGCGCCCCCGCGCGGCCGTCGCCCCGCGCGTCCGGAGTCCGCCCC	1
HSV1and2-v4	v4C001798._4051to4170	CTCCTCCGCGCAGGTGTCCTCGGGCCCCGGGGGGGGAGGTCTGCCACAGTCGTCGGGGCGCGCGGCGCGCCCCCGCGCGGCCGTCGCCCCGCGCGTCCGGAGTCCGCCCCGCGCCGCCGC	1
HSV1and2-v4	v4C001798._4061to4180	CAGGTGTCCTCGGGCCCCGGGGGGGGAGGTCTGCCACAGTCGTCGGGGCGCGCGGCGCGCCCCCGCGCGGCCGTCGCCCCGCGCGTCCGGAGTCCGCCCCGCGCCGCCGCCGCCCCCGTG	1
HSV1and2-v4	v4C001798._4071to4190	CGGGCCCCGGGGGGGGAGGTCTGCCACAGTCGTCGGGGCGCGCGGCGCGCCCCCGCGCGGCCGTCGCCCCGCGCGTCCGGAGTCCGCCCCGCGCCGCCGCCGCCCCCGTGGTGTCTGCGA	1
HSV1and2-v4	v4C001798._4081to4200	GGGGGGAGGTCTGCCACAGTCGTCGGGGCGCGCGGCGCGCCCCCGCGCGGCCGTCGCCCCGCGCGTCCGGAGTCCGCCCCGCGCCGCCGCCGCCCCCGTGGTGTCTGCGAGCGCGGACGC	1
HSV1and2-v4	v4C001798._4091to4210	CTGCCACAGTCGTCGGGGCGCGCGGCGCGCCCCCGCGCGGCCGTCGCCCCGCGCGTCCGGAGTCCGCCCCGCGCCGCCGCCGCCCCCGTGGTGTCTGCGAGCGCGGACGCGGCCGGGCCC	1
HSV1and2-v4	v4C001798._4101to4220	CGTCGGGGCGCGCGGCGCGCCCCCGCGCGGCCGTCGCCCCGCGCGTCCGGAGTCCGCCCCGCGCCGCCGCCGCCCCCGTGGTGTCTGCGAGCGCGGACGCGGCCGGGCCCGCGCCGCCCG	1
HSV1and2-v4	v4C001798._4111to4230	CGCGGCGCGCCCCCGCGCGGCCGTCGCCCCGCGCGTCCGGAGTCCGCCCCGCGCCGCCGCCGCCCCCGTGGTGTCTGCGAGCGCGGACGCGGCCGGGCCCGCGCCGCCCGCCGTGCCGGT	1
HSV1and2-v4	v4C001798._4121to4240	CCCCGCGCGGCCGTCGCCCCGCGCGTCCGGAGTCCGCCCCGCGCCGCCGCCGCCCCCGTGGTGTCTGCGAGCGCGGACGCGGCCGGGCCCGCGCCGCCCGCCGTGCCGGTGGACGCGCAC	1
HSV1and2-v4	v4C001798._4131to4250	CCGTCGCCCCGCGCGTCCGGAGTCCGCCCCGCGCCGCCGCCGCCCCCGTGGTGTCTGCGAGCGCGGACGCGGCCGGGCCCGCGCCGCCCGCCGTGCCGGTGGACGCGCACCGCGCGCCCC	1
HSV1and2-v4	v4C001798._4141to4260	GCGCGTCCGGAGTCCGCCCCGCGCCGCCGCCGCCCCCGTGGTGTCTGCGAGCGCGGACGCGGCCGGGCCCGCGCCGCCCGCCGTGCCGGTGGACGCGCACCGCGCGCCCCGGTCGCGCAT	1
HSV1and2-v4	v4C001798._4151to4270	AGTCCGCCCCGCGCCGCCGCCGCCCCCGTGGTGTCTGCGAGCGCGGACGCGGCCGGGCCCGCGCCGCCCGCCGTGCCGGTGGACGCGCACCGCGCGCCCCGGTCGCGCATGACCCAGGCT	1
HSV1and2-v4	v4C001798._4161to4280	GCGCCGCCGCCGCCCCCGTGGTGTCTGCGAGCGCGGACGCGGCCGGGCCCGCGCCGCCCGCCGTGCCGGTGGACGCGCACCGCGCGCCCCGGTCGCGCATGACCCAGGCTCAGACCGACA	1
HSV1and2-v4	v4C001798._4171to4290	CGCCCCCGTGGTGTCTGCGAGCGCGGACGCGGCCGGGCCCGCGCCGCCCGCCGTGCCGGTGGACGCGCACCGCGCGCCCCGGTCGCGCATGACCCAGGCTCAGACCGACACCCAAGCACA	1
HSV1and2-v4	v4C001798._4181to4300	GTGTCTGCGAGCGCGGACGCGGCCGGGCCCGCGCCGCCCGCCGTGCCGGTGGACGCGCACCGCGCGCCCCGGTCGCGCATGACCCAGGCTCAGACCGACACCCAAGCACAGAGTCTGGGC	1
HSV1and2-v4	v4C001798._4191to4310	GCGCGGACGCGGCCGGGCCCGCGCCGCCCGCCGTGCCGGTGGACGCGCACCGCGCGCCCCGGTCGCGCATGACCCAGGCTCAGACCGACACCCAAGCACAGAGTCTGGGCCGGGCAGGCG	1
HSV1and2-v4	v4C001798._4201to4320	GGCCGGGCCCGCGCCGCCCGCCGTGCCGGTGGACGCGCACCGCGCGCCCCGGTCGCGCATGACCCAGGCTCAGACCGACACCCAAGCACAGAGTCTGGGCCGGGCAGGCGCGACCGACGC	1
HSV1and2-v4	v4C001798._4211to4330	GCGCCGCCCGCCGTGCCGGTGGACGCGCACCGCGCGCCCCGGTCGCGCATGACCCAGGCTCAGACCGACACCCAAGCACAGAGTCTGGGCCGGGCAGGCGCGACCGACGCGCGCGGGTCG	1
HSV1and2-v4	v4C001798._4221to4340	CCGTGCCGGTGGACGCGCACCGCGCGCCCCGGTCGCGCATGACCCAGGCTCAGACCGACACCCAAGCACAGAGTCTGGGCCGGGCAGGCGCGACCGACGCGCGCGGGTCGGGAGGGCCGG	1
HSV1and2-v4	v4C001798._4231to4350	GGACGCGCACCGCGCGCCCCGGTCGCGCATGACCCAGGCTCAGACCGACACCCAAGCACAGAGTCTGGGCCGGGCAGGCGCGACCGACGCGCGCGGGTCGGGAGGGCCGGGCGCGGAGGG	1
HSV1and2-v4	v4C001798._4241to4360	CGCGCGCCCCGGTCGCGCATGACCCAGGCTCAGACCGACACCCAAGCACAGAGTCTGGGCCGGGCAGGCGCGACCGACGCGCGCGGGTCGGGAGGGCCGGGCGCGGAGGGAGGACCCGGG	1
HSV1and2-v4	v4C001798._4251to4370	GGTCGCGCATGACCCAGGCTCAGACCGACACCCAAGCACAGAGTCTGGGCCGGGCAGGCGCGACCGACGCGCGCGGGTCGGGAGGGCCGGGCGCGGAGGGAGGACCCGGGGTCCCCCGCG	1
HSV1and2-v4	v4C001798._4261to4380	GACCCAGGCTCAGACCGACACCCAAGCACAGAGTCTGGGCCGGGCAGGCGCGACCGACGCGCGCGGGTCGGGAGGGCCGGGCGCGGAGGGAGGACCCGGGGTCCCCCGCGGCACCAACAC	1
HSV1and2-v4	v4C001798._4271to4390	CAGACCGACACCCAAGCACAGAGTCTGGGCCGGGCAGGCGCGACCGACGCGCGCGGGTCGGGAGGGCCGGGCGCGGAGGGAGGACCCGGGGTCCCCCGCGGCACCAACACCCCCGGTGCC	1
HSV1and2-v4	v4C001798._4281to4400	CCCAAGCACAGAGTCTGGGCCGGGCAGGCGCGACCGACGCGCGCGGGTCGGGAGGGCCGGGCGCGGAGGGAGGACCCGGGGTCCCCCGCGGCACCAACACCCCCGGTGCCGCCCCCCACG	1
HSV1and2-v4	v4C001798._4291to4410	GAGTCTGGGCCGGGCAGGCGCGACCGACGCGCGCGGGTCGGGAGGGCCGGGCGCGGAGGGAGGACCCGGGGTCCCCCGCGGCACCAACACCCCCGGTGCCGCCCCCCACGCCGCGGAGGG	1
HSV1and2-v4	v4C001798._4301to4420	CGGGCAGGCGCGACCGACGCGCGCGGGTCGGGAGGGCCGGGCGCGGAGGGAGGACCCGGGGTCCCCCGCGGCACCAACACCCCCGGTGCCGCCCCCCACGCCGCGGAGGGGGCGGCGGCC	1
HSV1and2-v4	v4C001798._4311to4430	CGACCGACGCGCGCGGGTCGGGAGGGCCGGGCGCGGAGGGAGGACCCGGGGTCCCCCGCGGCACCAACACCCCCGGTGCCGCCCCCCACGCCGCGGAGGGGGCGGCGGCCCGCCCCCGGA	1
HSV1and2-v4	v4C001798._4321to4440	GCGCGGGTCGGGAGGGCCGGGCGCGGAGGGAGGACCCGGGGTCCCCCGCGGCACCAACACCCCCGGTGCCGCCCCCCACGCCGCGGAGGGGGCGGCGGCCCGCCCCCGGAAGAGGCGCGG	1
HSV1and2-v4	v4C001798._4331to4450	GGAGGGCCGGGCGCGGAGGGAGGACCCGGGGTCCCCCGCGGCACCAACACCCCCGGTGCCGCCCCCCACGCCGCGGAGGGGGCGGCGGCCCGCCCCCGGAAGAGGCGCGGGTCGGACTCG	1
HSV1and2-v4	v4C001798._4341to4460	GCGCGGAGGGAGGACCCGGGGTCCCCCGCGGCACCAACACCCCCGGTGCCGCCCCCCACGCCGCGGAGGGGGCGGCGGCCCGCCCCCGGAAGAGGCGCGGGTCGGACTCGGGCCCTGCGG	1
HSV1and2-v4	v4C001798._4351to4470	AGGACCCGGGGTCCCCCGCGGCACCAACACCCCCGGTGCCGCCCCCCACGCCGCGGAGGGGGCGGCGGCCCGCCCCCGGAAGAGGCGCGGGTCGGACTCGGGCCCTGCGGCCTCGTCCTC	1
HSV1and2-v4	v4C001798._4361to4480	GTCCCCCGCGGCACCAACACCCCCGGTGCCGCCCCCCACGCCGCGGAGGGGGCGGCGGCCCGCCCCCGGAAGAGGCGCGGGTCGGACTCGGGCCCTGCGGCCTCGTCCTCCGCCTCTTCC	1
HSV1and2-v4	v4C001798._4371to4490	GCACCAACACCCCCGGTGCCGCCCCCCACGCCGCGGAGGGGGCGGCGGCCCGCCCCCGGAAGAGGCGCGGGTCGGACTCGGGCCCTGCGGCCTCGTCCTCCGCCTCTTCCTCCGCCGCCC	1
HSV1and2-v4	v4C001798._4381to4500	CCCCGGTGCCGCCCCCCACGCCGCGGAGGGGGCGGCGGCCCGCCCCCGGAAGAGGCGCGGGTCGGACTCGGGCCCTGCGGCCTCGTCCTCCGCCTCTTCCTCCGCCGCCCCGCGCTCGCC	1
HSV1and2-v4	v4C001798._4391to4510	GCCCCCCACGCCGCGGAGGGGGCGGCGGCCCGCCCCCGGAAGAGGCGCGGGTCGGACTCGGGCCCTGCGGCCTCGTCCTCCGCCTCTTCCTCCGCCGCCCCGCGCTCGCCCCTCGCCCCC	1
HSV1and2-v4	v4C001798._4401to4520	CCGCGGAGGGGGCGGCGGCCCGCCCCCGGAAGAGGCGCGGGTCGGACTCGGGCCCTGCGGCCTCGTCCTCCGCCTCTTCCTCCGCCGCCCCGCGCTCGCCCCTCGCCCCCCAGGGGGTGG	1
HSV1and2-v4	v4C001798._4411to4530	GGCGGCGGCCCGCCCCCGGAAGAGGCGCGGGTCGGACTCGGGCCCTGCGGCCTCGTCCTCCGCCTCTTCCTCCGCCGCCCCGCGCTCGCCCCTCGCCCCCCAGGGGGTGGGGGCCAAGAG	1
HSV1and2-v4	v4C001798._4421to4540	CGCCCCCGGAAGAGGCGCGGGTCGGACTCGGGCCCTGCGGCCTCGTCCTCCGCCTCTTCCTCCGCCGCCCCGCGCTCGCCCCTCGCCCCCCAGGGGGTGGGGGCCAAGAGGGCGGCGCCG	1
HSV1and2-v4	v4C001798._4431to4550	AGAGGCGCGGGTCGGACTCGGGCCCTGCGGCCTCGTCCTCCGCCTCTTCCTCCGCCGCCCCGCGCTCGCCCCTCGCCCCCCAGGGGGTGGGGGCCAAGAGGGCGGCGCCGCGCCGGGCCC	1
HSV1and2-v4	v4C001798._4441to4560	GTCGGACTCGGGCCCTGCGGCCTCGTCCTCCGCCTCTTCCTCCGCCGCCCCGCGCTCGCCCCTCGCCCCCCAGGGGGTGGGGGCCAAGAGGGCGGCGCCGCGCCGGGCCCCGGACTCGGA	1
HSV1and2-v4	v4C001798._4451to4570	GGCCCTGCGGCCTCGTCCTCCGCCTCTTCCTCCGCCGCCCCGCGCTCGCCCCTCGCCCCCCAGGGGGTGGGGGCCAAGAGGGCGGCGCCGCGCCGGGCCCCGGACTCGGACTCGGGCGAC	1
HSV1and2-v4	v4C001798._4461to4580	CCTCGTCCTCCGCCTCTTCCTCCGCCGCCCCGCGCTCGCCCCTCGCCCCCCAGGGGGTGGGGGCCAAGAGGGCGGCGCCGCGCCGGGCCCCGGACTCGGACTCGGGCGACCGCGGCCACG	1
HSV1and2-v4	v4C001798._4471to4590	CGCCTCTTCCTCCGCCGCCCCGCGCTCGCCCCTCGCCCCCCAGGGGGTGGGGGCCAAGAGGGCGGCGCCGCGCCGGGCCCCGGACTCGGACTCGGGCGACCGCGGCCACGGGCCGCTCGC	1
HSV1and2-v4	v4C001798._4481to4600	TCCGCCGCCCCGCGCTCGCCCCTCGCCCCCCAGGGGGTGGGGGCCAAGAGGGCGGCGCCGCGCCGGGCCCCGGACTCGGACTCGGGCGACCGCGGCCACGGGCCGCTCGCCCCGGCGTCC	1
HSV1and2-v4	v4C001798._4491to4610	CGCGCTCGCCCCTCGCCCCCCAGGGGGTGGGGGCCAAGAGGGCGGCGCCGCGCCGGGCCCCGGACTCGGACTCGGGCGACCGCGGCCACGGGCCGCTCGCCCCGGCGTCCGCGGGCGCCG	1
HSV1and2-v4	v4C001798._4501to4620	CCTCGCCCCCCAGGGGGTGGGGGCCAAGAGGGCGGCGCCGCGCCGGGCCCCGGACTCGGACTCGGGCGACCGCGGCCACGGGCCGCTCGCCCCGGCGTCCGCGGGCGCCGCGCCCCCGTC	1
HSV1and2-v4	v4C001798._4511to4630	CAGGGGGTGGGGGCCAAGAGGGCGGCGCCGCGCCGGGCCCCGGACTCGGACTCGGGCGACCGCGGCCACGGGCCGCTCGCCCCGGCGTCCGCGGGCGCCGCGCCCCCGTCGGCGTCTCCG	1
HSV1and2-v4	v4C001798._4521to4640	GGGCCAAGAGGGCGGCGCCGCGCCGGGCCCCGGACTCGGACTCGGGCGACCGCGGCCACGGGCCGCTCGCCCCGGCGTCCGCGGGCGCCGCGCCCCCGTCGGCGTCTCCGTCGTCCCAGG	1
HSV1and2-v4	v4C001798._4531to4650	GGCGGCGCCGCGCCGGGCCCCGGACTCGGACTCGGGCGACCGCGGCCACGGGCCGCTCGCCCCGGCGTCCGCGGGCGCCGCGCCCCCGTCGGCGTCTCCGTCGTCCCAGGCCGCGGTCGC	1
HSV1and2-v4	v4C001798._4541to4660	CGCCGGGCCCCGGACTCGGACTCGGGCGACCGCGGCCACGGGCCGCTCGCCCCGGCGTCCGCGGGCGCCGCGCCCCCGTCGGCGTCTCCGTCGTCCCAGGCCGCGGTCGCCGCCGCCGCC	1
HSV1and2-v4	v4C001798._4551to4670	CGGACTCGGACTCGGGCGACCGCGGCCACGGGCCGCTCGCCCCGGCGTCCGCGGGCGCCGCGCCCCCGTCGGCGTCTCCGTCGTCCCAGGCCGCGGTCGCCGCCGCCGCCTCCTCTTCCT	1
HSV1and2-v4	v4C001798._4561to4680	CTCGGGCGACCGCGGCCACGGGCCGCTCGCCCCGGCGTCCGCGGGCGCCGCGCCCCCGTCGGCGTCTCCGTCGTCCCAGGCCGCGGTCGCCGCCGCCGCCTCCTCTTCCTCCTCCGCCGC	1
HSV1and2-v4	v4C001798._4571to4690	CGCGGCCACGGGCCGCTCGCCCCGGCGTCCGCGGGCGCCGCGCCCCCGTCGGCGTCTCCGTCGTCCCAGGCCGCGGTCGCCGCCGCCGCCTCCTCTTCCTCCTCCGCCGCCTCCTCTTCC	1
HSV1and2-v4	v4C001798._4581to4700	GGCCGCTCGCCCCGGCGTCCGCGGGCGCCGCGCCCCCGTCGGCGTCTCCGTCGTCCCAGGCCGCGGTCGCCGCCGCCGCCTCCTCTTCCTCCTCCGCCGCCTCCTCTTCCTCCTCCGCCG	1
HSV1and2-v4	v4C001798._4591to4710	CCCGGCGTCCGCGGGCGCCGCGCCCCCGTCGGCGTCTCCGTCGTCCCAGGCCGCGGTCGCCGCCGCCGCCTCCTCTTCCTCCTCCGCCGCCTCCTCTTCCTCCTCCGCCGCCTCCTCTTC	1
HSV1and2-v4	v4C001798._4601to4720	GCGGGCGCCGCGCCCCCGTCGGCGTCTCCGTCGTCCCAGGCCGCGGTCGCCGCCGCCGCCTCCTCTTCCTCCTCCGCCGCCTCCTCTTCCTCCTCCGCCGCCTCCTCTTCCTCCTCCGCC	1
HSV1and2-v4	v4C001798._4611to4730	CGCCCCCGTCGGCGTCTCCGTCGTCCCAGGCCGCGGTCGCCGCCGCCGCCTCCTCTTCCTCCTCCGCCGCCTCCTCTTCCTCCTCCGCCGCCTCCTCTTCCTCCTCCGCCGCCTCCTCTT	1
HSV1and2-v4	v4C001798._4621to4740	GGCGTCTCCGTCGTCCCAGGCCGCGGTCGCCGCCGCCGCCTCCTCTTCCTCCTCCGCCGCCTCCTCTTCCTCCTCCGCCGCCTCCTCTTCCTCCTCCGCCGCCTCCTCTTCCTCCTCCGC	1
HSV1and2-v4	v4C001798._4631to4750	TCGTCCCAGGCCGCGGTCGCCGCCGCCGCCTCCTCTTCCTCCTCCGCCGCCTCCTCTTCCTCCTCCGCCGCCTCCTCTTCCTCCTCCGCCGCCTCCTCTTCCTCCTCCGCCGCCTCTTCC	1
HSV1and2-v4	v4C001798._4641to4760	CCGCGGTCGCCGCCGCCGCCTCCTCTTCCTCCTCCGCCGCCTCCTCTTCCTCCTCCGCCGCCTCCTCTTCCTCCTCCGCCGCCTCCTCTTCCTCCTCCGCCGCCTCTTCCTCCTCCGCCG	1
HSV1and2-v4	v4C001798._4651to4770	CGCCGCCGCCTCCTCTTCCTCCTCCGCCGCCTCCTCTTCCTCCTCCGCCGCCTCCTCTTCCTCCTCCGCCGCCTCCTCTTCCTCCTCCGCCGCCTCTTCCTCCTCCGCCGCCTCCTCTTC	1
HSV1and2-v4	v4C001798._4661to4780	TCCTCTTCCTCCTCCGCCGCCTCCTCTTCCTCCTCCGCCGCCTCCTCTTCCTCCTCCGCCGCCTCCTCTTCCTCCTCCGCCGCCTCTTCCTCCTCCGCCGCCTCCTCTTCCTCCTCCTCC	1
HSV1and2-v4	v4C001798._4671to4790	CCTCCGCCGCCTCCTCTTCCTCCTCCGCCGCCTCCTCTTCCTCCTCCGCCGCCTCCTCTTCCTCCTCCGCCGCCTCTTCCTCCTCCGCCGCCTCCTCTTCCTCCTCCTCCTCCTCCGCCT	1
HSV1and2-v4	v4C001798._4681to4800	CTCCTCTTCCTCCTCCGCCGCCTCCTCTTCCTCCTCCGCCGCCTCCTCTTCCTCCTCCGCCGCCTCTTCCTCCTCCGCCGCCTCCTCTTCCTCCTCCTCCTCCTCCGCCTCTTCCTCTGC	1
HSV1and2-v4	v4C001798._4691to4810	TCCTCCGCCGCCTCCTCTTCCTCCTCCGCCGCCTCCTCTTCCTCCTCCGCCGCCTCTTCCTCCTCCGCCGCCTCCTCTTCCTCCTCCTCCTCCTCCGCCTCTTCCTCTGCGGGCGGGGCT	1
HSV1and2-v4	v4C001798._4701to4820	CCTCCTCTTCCTCCTCCGCCGCCTCCTCTTCCTCCTCCGCCGCCTCTTCCTCCTCCGCCGCCTCCTCTTCCTCCTCCTCCTCCTCCGCCTCTTCCTCTGCGGGCGGGGCTGGTGGGAGCG	1
HSV1and2-v4	v4C001798._4711to4830	CTCCTCCGCCGCCTCCTCTTCCTCCTCCGCCGCCTCTTCCTCCTCCGCCGCCTCCTCTTCCTCCTCCTCCTCCTCCGCCTCTTCCTCTGCGGGCGGGGCTGGTGGGAGCGTCGCGTCCGC	1
HSV1and2-v4	v4C001798._4721to4840	GCCTCCTCTTCCTCCTCCGCCGCCTCTTCCTCCTCCGCCGCCTCCTCTTCCTCCTCCTCCTCCTCCGCCTCTTCCTCTGCGGGCGGGGCTGGTGGGAGCGTCGCGTCCGCGTCCGGCGCT	1
HSV1and2-v4	v4C001798._4731to4850	CCTCCTCCGCCGCCTCTTCCTCCTCCGCCGCCTCCTCTTCCTCCTCCTCCTCCTCCGCCTCTTCCTCTGCGGGCGGGGCTGGTGGGAGCGTCGCGTCCGCGTCCGGCGCTGGGGAGAGAC	1
HSV1and2-v4	v4C001798._4741to4860	CGCCTCTTCCTCCTCCGCCGCCTCCTCTTCCTCCTCCTCCTCCTCCGCCTCTTCCTCTGCGGGCGGGGCTGGTGGGAGCGTCGCGTCCGCGTCCGGCGCTGGGGAGAGACGAGAAACCTC	1
HSV1and2-v4	v4C001798._4751to4870	TCCTCCGCCGCCTCCTCTTCCTCCTCCTCCTCCTCCGCCTCTTCCTCTGCGGGCGGGGCTGGTGGGAGCGTCGCGTCCGCGTCCGGCGCTGGGGAGAGACGAGAAACCTCCCTCGGCCCC	1
HSV1and2-v4	v4C001798._4761to4880	CCTCCTCTTCCTCCTCCTCCTCCTCCGCCTCTTCCTCTGCGGGCGGGGCTGGTGGGAGCGTCGCGTCCGCGTCCGGCGCTGGGGAGAGACGAGAAACCTCCCTCGGCCCCCGCGCTGCTG	1
HSV1and2-v4	v4C001798._4771to4890	CTCCTCCTCCTCCTCCGCCTCTTCCTCTGCGGGCGGGGCTGGTGGGAGCGTCGCGTCCGCGTCCGGCGCTGGGGAGAGACGAGAAACCTCCCTCGGCCCCCGCGCTGCTGCGCCGCGGGG	1
HSV1and2-v4	v4C001798._4781to4900	TCCTCCGCCTCTTCCTCTGCGGGCGGGGCTGGTGGGAGCGTCGCGTCCGCGTCCGGCGCTGGGGAGAGACGAGAAACCTCCCTCGGCCCCCGCGCTGCTGCGCCGCGGGGGCCGAGGAAG	1
HSV1and2-v4	v4C001798._4791to4910	CTTCCTCTGCGGGCGGGGCTGGTGGGAGCGTCGCGTCCGCGTCCGGCGCTGGGGAGAGACGAGAAACCTCCCTCGGCCCCCGCGCTGCTGCGCCGCGGGGGCCGAGGAAGTGTGCCAGGA	1
HSV1and2-v4	v4C001798._4801to4920	GGGCGGGGCTGGTGGGAGCGTCGCGTCCGCGTCCGGCGCTGGGGAGAGACGAGAAACCTCCCTCGGCCCCCGCGCTGCTGCGCCGCGGGGGCCGAGGAAGTGTGCCAGGAAGACGCGCCA	1
HSV1and2-v4	v4C001798._4811to4930	GGTGGGAGCGTCGCGTCCGCGTCCGGCGCTGGGGAGAGACGAGAAACCTCCCTCGGCCCCCGCGCTGCTGCGCCGCGGGGGCCGAGGAAGTGTGCCAGGAAGACGCGCCACGCGGAGGGC	1
HSV1and2-v4	v4C001798._4821to4940	TCGCGTCCGCGTCCGGCGCTGGGGAGAGACGAGAAACCTCCCTCGGCCCCCGCGCTGCTGCGCCGCGGGGGCCGAGGAAGTGTGCCAGGAAGACGCGCCACGCGGAGGGCGGCCCCGAGC	1
HSV1and2-v4	v4C001798._4831to4950	GTCCGGCGCTGGGGAGAGACGAGAAACCTCCCTCGGCCCCCGCGCTGCTGCGCCGCGGGGGCCGAGGAAGTGTGCCAGGAAGACGCGCCACGCGGAGGGCGGCCCCGAGCCCGGGGCCCG	1
HSV1and2-v4	v4C001798._4841to4960	GGGGAGAGACGAGAAACCTCCCTCGGCCCCCGCGCTGCTGCGCCGCGGGGGCCGAGGAAGTGTGCCAGGAAGACGCGCCACGCGGAGGGCGGCCCCGAGCCCGGGGCCCGCGACCCGGCG	1
HSV1and2-v4	v4C001798._4851to4970	GAGAAACCTCCCTCGGCCCCCGCGCTGCTGCGCCGCGGGGGCCGAGGAAGTGTGCCAGGAAGACGCGCCACGCGGAGGGCGGCCCCGAGCCCGGGGCCCGCGACCCGGCGCCCGGCCTCA	1
HSV1and2-v4	v4C001798._4861to4980	CCTCGGCCCCCGCGCTGCTGCGCCGCGGGGGCCGAGGAAGTGTGCCAGGAAGACGCGCCACGCGGAGGGCGGCCCCGAGCCCGGGGCCCGCGACCCGGCGCCCGGCCTCACGCGCTACCT	1
HSV1and2-v4	v4C001798._4871to4990	CGCGCTGCTGCGCCGCGGGGGCCGAGGAAGTGTGCCAGGAAGACGCGCCACGCGGAGGGCGGCCCCGAGCCCGGGGCCCGCGACCCGGCGCCCGGCCTCACGCGCTACCTGCCCATCGCG	1
HSV1and2-v4	v4C001798._4881to5000	CGCCGCGGGGGCCGAGGAAGTGTGCCAGGAAGACGCGCCACGCGGAGGGCGGCCCCGAGCCCGGGGCCCGCGACCCGGCGCCCGGCCTCACGCGCTACCTGCCCATCGCGGGGGTCTCGA	1
HSV1and2-v4	v4C001798._4891to5010	GCCGAGGAAGTGTGCCAGGAAGACGCGCCACGCGGAGGGCGGCCCCGAGCCCGGGGCCCGCGACCCGGCGCCCGGCCTCACGCGCTACCTGCCCATCGCGGGGGTCTCGAGCGTCGTGGC	1
HSV1and2-v4	v4C001798._4901to5020	TGTGCCAGGAAGACGCGCCACGCGGAGGGCGGCCCCGAGCCCGGGGCCCGCGACCCGGCGCCCGGCCTCACGCGCTACCTGCCCATCGCGGGGGTCTCGAGCGTCGTGGCCCTGGCGCCT	1
HSV1and2-v4	v4C001798._4911to5030	AGACGCGCCACGCGGAGGGCGGCCCCGAGCCCGGGGCCCGCGACCCGGCGCCCGGCCTCACGCGCTACCTGCCCATCGCGGGGGTCTCGAGCGTCGTGGCCCTGGCGCCTTACGTGAACA	1
HSV1and2-v4	v4C001798._4921to5040	CGCGGAGGGCGGCCCCGAGCCCGGGGCCCGCGACCCGGCGCCCGGCCTCACGCGCTACCTGCCCATCGCGGGGGTCTCGAGCGTCGTGGCCCTGGCGCCTTACGTGAACAAGACGGTCAC	1
HSV1and2-v4	v4C001798._4931to5050	GGCCCCGAGCCCGGGGCCCGCGACCCGGCGCCCGGCCTCACGCGCTACCTGCCCATCGCGGGGGTCTCGAGCGTCGTGGCCCTGGCGCCTTACGTGAACAAGACGGTCACGGGGGACTGC	1
HSV1and2-v4	v4C001798._4941to5060	CCGGGGCCCGCGACCCGGCGCCCGGCCTCACGCGCTACCTGCCCATCGCGGGGGTCTCGAGCGTCGTGGCCCTGGCGCCTTACGTGAACAAGACGGTCACGGGGGACTGCCTGCCCGTCC	1
HSV1and2-v4	v4C001798._4951to5070	CGACCCGGCGCCCGGCCTCACGCGCTACCTGCCCATCGCGGGGGTCTCGAGCGTCGTGGCCCTGGCGCCTTACGTGAACAAGACGGTCACGGGGGACTGCCTGCCCGTCCTGGACATGGA	1
HSV1and2-v4	v4C001798._4961to5080	CCCGGCCTCACGCGCTACCTGCCCATCGCGGGGGTCTCGAGCGTCGTGGCCCTGGCGCCTTACGTGAACAAGACGGTCACGGGGGACTGCCTGCCCGTCCTGGACATGGAGACGGGCCAC	1
HSV1and2-v4	v4C001798._4971to5090	CGCGCTACCTGCCCATCGCGGGGGTCTCGAGCGTCGTGGCCCTGGCGCCTTACGTGAACAAGACGGTCACGGGGGACTGCCTGCCCGTCCTGGACATGGAGACGGGCCACATAGGGGCCT	1
HSV1and2-v4	v4C001798._4981to5100	GCCCATCGCGGGGGTCTCGAGCGTCGTGGCCCTGGCGCCTTACGTGAACAAGACGGTCACGGGGGACTGCCTGCCCGTCCTGGACATGGAGACGGGCCACATAGGGGCCTACGTGGTCCT	1
HSV1and2-v4	v4C001798._4991to5110	GGGGTCTCGAGCGTCGTGGCCCTGGCGCCTTACGTGAACAAGACGGTCACGGGGGACTGCCTGCCCGTCCTGGACATGGAGACGGGCCACATAGGGGCCTACGTGGTCCTCGTGGACCAG	1
HSV1and2-v4	v4C001798._5001to5120	GCGTCGTGGCCCTGGCGCCTTACGTGAACAAGACGGTCACGGGGGACTGCCTGCCCGTCCTGGACATGGAGACGGGCCACATAGGGGCCTACGTGGTCCTCGTGGACCAGACGGGGAACG	1
HSV1and2-v4	v4C001798._5011to5130	CCTGGCGCCTTACGTGAACAAGACGGTCACGGGGGACTGCCTGCCCGTCCTGGACATGGAGACGGGCCACATAGGGGCCTACGTGGTCCTCGTGGACCAGACGGGGAACGTGGCGGACCT	1
HSV1and2-v4	v4C001798._5021to5140	TACGTGAACAAGACGGTCACGGGGGACTGCCTGCCCGTCCTGGACATGGAGACGGGCCACATAGGGGCCTACGTGGTCCTCGTGGACCAGACGGGGAACGTGGCGGACCTGCTGCGGGCC	1
HSV1and2-v4	v4C001798._5031to5150	AGACGGTCACGGGGGACTGCCTGCCCGTCCTGGACATGGAGACGGGCCACATAGGGGCCTACGTGGTCCTCGTGGACCAGACGGGGAACGTGGCGGACCTGCTGCGGGCCGCGGCCCCCG	1
HSV1and2-v4	v4C001798._5041to5160	GGGGGACTGCCTGCCCGTCCTGGACATGGAGACGGGCCACATAGGGGCCTACGTGGTCCTCGTGGACCAGACGGGGAACGTGGCGGACCTGCTGCGGGCCGCGGCCCCCGCGTGGAGCCG	1
HSV1and2-v4	v4C001798._5051to5170	CTGCCCGTCCTGGACATGGAGACGGGCCACATAGGGGCCTACGTGGTCCTCGTGGACCAGACGGGGAACGTGGCGGACCTGCTGCGGGCCGCGGCCCCCGCGTGGAGCCGCCGCACCCTG	1
HSV1and2-v4	v4C001798._5061to5180	TGGACATGGAGACGGGCCACATAGGGGCCTACGTGGTCCTCGTGGACCAGACGGGGAACGTGGCGGACCTGCTGCGGGCCGCGGCCCCCGCGTGGAGCCGCCGCACCCTGCTCCCCGAGC	1
HSV1and2-v4	v4C001798._5071to5190	GACGGGCCACATAGGGGCCTACGTGGTCCTCGTGGACCAGACGGGGAACGTGGCGGACCTGCTGCGGGCCGCGGCCCCCGCGTGGAGCCGCCGCACCCTGCTCCCCGAGCACGCGCGCAA	1
HSV1and2-v4	v4C001798._5081to5200	ATAGGGGCCTACGTGGTCCTCGTGGACCAGACGGGGAACGTGGCGGACCTGCTGCGGGCCGCGGCCCCCGCGTGGAGCCGCCGCACCCTGCTCCCCGAGCACGCGCGCAACTGCGTGAGG	1
HSV1and2-v4	v4C001798._5091to5210	ACGTGGTCCTCGTGGACCAGACGGGGAACGTGGCGGACCTGCTGCGGGCCGCGGCCCCCGCGTGGAGCCGCCGCACCCTGCTCCCCGAGCACGCGCGCAACTGCGTGAGGCCCCCCGACT	1
HSV1and2-v4	v4C001798._5101to5220	CGTGGACCAGACGGGGAACGTGGCGGACCTGCTGCGGGCCGCGGCCCCCGCGTGGAGCCGCCGCACCCTGCTCCCCGAGCACGCGCGCAACTGCGTGAGGCCCCCCGACTACCCGACGCC	1
HSV1and2-v4	v4C001798._5111to5230	ACGGGGAACGTGGCGGACCTGCTGCGGGCCGCGGCCCCCGCGTGGAGCCGCCGCACCCTGCTCCCCGAGCACGCGCGCAACTGCGTGAGGCCCCCCGACTACCCGACGCCCCCCGCGTCG	1
HSV1and2-v4	v4C001798._5121to5240	TGGCGGACCTGCTGCGGGCCGCGGCCCCCGCGTGGAGCCGCCGCACCCTGCTCCCCGAGCACGCGCGCAACTGCGTGAGGCCCCCCGACTACCCGACGCCCCCCGCGTCGGAGTGGAACA	1
HSV1and2-v4	v4C001798._5131to5250	GCTGCGGGCCGCGGCCCCCGCGTGGAGCCGCCGCACCCTGCTCCCCGAGCACGCGCGCAACTGCGTGAGGCCCCCCGACTACCCGACGCCCCCCGCGTCGGAGTGGAACAGCCTCTGGAT	1
HSV1and2-v4	v4C001798._5141to5260	GCGGCCCCCGCGTGGAGCCGCCGCACCCTGCTCCCCGAGCACGCGCGCAACTGCGTGAGGCCCCCCGACTACCCGACGCCCCCCGCGTCGGAGTGGAACAGCCTCTGGATGACCCCGGTG	1
HSV1and2-v4	v4C001798._5151to5270	CGTGGAGCCGCCGCACCCTGCTCCCCGAGCACGCGCGCAACTGCGTGAGGCCCCCCGACTACCCGACGCCCCCCGCGTCGGAGTGGAACAGCCTCTGGATGACCCCGGTGGGCAACATGC	1
HSV1and2-v4	v4C001798._5161to5280	CCGCACCCTGCTCCCCGAGCACGCGCGCAACTGCGTGAGGCCCCCCGACTACCCGACGCCCCCCGCGTCGGAGTGGAACAGCCTCTGGATGACCCCGGTGGGCAACATGCTCTTTGACCA	1
HSV1and2-v4	v4C001798._5171to5290	CTCCCCGAGCACGCGCGCAACTGCGTGAGGCCCCCCGACTACCCGACGCCCCCCGCGTCGGAGTGGAACAGCCTCTGGATGACCCCGGTGGGCAACATGCTCTTTGACCAGGGCACCCTG	1
HSV1and2-v4	v4C001798._5181to5300	ACGCGCGCAACTGCGTGAGGCCCCCCGACTACCCGACGCCCCCCGCGTCGGAGTGGAACAGCCTCTGGATGACCCCGGTGGGCAACATGCTCTTTGACCAGGGCACCCTGGTGGGCGCGC	1
HSV1and2-v4	v4C001798._5191to5310	CTGCGTGAGGCCCCCCGACTACCCGACGCCCCCCGCGTCGGAGTGGAACAGCCTCTGGATGACCCCGGTGGGCAACATGCTCTTTGACCAGGGCACCCTGGTGGGCGCGCTGGACTTCCA	1
HSV1and2-v4	v4C001798._5201to5320	CCCCCCGACTACCCGACGCCCCCCGCGTCGGAGTGGAACAGCCTCTGGATGACCCCGGTGGGCAACATGCTCTTTGACCAGGGCACCCTGGTGGGCGCGCTGGACTTCCACGGCCTCCGG	1
HSV1and2-v4	v4C001798._5211to5330	ACCCGACGCCCCCCGCGTCGGAGTGGAACAGCCTCTGGATGACCCCGGTGGGCAACATGCTCTTTGACCAGGGCACCCTGGTGGGCGCGCTGGACTTCCACGGCCTCCGGTCGCGCCACC	1
HSV1and2-v4	v4C001798._5221to5340	CCCCGCGTCGGAGTGGAACAGCCTCTGGATGACCCCGGTGGGCAACATGCTCTTTGACCAGGGCACCCTGGTGGGCGCGCTGGACTTCCACGGCCTCCGGTCGCGCCACCCGTGGTCTCG	1
HSV1and2-v4	v4C001798._5231to5350	GAGTGGAACAGCCTCTGGATGACCCCGGTGGGCAACATGCTCTTTGACCAGGGCACCCTGGTGGGCGCGCTGGACTTCCACGGCCTCCGGTCGCGCCACCCGTGGTCTCGGGAGCAGGGC	1
HSV1and2-v4	v4C001798._5241to5360	GCCTCTGGATGACCCCGGTGGGCAACATGCTCTTTGACCAGGGCACCCTGGTGGGCGCGCTGGACTTCCACGGCCTCCGGTCGCGCCACCCGTGGTCTCGGGAGCAGGGCGCGCCCGCGC	1
HSV1and2-v4	v4C001798._5251to5370	GACCCCGGTGGGCAACATGCTCTTTGACCAGGGCACCCTGGTGGGCGCGCTGGACTTCCACGGCCTCCGGTCGCGCCACCCGTGGTCTCGGGAGCAGGGCGCGCCCGCGCCGGCCGGCGA	1
HSV1and2-v4	v4C001798._5261to5380	GGCAACATGCTCTTTGACCAGGGCACCCTGGTGGGCGCGCTGGACTTCCACGGCCTCCGGTCGCGCCACCCGTGGTCTCGGGAGCAGGGCGCGCCCGCGCCGGCCGGCGACGCCCCCGCG	1
HSV1and2-v4	v4C001798._5271to5390	TCTTTGACCAGGGCACCCTGGTGGGCGCGCTGGACTTCCACGGCCTCCGGTCGCGCCACCCGTGGTCTCGGGAGCAGGGCGCGCCCGCGCCGGCCGGCGACGCCCCCGCGGGCCACGGGG	1
HSV1and2-v4	v4C001798._5281to5400	GGGCACCCTGGTGGGCGCGCTGGACTTCCACGGCCTCCGGTCGCGCCACCCGTGGTCTCGGGAGCAGGGCGCGCCCGCGCCGGCCGGCGACGCCCCCGCGGGCCACGGGGAGTAGGGGGA	1
HSV1and2-v4	v4C001798._5291to5410	GTGGGCGCGCTGGACTTCCACGGCCTCCGGTCGCGCCACCCGTGGTCTCGGGAGCAGGGCGCGCCCGCGCCGGCCGGCGACGCCCCCGCGGGCCACGGGGAGTAGGGGGAGCTAACACTC	1
HSV1and2-v4	v4C001798._5301to5420	TGGACTTCCACGGCCTCCGGTCGCGCCACCCGTGGTCTCGGGAGCAGGGCGCGCCCGCGCCGGCCGGCGACGCCCCCGCGGGCCACGGGGAGTAGGGGGAGCTAACACTCGGCTTGCTGC	1
HSV1and2-v4	v4C001798._5311to5430	CGGCCTCCGGTCGCGCCACCCGTGGTCTCGGGAGCAGGGCGCGCCCGCGCCGGCCGGCGACGCCCCCGCGGGCCACGGGGAGTAGGGGGAGCTAACACTCGGCTTGCTGCCCAAAGGGAA	1
HSV1and2-v4	v4C001798._5321to5440	TCGCGCCACCCGTGGTCTCGGGAGCAGGGCGCGCCCGCGCCGGCCGGCGACGCCCCCGCGGGCCACGGGGAGTAGGGGGAGCTAACACTCGGCTTGCTGCCCAAAGGGAAGCCGCCCCCC	1
HSV1and2-v4	v4C001798._5331to5450	CGTGGTCTCGGGAGCAGGGCGCGCCCGCGCCGGCCGGCGACGCCCCCGCGGGCCACGGGGAGTAGGGGGAGCTAACACTCGGCTTGCTGCCCAAAGGGAAGCCGCCCCCCACCGGACCAC	1
HSV1and2-v4	v4C001798._5341to5460	GGAGCAGGGCGCGCCCGCGCCGGCCGGCGACGCCCCCGCGGGCCACGGGGAGTAGGGGGAGCTAACACTCGGCTTGCTGCCCAAAGGGAAGCCGCCCCCCACCGGACCACCGGCCGAGGC	1
HSV1and2-v4	v4C001798._5351to5470	GCGCCCGCGCCGGCCGGCGACGCCCCCGCGGGCCACGGGGAGTAGGGGGAGCTAACACTCGGCTTGCTGCCCAAAGGGAAGCCGCCCCCCACCGGACCACCGGCCGAGGCGCCTCGGGGG	1
HSV1and2-v4	v4C001798._5361to5480	CGGCCGGCGACGCCCCCGCGGGCCACGGGGAGTAGGGGGAGCTAACACTCGGCTTGCTGCCCAAAGGGAAGCCGCCCCCCACCGGACCACCGGCCGAGGCGCCTCGGGGGCAGGGGGAGG	1
HSV1and2-v4	v4C001798._5371to5490	CGCCCCCGCGGGCCACGGGGAGTAGGGGGAGCTAACACTCGGCTTGCTGCCCAAAGGGAAGCCGCCCCCCACCGGACCACCGGCCGAGGCGCCTCGGGGGCAGGGGGAGGTGGGGGGGAA	1
HSV1and2-v4	v4C001798._5381to5500	GGCCACGGGGAGTAGGGGGAGCTAACACTCGGCTTGCTGCCCAAAGGGAAGCCGCCCCCCACCGGACCACCGGCCGAGGCGCCTCGGGGGCAGGGGGAGGTGGGGGGGAAAGACGGGGAG	1
HSV1and2-v4	v4C001798._5391to5510	AGTAGGGGGAGCTAACACTCGGCTTGCTGCCCAAAGGGAAGCCGCCCCCCACCGGACCACCGGCCGAGGCGCCTCGGGGGCAGGGGGAGGTGGGGGGGAAAGACGGGGAGGAGACAGGAA	1
HSV1and2-v4	v4C001798._5401to5520	GCTAACACTCGGCTTGCTGCCCAAAGGGAAGCCGCCCCCCACCGGACCACCGGCCGAGGCGCCTCGGGGGCAGGGGGAGGTGGGGGGGAAAGACGGGGAGGAGACAGGAAGTGGGGGTGG	1
HSV1and2-v4	v4C001798._5411to5530	GGCTTGCTGCCCAAAGGGAAGCCGCCCCCCACCGGACCACCGGCCGAGGCGCCTCGGGGGCAGGGGGAGGTGGGGGGGAAAGACGGGGAGGAGACAGGAAGTGGGGGTGGGAGTGGGGGG	1
HSV1and2-v4	v4C001798._5421to5540	CCAAAGGGAAGCCGCCCCCCACCGGACCACCGGCCGAGGCGCCTCGGGGGCAGGGGGAGGTGGGGGGGAAAGACGGGGAGGAGACAGGAAGTGGGGGTGGGAGTGGGGGGGGACGGACAC	1
HSV1and2-v4	v4C001798._5431to5550	GCCGCCCCCCACCGGACCACCGGCCGAGGCGCCTCGGGGGCAGGGGGAGGTGGGGGGGAAAGACGGGGAGGAGACAGGAAGTGGGGGTGGGAGTGGGGGGGGACGGACACGGCCCCGAAC	1
HSV1and2-v4	v4C001798._5441to5560	ACCGGACCACCGGCCGAGGCGCCTCGGGGGCAGGGGGAGGTGGGGGGGAAAGACGGGGAGGAGACAGGAAGTGGGGGTGGGAGTGGGGGGGGACGGACACGGCCCCGAACAGCAACACAC	1
HSV1and2-v4	v4C001798._5451to5570	CGGCCGAGGCGCCTCGGGGGCAGGGGGAGGTGGGGGGGAAAGACGGGGAGGAGACAGGAAGTGGGGGTGGGAGTGGGGGGGGACGGACACGGCCCCGAACAGCAACACACACCAGCATTT	1
HSV1and2-v4	v4C001798._5461to5580	GCCTCGGGGGCAGGGGGAGGTGGGGGGGAAAGACGGGGAGGAGACAGGAAGTGGGGGTGGGAGTGGGGGGGGACGGACACGGCCCCGAACAGCAACACACACCAGCATTTTGTTATGGAC	1
HSV1and2-v4	v4C001798._5471to5590	CAGGGGGAGGTGGGGGGGAAAGACGGGGAGGAGACAGGAAGTGGGGGTGGGAGTGGGGGGGGACGGACACGGCCCCGAACAGCAACACACACCAGCATTTTGTTATGGACTTTCTGGCCT	1
HSV1and2-v4	v4C001798._5481to5600	TGGGGGGGAAAGACGGGGAGGAGACAGGAAGTGGGGGTGGGAGTGGGGGGGGACGGACACGGCCCCGAACAGCAACACACACCAGCATTTTGTTATGGACTTTCTGGCCTTGTTGAAAAC	1
HSV1and2-v4	v4C001798._5491to5610	AGACGGGGAGGAGACAGGAAGTGGGGGTGGGAGTGGGGGGGGACGGACACGGCCCCGAACAGCAACACACACCAGCATTTTGTTATGGACTTTCTGGCCTTGTTGAAAACTTGAGGAAAA	1
HSV1and2-v4	v4C001798._5501to5620	GAGACAGGAAGTGGGGGTGGGAGTGGGGGGGGACGGACACGGCCCCGAACAGCAACACACACCAGCATTTTGTTATGGACTTTCTGGCCTTGTTGAAAACTTGAGGAAAAAAAACTTTAT	1
HSV1and2-v4	v4C001798._5511to5630	GTGGGGGTGGGAGTGGGGGGGGACGGACACGGCCCCGAACAGCAACACACACCAGCATTTTGTTATGGACTTTCTGGCCTTGTTGAAAACTTGAGGAAAAAAAACTTTATATTTATAAAA	1
HSV1and2-v4	v4C001798._5521to5640	GAGTGGGGGGGGACGGACACGGCCCCGAACAGCAACACACACCAGCATTTTGTTATGGACTTTCTGGCCTTGTTGAAAACTTGAGGAAAAAAAACTTTATATTTATAAAAATTTTACAAT	1
HSV1and2-v4	v4C001798._5531to5650	GGACGGACACGGCCCCGAACAGCAACACACACCAGCATTTTGTTATGGACTTTCTGGCCTTGTTGAAAACTTGAGGAAAAAAAACTTTATATTTATAAAAATTTTACAATAAAGTTTTGT	1
HSV1and2-v4	v4C001798._5541to5660	GGCCCCGAACAGCAACACACACCAGCATTTTGTTATGGACTTTCTGGCCTTGTTGAAAACTTGAGGAAAAAAAACTTTATATTTATAAAAATTTTACAATAAAGTTTTGTGATGCTTTTG	1
HSV1and2-v4	v4C001798._5551to5670	AGCAACACACACCAGCATTTTGTTATGGACTTTCTGGCCTTGTTGAAAACTTGAGGAAAAAAAACTTTATATTTATAAAAATTTTACAATAAAGTTTTGTGATGCTTTTGACACACTTTG	1
HSV1and2-v4	v4C001798._5561to5680	ACCAGCATTTTGTTATGGACTTTCTGGCCTTGTTGAAAACTTGAGGAAAAAAAACTTTATATTTATAAAAATTTTACAATAAAGTTTTGTGATGCTTTTGACACACTTTGTTGTTGGCCT	1
HSV1and2-v4	v4C001798._5571to5690	TGTTATGGACTTTCTGGCCTTGTTGAAAACTTGAGGAAAAAAAACTTTATATTTATAAAAATTTTACAATAAAGTTTTGTGATGCTTTTGACACACTTTGTTGTTGGCCTTTGATGCAGC	1
HSV1and2-v4	v4C001798._5581to5700	TTTCTGGCCTTGTTGAAAACTTGAGGAAAAAAAACTTTATATTTATAAAAATTTTACAATAAAGTTTTGTGATGCTTTTGACACACTTTGTTGTTGGCCTTTGATGCAGCTCCCCCGCGC	1
HSV1and2-v4	v4C001798._5591to5710	TGTTGAAAACTTGAGGAAAAAAAACTTTATATTTATAAAAATTTTACAATAAAGTTTTGTGATGCTTTTGACACACTTTGTTGTTGGCCTTTGATGCAGCTCCCCCGCGCAGGGGGGCCG	1
HSV1and2-v4	v4C001798._5601to5720	TTGAGGAAAAAAAACTTTATATTTATAAAAATTTTACAATAAAGTTTTGTGATGCTTTTGACACACTTTGTTGTTGGCCTTTGATGCAGCTCCCCCGCGCAGGGGGGCCGGGGATGGGGG	1
HSV1and2-v4	v4C001798._5611to5730	AAAACTTTATATTTATAAAAATTTTACAATAAAGTTTTGTGATGCTTTTGACACACTTTGTTGTTGGCCTTTGATGCAGCTCCCCCGCGCAGGGGGGCCGGGGATGGGGGGGGGGAAAGG	1
HSV1and2-v4	v4C001798._5621to5740	ATTTATAAAAATTTTACAATAAAGTTTTGTGATGCTTTTGACACACTTTGTTGTTGGCCTTTGATGCAGCTCCCCCGCGCAGGGGGGCCGGGGATGGGGGGGGGGAAAGGGAGGAGGAGG	1
HSV1and2-v4	v4C001798._5631to5750	ATTTTACAATAAAGTTTTGTGATGCTTTTGACACACTTTGTTGTTGGCCTTTGATGCAGCTCCCCCGCGCAGGGGGGCCGGGGATGGGGGGGGGGAAAGGGAGGAGGAGGAGGGGGGGCG	1
HSV1and2-v4	v4C001798._5641to5760	AAAGTTTTGTGATGCTTTTGACACACTTTGTTGTTGGCCTTTGATGCAGCTCCCCCGCGCAGGGGGGCCGGGGATGGGGGGGGGGAAAGGGAGGAGGAGGAGGGGGGGCGGGCACGAGAA	1
HSV1and2-v4	v4C001798._5651to5770	GATGCTTTTGACACACTTTGTTGTTGGCCTTTGATGCAGCTCCCCCGCGCAGGGGGGCCGGGGATGGGGGGGGGGAAAGGGAGGAGGAGGAGGGGGGGCGGGCACGAGAAGCCGCCCCCA	1
HSV1and2-v4	v4C001798._5661to5780	ACACACTTTGTTGTTGGCCTTTGATGCAGCTCCCCCGCGCAGGGGGGCCGGGGATGGGGGGGGGGAAAGGGAGGAGGAGGAGGGGGGGCGGGCACGAGAAGCCGCCCCCACCCCCGAGGC	1
HSV1and2-v4	v4C001798._5671to5790	TTGTTGGCCTTTGATGCAGCTCCCCCGCGCAGGGGGGCCGGGGATGGGGGGGGGGAAAGGGAGGAGGAGGAGGGGGGGCGGGCACGAGAAGCCGCCCCCACCCCCGAGGCCTGTTGGTCT	1
HSV1and2-v4	v4C001798._5681to5800	TTGATGCAGCTCCCCCGCGCAGGGGGGCCGGGGATGGGGGGGGGGAAAGGGAGGAGGAGGAGGGGGGGCGGGCACGAGAAGCCGCCCCCACCCCCGAGGCCTGTTGGTCTTTATGATAGA	1
HSV1and2-v4	v4C001798._5691to5810	TCCCCCGCGCAGGGGGGCCGGGGATGGGGGGGGGGAAAGGGAGGAGGAGGAGGGGGGGCGGGCACGAGAAGCCGCCCCCACCCCCGAGGCCTGTTGGTCTTTATGATAGAACAGAGCCGG	1
HSV1and2-v4	v4C001798._5701to5820	AGGGGGGCCGGGGATGGGGGGGGGGAAAGGGAGGAGGAGGAGGGGGGGCGGGCACGAGAAGCCGCCCCCACCCCCGAGGCCTGTTGGTCTTTATGATAGAACAGAGCCGGGGCCCGGCCT	1
HSV1and2-v4	v4C001798._5711to5830	GGGATGGGGGGGGGGAAAGGGAGGAGGAGGAGGGGGGGCGGGCACGAGAAGCCGCCCCCACCCCCGAGGCCTGTTGGTCTTTATGATAGAACAGAGCCGGGGCCCGGCCTGCGTTCTGGC	1
HSV1and2-v4	v4C001798._5721to5840	GGGGGAAAGGGAGGAGGAGGAGGGGGGGCGGGCACGAGAAGCCGCCCCCACCCCCGAGGCCTGTTGGTCTTTATGATAGAACAGAGCCGGGGCCCGGCCTGCGTTCTGGCTCCCTGTCTT	1
HSV1and2-v4	v4C001798._5731to5850	GAGGAGGAGGAGGGGGGGCGGGCACGAGAAGCCGCCCCCACCCCCGAGGCCTGTTGGTCTTTATGATAGAACAGAGCCGGGGCCCGGCCTGCGTTCTGGCTCCCTGTCTTGGTGGGTGGG	1
HSV1and2-v4	v4C001798._5741to5860	AGGGGGGGCGGGCACGAGAAGCCGCCCCCACCCCCGAGGCCTGTTGGTCTTTATGATAGAACAGAGCCGGGGCCCGGCCTGCGTTCTGGCTCCCTGTCTTGGTGGGTGGGCGGGCTGGCT	1
HSV1and2-v4	v4C001798._5751to5870	GGCACGAGAAGCCGCCCCCACCCCCGAGGCCTGTTGGTCTTTATGATAGAACAGAGCCGGGGCCCGGCCTGCGTTCTGGCTCCCTGTCTTGGTGGGTGGGCGGGCTGGCTGGCGGGTAAA	1
HSV1and2-v4	v4C001798._5761to5880	GCCGCCCCCACCCCCGAGGCCTGTTGGTCTTTATGATAGAACAGAGCCGGGGCCCGGCCTGCGTTCTGGCTCCCTGTCTTGGTGGGTGGGCGGGCTGGCTGGCGGGTAAAAAAAGAGTGT	1
HSV1and2-v4	v4C001798._5771to5890	CCCCCGAGGCCTGTTGGTCTTTATGATAGAACAGAGCCGGGGCCCGGCCTGCGTTCTGGCTCCCTGTCTTGGTGGGTGGGCGGGCTGGCTGGCGGGTAAAAAAAGAGTGTGTCCGTGTTG	1
HSV1and2-v4	v4C001798._5781to5900	CTGTTGGTCTTTATGATAGAACAGAGCCGGGGCCCGGCCTGCGTTCTGGCTCCCTGTCTTGGTGGGTGGGCGGGCTGGCTGGCGGGTAAAAAAAGAGTGTGTCCGTGTTGACAGGGAGGG	1
HSV1and2-v4	v4C001798._5791to5910	TTATGATAGAACAGAGCCGGGGCCCGGCCTGCGTTCTGGCTCCCTGTCTTGGTGGGTGGGCGGGCTGGCTGGCGGGTAAAAAAAGAGTGTGTCCGTGTTGACAGGGAGGGGGGCCCGATC	1
HSV1and2-v4	v4C001798._5801to5920	ACAGAGCCGGGGCCCGGCCTGCGTTCTGGCTCCCTGTCTTGGTGGGTGGGCGGGCTGGCTGGCGGGTAAAAAAAGAGTGTGTCCGTGTTGACAGGGAGGGGGGCCCGATCGTGCAGAGCA	1
HSV1and2-v4	v4C001798._5811to5930	GGCCCGGCCTGCGTTCTGGCTCCCTGTCTTGGTGGGTGGGCGGGCTGGCTGGCGGGTAAAAAAAGAGTGTGTCCGTGTTGACAGGGAGGGGGGCCCGATCGTGCAGAGCACGCACGTCTG	1
HSV1and2-v4	v4C001798._5821to5940	GCGTTCTGGCTCCCTGTCTTGGTGGGTGGGCGGGCTGGCTGGCGGGTAAAAAAAGAGTGTGTCCGTGTTGACAGGGAGGGGGGCCCGATCGTGCAGAGCACGCACGTCTGGCCGGCCAGA	1
HSV1and2-v4	v4C001798._5831to5950	TCCCTGTCTTGGTGGGTGGGCGGGCTGGCTGGCGGGTAAAAAAAGAGTGTGTCCGTGTTGACAGGGAGGGGGGCCCGATCGTGCAGAGCACGCACGTCTGGCCGGCCAGACCCTGGGGGT	1
HSV1and2-v4	v4C001798._5841to5960	GGTGGGTGGGCGGGCTGGCTGGCGGGTAAAAAAAGAGTGTGTCCGTGTTGACAGGGAGGGGGGCCCGATCGTGCAGAGCACGCACGTCTGGCCGGCCAGACCCTGGGGGTGGTGGGCAGG	1
HSV1and2-v4	v4C001798._5851to5970	CGGGCTGGCTGGCGGGTAAAAAAAGAGTGTGTCCGTGTTGACAGGGAGGGGGGCCCGATCGTGCAGAGCACGCACGTCTGGCCGGCCAGACCCTGGGGGTGGTGGGCAGGAGTGGGAGGG	1
HSV1and2-v4	v4C001798._5861to5980	GGCGGGTAAAAAAAGAGTGTGTCCGTGTTGACAGGGAGGGGGGCCCGATCGTGCAGAGCACGCACGTCTGGCCGGCCAGACCCTGGGGGTGGTGGGCAGGAGTGGGAGGGCGCCTGGCTC	1
HSV1and2-v4	v4C001798._5871to5990	AAAAGAGTGTGTCCGTGTTGACAGGGAGGGGGGCCCGATCGTGCAGAGCACGCACGTCTGGCCGGCCAGACCCTGGGGGTGGTGGGCAGGAGTGGGAGGGCGCCTGGCTCGGGGAGGGAG	1
HSV1and2-v4	v4C001798._5881to6000	GTCCGTGTTGACAGGGAGGGGGGCCCGATCGTGCAGAGCACGCACGTCTGGCCGGCCAGACCCTGGGGGTGGTGGGCAGGAGTGGGAGGGCGCCTGGCTCGGGGAGGGAGGAGGGGGGGG	1
HSV1and2-v4	v4C001798._5891to6010	ACAGGGAGGGGGGCCCGATCGTGCAGAGCACGCACGTCTGGCCGGCCAGACCCTGGGGGTGGTGGGCAGGAGTGGGAGGGCGCCTGGCTCGGGGAGGGAGGAGGGGGGGGGTCAGCCGCA	1
HSV1and2-v4	v4C001798._5901to6020	GGGCCCGATCGTGCAGAGCACGCACGTCTGGCCGGCCAGACCCTGGGGGTGGTGGGCAGGAGTGGGAGGGCGCCTGGCTCGGGGAGGGAGGAGGGGGGGGGTCAGCCGCACCACCGGCGC	1
HSV1and2-v4	v4C001798._5911to6030	GTGCAGAGCACGCACGTCTGGCCGGCCAGACCCTGGGGGTGGTGGGCAGGAGTGGGAGGGCGCCTGGCTCGGGGAGGGAGGAGGGGGGGGGTCAGCCGCACCACCGGCGCGAAGCCAGGG	1
HSV1and2-v4	v4C001798._5921to6040	CGCACGTCTGGCCGGCCAGACCCTGGGGGTGGTGGGCAGGAGTGGGAGGGCGCCTGGCTCGGGGAGGGAGGAGGGGGGGGGTCAGCCGCACCACCGGCGCGAAGCCAGGGGCCAGGGAAC	1
HSV1and2-v4	v4C001798._5931to6050	GCCGGCCAGACCCTGGGGGTGGTGGGCAGGAGTGGGAGGGCGCCTGGCTCGGGGAGGGAGGAGGGGGGGGGTCAGCCGCACCACCGGCGCGAAGCCAGGGGCCAGGGAACTTTGATAGAG	1
HSV1and2-v4	v4C001798._5941to6060	CCCTGGGGGTGGTGGGCAGGAGTGGGAGGGCGCCTGGCTCGGGGAGGGAGGAGGGGGGGGGTCAGCCGCACCACCGGCGCGAAGCCAGGGGCCAGGGAACTTTGATAGAGAGGGGGGGAA	1
HSV1and2-v4	v4C001798._5951to6070	GGTGGGCAGGAGTGGGAGGGCGCCTGGCTCGGGGAGGGAGGAGGGGGGGGGTCAGCCGCACCACCGGCGCGAAGCCAGGGGCCAGGGAACTTTGATAGAGAGGGGGGGAAAGTGGGGCGG	1
HSV1and2-v4	v4C001798._5961to6080	AGTGGGAGGGCGCCTGGCTCGGGGAGGGAGGAGGGGGGGGGTCAGCCGCACCACCGGCGCGAAGCCAGGGGCCAGGGAACTTTGATAGAGAGGGGGGGAAAGTGGGGCGGGGGCGAGGGC	1
HSV1and2-v4	v4C001798._5971to6090	CGCCTGGCTCGGGGAGGGAGGAGGGGGGGGGTCAGCCGCACCACCGGCGCGAAGCCAGGGGCCAGGGAACTTTGATAGAGAGGGGGGGAAAGTGGGGCGGGGGCGAGGGCGGTTGAATCA	1
HSV1and2-v4	v4C001798._5981to6100	GGGGAGGGAGGAGGGGGGGGGTCAGCCGCACCACCGGCGCGAAGCCAGGGGCCAGGGAACTTTGATAGAGAGGGGGGGAAAGTGGGGCGGGGGCGAGGGCGGTTGAATCACAACGCATGC	1
HSV1and2-v4	v4C001798._5991to6110	GAGGGGGGGGGTCAGCCGCACCACCGGCGCGAAGCCAGGGGCCAGGGAACTTTGATAGAGAGGGGGGGAAAGTGGGGCGGGGGCGAGGGCGGTTGAATCACAACGCATGCACGCCCTCTG	1
HSV1and2-v4	v4C001798._6001to6120	GTCAGCCGCACCACCGGCGCGAAGCCAGGGGCCAGGGAACTTTGATAGAGAGGGGGGGAAAGTGGGGCGGGGGCGAGGGCGGTTGAATCACAACGCATGCACGCCCTCTGCCCCCGGGGA	1
HSV1and2-v4	v4C001798._6011to6130	CCACCGGCGCGAAGCCAGGGGCCAGGGAACTTTGATAGAGAGGGGGGGAAAGTGGGGCGGGGGCGAGGGCGGTTGAATCACAACGCATGCACGCCCTCTGCCCCCGGGGACGGGTGGGAG	1
HSV1and2-v4	v4C001798._6021to6140	GAAGCCAGGGGCCAGGGAACTTTGATAGAGAGGGGGGGAAAGTGGGGCGGGGGCGAGGGCGGTTGAATCACAACGCATGCACGCCCTCTGCCCCCGGGGACGGGTGGGAGGAAGGAGGAG	1
HSV1and2-v4	v4C001798._6031to6150	GCCAGGGAACTTTGATAGAGAGGGGGGGAAAGTGGGGCGGGGGCGAGGGCGGTTGAATCACAACGCATGCACGCCCTCTGCCCCCGGGGACGGGTGGGAGGAAGGAGGAGGGAGAAGAGA	1
HSV1and2-v4	v4C001798._6041to6160	TTTGATAGAGAGGGGGGGAAAGTGGGGCGGGGGCGAGGGCGGTTGAATCACAACGCATGCACGCCCTCTGCCCCCGGGGACGGGTGGGAGGAAGGAGGAGGGAGAAGAGAAGACCCGAGG	1
HSV1and2-v4	v4C001798._6051to6170	AGGGGGGGAAAGTGGGGCGGGGGCGAGGGCGGTTGAATCACAACGCATGCACGCCCTCTGCCCCCGGGGACGGGTGGGAGGAAGGAGGAGGGAGAAGAGAAGACCCGAGGCATGCACCCG	1
HSV1and2-v4	v4C001798._6061to6180	AGTGGGGCGGGGGCGAGGGCGGTTGAATCACAACGCATGCACGCCCTCTGCCCCCGGGGACGGGTGGGAGGAAGGAGGAGGGAGAAGAGAAGACCCGAGGCATGCACCCGCACTTACGCC	1
HSV1and2-v4	v4C001798._6071to6190	GGGCGAGGGCGGTTGAATCACAACGCATGCACGCCCTCTGCCCCCGGGGACGGGTGGGAGGAAGGAGGAGGGAGAAGAGAAGACCCGAGGCATGCACCCGCACTTACGCCCGTGCCCACC	1
HSV1and2-v4	v4C001798._6081to6200	GGTTGAATCACAACGCATGCACGCCCTCTGCCCCCGGGGACGGGTGGGAGGAAGGAGGAGGGAGAAGAGAAGACCCGAGGCATGCACCCGCACTTACGCCCGTGCCCACCCCCGCCCCGG	1
HSV1and2-v4	v4C001798._6091to6210	CAACGCATGCACGCCCTCTGCCCCCGGGGACGGGTGGGAGGAAGGAGGAGGGAGAAGAGAAGACCCGAGGCATGCACCCGCACTTACGCCCGTGCCCACCCCCGCCCCGGCGCCCACCCC	1
HSV1and2-v4	v4C001798._6101to6220	ACGCCCTCTGCCCCCGGGGACGGGTGGGAGGAAGGAGGAGGGAGAAGAGAAGACCCGAGGCATGCACCCGCACTTACGCCCGTGCCCACCCCCGCCCCGGCGCCCACCCCGCCCGCACAC	1
HSV1and2-v4	v4C001798._6111to6230	CCCCCGGGGACGGGTGGGAGGAAGGAGGAGGGAGAAGAGAAGACCCGAGGCATGCACCCGCACTTACGCCCGTGCCCACCCCCGCCCCGGCGCCCACCCCGCCCGCACACCTGCCCGCCA	1
HSV1and2-v4	v4C001798._6121to6240	CGGGTGGGAGGAAGGAGGAGGGAGAAGAGAAGACCCGAGGCATGCACCCGCACTTACGCCCGTGCCCACCCCCGCCCCGGCGCCCACCCCGCCCGCACACCTGCCCGCCACGCCCGCCCC	1
HSV1and2-v4	v4C001798._6131to6250	GAAGGAGGAGGGAGAAGAGAAGACCCGAGGCATGCACCCGCACTTACGCCCGTGCCCACCCCCGCCCCGGCGCCCACCCCGCCCGCACACCTGCCCGCCACGCCCGCCCCTCCTCACCCT	1
HSV1and2-v4	v4C001798._6141to6260	GGAGAAGAGAAGACCCGAGGCATGCACCCGCACTTACGCCCGTGCCCACCCCCGCCCCGGCGCCCACCCCGCCCGCACACCTGCCCGCCACGCCCGCCCCTCCTCACCCTGGCTGGGAGA	1
HSV1and2-v4	v4C001798._6151to6270	AGACCCGAGGCATGCACCCGCACTTACGCCCGTGCCCACCCCCGCCCCGGCGCCCACCCCGCCCGCACACCTGCCCGCCACGCCCGCCCCTCCTCACCCTGGCTGGGAGAAAGGAGGAGG	1
HSV1and2-v4	v4C001798._6161to6280	CATGCACCCGCACTTACGCCCGTGCCCACCCCCGCCCCGGCGCCCACCCCGCCCGCACACCTGCCCGCCACGCCCGCCCCTCCTCACCCTGGCTGGGAGAAAGGAGGAGGAGCAGGAAGA	1
HSV1and2-v4	v4C001798._6171to6290	CACTTACGCCCGTGCCCACCCCCGCCCCGGCGCCCACCCCGCCCGCACACCTGCCCGCCACGCCCGCCCCTCCTCACCCTGGCTGGGAGAAAGGAGGAGGAGCAGGAAGAGGAGACCCGA	1
HSV1and2-v4	v4C001798._6181to6300	CGTGCCCACCCCCGCCCCGGCGCCCACCCCGCCCGCACACCTGCCCGCCACGCCCGCCCCTCCTCACCCTGGCTGGGAGAAAGGAGGAGGAGCAGGAAGAGGAGACCCGAGGCATGCAAC	1
HSV1and2-v4	v4C001798._6191to6310	CCCGCCCCGGCGCCCACCCCGCCCGCACACCTGCCCGCCACGCCCGCCCCTCCTCACCCTGGCTGGGAGAAAGGAGGAGGAGCAGGAAGAGGAGACCCGAGGCATGCAACCGCACTCACC	1
HSV1and2-v4	v4C001798._6201to6320	CGCCCACCCCGCCCGCACACCTGCCCGCCACGCCCGCCCCTCCTCACCCTGGCTGGGAGAAAGGAGGAGGAGCAGGAAGAGGAGACCCGAGGCATGCAACCGCACTCACCCCACCCCGCC	1
HSV1and2-v4	v4C001798._6211to6330	GCCCGCACACCTGCCCGCCACGCCCGCCCCTCCTCACCCTGGCTGGGAGAAAGGAGGAGGAGCAGGAAGAGGAGACCCGAGGCATGCAACCGCACTCACCCCACCCCGCCCGCACACCTG	1
HSV1and2-v4	v4C001798._6221to6340	CTGCCCGCCACGCCCGCCCCTCCTCACCCTGGCTGGGAGAAAGGAGGAGGAGCAGGAAGAGGAGACCCGAGGCATGCAACCGCACTCACCCCACCCCGCCCGCACACCTGCCCGCCACGC	1
HSV1and2-v4	v4C001798._6231to6350	CGCCCGCCCCTCCTCACCCTGGCTGGGAGAAAGGAGGAGGAGCAGGAAGAGGAGACCCGAGGCATGCAACCGCACTCACCCCACCCCGCCCGCACACCTGCCCGCCACGCCCGCCCCTCC	1
HSV1and2-v4	v4C001798._6241to6360	TCCTCACCCTGGCTGGGAGAAAGGAGGAGGAGCAGGAAGAGGAGACCCGAGGCATGCAACCGCACTCACCCCACCCCGCCCGCACACCTGCCCGCCACGCCCGCCCCTCCTTACCCTGGC	1
HSV1and2-v4	v4C001798._6251to6370	GGCTGGGAGAAAGGAGGAGGAGCAGGAAGAGGAGACCCGAGGCATGCAACCGCACTCACCCCACCCCGCCCGCACACCTGCCCGCCACGCCCGCCCCTCCTTACCCTGGCTGCGGGGAGA	1
HSV1and2-v4	v4C001798._6261to6380	AAGGAGGAGGAGCAGGAAGAGGAGACCCGAGGCATGCAACCGCACTCACCCCACCCCGCCCGCACACCTGCCCGCCACGCCCGCCCCTCCTTACCCTGGCTGCGGGGAGACTCCCATCGG	1
HSV1and2-v4	v4C001798._6271to6390	AGCAGGAAGAGGAGACCCGAGGCATGCAACCGCACTCACCCCACCCCGCCCGCACACCTGCCCGCCACGCCCGCCCCTCCTTACCCTGGCTGCGGGGAGACTCCCATCGGGGCGAGGGGG	1
HSV1and2-v4	v4C001798._6281to6400	GGAGACCCGAGGCATGCAACCGCACTCACCCCACCCCGCCCGCACACCTGCCCGCCACGCCCGCCCCTCCTTACCCTGGCTGCGGGGAGACTCCCATCGGGGCGAGGGGGCTCGCGCGTT	1
HSV1and2-v4	v4C001798._6291to6410	GGCATGCAACCGCACTCACCCCACCCCGCCCGCACACCTGCCCGCCACGCCCGCCCCTCCTTACCCTGGCTGCGGGGAGACTCCCATCGGGGCGAGGGGGCTCGCGCGTTCGCAACACCA	1
HSV1and2-v4	v4C001798._6301to6420	CGCACTCACCCCACCCCGCCCGCACACCTGCCCGCCACGCCCGCCCCTCCTTACCCTGGCTGCGGGGAGACTCCCATCGGGGCGAGGGGGCTCGCGCGTTCGCAACACCACACCACACCA	1
HSV1and2-v4	v4C001798._6311to6430	CCACCCCGCCCGCACACCTGCCCGCCACGCCCGCCCCTCCTTACCCTGGCTGCGGGGAGACTCCCATCGGGGCGAGGGGGCTCGCGCGTTCGCAACACCACACCACACCACACGGCCCAC	1
HSV1and2-v4	v4C001798._6321to6440	CGCACACCTGCCCGCCACGCCCGCCCCTCCTTACCCTGGCTGCGGGGAGACTCCCATCGGGGCGAGGGGGCTCGCGCGTTCGCAACACCACACCACACCACACGGCCCACCACAACACGG	1
HSV1and2-v4	v4C001798._6331to6450	CCCGCCACGCCCGCCCCTCCTTACCCTGGCTGCGGGGAGACTCCCATCGGGGCGAGGGGGCTCGCGCGTTCGCAACACCACACCACACCACACGGCCCACCACAACACGGCCCACCACGA	1
HSV1and2-v4	v4C001798._6341to6460	CCGCCCCTCCTTACCCTGGCTGCGGGGAGACTCCCATCGGGGCGAGGGGGCTCGCGCGTTCGCAACACCACACCACACCACACGGCCCACCACAACACGGCCCACCACGACACAACACGA	1
HSV1and2-v4	v4C001798._6351to6470	TTACCCTGGCTGCGGGGAGACTCCCATCGGGGCGAGGGGGCTCGCGCGTTCGCAACACCACACCACACCACACGGCCCACCACAACACGGCCCACCACGACACAACACGACACGACGCGT	1
HSV1and2-v4	v4C001798._6361to6480	TGCGGGGAGACTCCCATCGGGGCGAGGGGGCTCGCGCGTTCGCAACACCACACCACACCACACGGCCCACCACAACACGGCCCACCACGACACAACACGACACGACGCGTTTTGCGGGGC	1
HSV1and2-v4	v4C001798._6371to6490	CTCCCATCGGGGCGAGGGGGCTCGCGCGTTCGCAACACCACACCACACCACACGGCCCACCACAACACGGCCCACCACGACACAACACGACACGACGCGTTTTGCGGGGCATGCAAGTCG	1
HSV1and2-v4	v4C001798._6381to6500	GGCGAGGGGGCTCGCGCGTTCGCAACACCACACCACACCACACGGCCCACCACAACACGGCCCACCACGACACAACACGACACGACGCGTTTTGCGGGGCATGCAAGTCGACACACCGCG	1
HSV1and2-v4	v4C001798._6391to6510	CTCGCGCGTTCGCAACACCACACCACACCACACGGCCCACCACAACACGGCCCACCACGACACAACACGACACGACGCGTTTTGCGGGGCATGCAAGTCGACACACCGCGCGCGTGCCTA	1
HSV1and2-v4	v4C001798._6401to6520	CGCAACACCACACCACACCACACGGCCCACCACAACACGGCCCACCACGACACAACACGACACGACGCGTTTTGCGGGGCATGCAAGTCGACACACCGCGCGCGTGCCTACCTTTCCCTA	1
HSV1and2-v4	v4C001798._6411to6530	CACCACACCACACGGCCCACCACAACACGGCCCACCACGACACAACACGACACGACGCGTTTTGCGGGGCATGCAAGTCGACACACCGCGCGCGTGCCTACCTTTCCCTAGCGGCCCCGG	1
HSV1and2-v4	v4C001798._6421to6540	CACGGCCCACCACAACACGGCCCACCACGACACAACACGACACGACGCGTTTTGCGGGGCATGCAAGTCGACACACCGCGCGCGTGCCTACCTTTCCCTAGCGGCCCCGGCCCCCGGCCC	1
HSV1and2-v4	v4C001798._6431to6550	CACAACACGGCCCACCACGACACAACACGACACGACGCGTTTTGCGGGGCATGCAAGTCGACACACCGCGCGCGTGCCTACCTTTCCCTAGCGGCCCCGGCCCCCGGCCCGTTTCCTTCC	1
HSV1and2-v4	v4C001798._6441to6560	CCCACCACGACACAACACGACACGACGCGTTTTGCGGGGCATGCAAGTCGACACACCGCGCGCGTGCCTACCTTTCCCTAGCGGCCCCGGCCCCCGGCCCGTTTCCTTCCGCCACCACTA	1
HSV1and2-v4	v4C001798._6451to6570	CACAACACGACACGACGCGTTTTGCGGGGCATGCAAGTCGACACACCGCGCGCGTGCCTACCTTTCCCTAGCGGCCCCGGCCCCCGGCCCGTTTCCTTCCGCCACCACTACCACCACCCC	1
HSV1and2-v4	v4C001798._6461to6580	CACGACGCGTTTTGCGGGGCATGCAAGTCGACACACCGCGCGCGTGCCTACCTTTCCCTAGCGGCCCCGGCCCCCGGCCCGTTTCCTTCCGCCACCACTACCACCACCCCCCCGCCCGCG	1
HSV1and2-v4	v4C001798._6471to6590	TTTGCGGGGCATGCAAGTCGACACACCGCGCGCGTGCCTACCTTTCCCTAGCGGCCCCGGCCCCCGGCCCGTTTCCTTCCGCCACCACTACCACCACCCCCCCGCCCGCGCCCACGCGGT	1
HSV1and2-v4	v4C001798._6481to6600	ATGCAAGTCGACACACCGCGCGCGTGCCTACCTTTCCCTAGCGGCCCCGGCCCCCGGCCCGTTTCCTTCCGCCACCACTACCACCACCCCCCCGCCCGCGCCCACGCGGTAGAGGAAGGG	1
HSV1and2-v4	v4C001798._6491to6610	ACACACCGCGCGCGTGCCTACCTTTCCCTAGCGGCCCCGGCCCCCGGCCCGTTTCCTTCCGCCACCACTACCACCACCCCCCCGCCCGCGCCCACGCGGTAGAGGAAGGGGACGGGCGCC	1
HSV1and2-v4	v4C001798._6501to6620	CGCGTGCCTACCTTTCCCTAGCGGCCCCGGCCCCCGGCCCGTTTCCTTCCGCCACCACTACCACCACCCCCCCGCCCGCGCCCACGCGGTAGAGGAAGGGGACGGGCGCCACACCCACGG	1
HSV1and2-v4	v4C001798._6511to6630	CCTTTCCCTAGCGGCCCCGGCCCCCGGCCCGTTTCCTTCCGCCACCACTACCACCACCCCCCCGCCCGCGCCCACGCGGTAGAGGAAGGGGACGGGCGCCACACCCACGGCTGTGGCTGG	1
HSV1and2-v4	v4C001798._6521to6640	GCGGCCCCGGCCCCCGGCCCGTTTCCTTCCGCCACCACTACCACCACCCCCCCGCCCGCGCCCACGCGGTAGAGGAAGGGGACGGGCGCCACACCCACGGCTGTGGCTGGGCACGCGCCT	1
HSV1and2-v4	v4C001798._6531to6650	CCCCCGGCCCGTTTCCTTCCGCCACCACTACCACCACCCCCCCGCCCGCGCCCACGCGGTAGAGGAAGGGGACGGGCGCCACACCCACGGCTGTGGCTGGGCACGCGCCTTTGGGGTTGT	1
HSV1and2-v4	v4C001798._6541to6660	GTTTCCTTCCGCCACCACTACCACCACCCCCCCGCCCGCGCCCACGCGGTAGAGGAAGGGGACGGGCGCCACACCCACGGCTGTGGCTGGGCACGCGCCTTTGGGGTTGTTGGGGGGGGG	1
HSV1and2-v4	v4C001798._6551to6670	GCCACCACTACCACCACCCCCCCGCCCGCGCCCACGCGGTAGAGGAAGGGGACGGGCGCCACACCCACGGCTGTGGCTGGGCACGCGCCTTTGGGGTTGTTGGGGGGGGGTGACCGGCGC	1
HSV1and2-v4	v4C001798._6561to6680	CCACCACCCCCCCGCCCGCGCCCACGCGGTAGAGGAAGGGGACGGGCGCCACACCCACGGCTGTGGCTGGGCACGCGCCTTTGGGGTTGTTGGGGGGGGGTGACCGGCGCGTGGGGGCGG	1
HSV1and2-v4	v4C001798._6571to6690	CCCGCCCGCGCCCACGCGGTAGAGGAAGGGGACGGGCGCCACACCCACGGCTGTGGCTGGGCACGCGCCTTTGGGGTTGTTGGGGGGGGGTGACCGGCGCGTGGGGGCGGTGGGCGTATG	1
HSV1and2-v4	v4C001798._6581to6700	CCCACGCGGTAGAGGAAGGGGACGGGCGCCACACCCACGGCTGTGGCTGGGCACGCGCCTTTGGGGTTGTTGGGGGGGGGTGACCGGCGCGTGGGGGCGGTGGGCGTATGGGCCCGACCC	1
HSV1and2-v4	v4C001798._6591to6710	AGAGGAAGGGGACGGGCGCCACACCCACGGCTGTGGCTGGGCACGCGCCTTTGGGGTTGTTGGGGGGGGGTGACCGGCGCGTGGGGGCGGTGGGCGTATGGGCCCGACCCGCGCCTGCCC	1
HSV1and2-v4	v4C001798._6601to6720	GACGGGCGCCACACCCACGGCTGTGGCTGGGCACGCGCCTTTGGGGTTGTTGGGGGGGGGTGACCGGCGCGTGGGGGCGGTGGGCGTATGGGCCCGACCCGCGCCTGCCCCCCCTGGGAA	1
HSV1and2-v4	v4C001798._6611to6730	ACACCCACGGCTGTGGCTGGGCACGCGCCTTTGGGGTTGTTGGGGGGGGGTGACCGGCGCGTGGGGGCGGTGGGCGTATGGGCCCGACCCGCGCCTGCCCCCCCTGGGAACGACGCCCCC	1
HSV1and2-v4	v4C001798._6621to6740	CTGTGGCTGGGCACGCGCCTTTGGGGTTGTTGGGGGGGGGTGACCGGCGCGTGGGGGCGGTGGGCGTATGGGCCCGACCCGCGCCTGCCCCCCCTGGGAACGACGCCCCCGGACGACACC	1
HSV1and2-v4	v4C001798._6631to6750	GCACGCGCCTTTGGGGTTGTTGGGGGGGGGTGACCGGCGCGTGGGGGCGGTGGGCGTATGGGCCCGACCCGCGCCTGCCCCCCCTGGGAACGACGCCCCCGGACGACACCACGGGGGGGG	1
HSV1and2-v4	v4C001798._6641to6760	TTGGGGTTGTTGGGGGGGGGTGACCGGCGCGTGGGGGCGGTGGGCGTATGGGCCCGACCCGCGCCTGCCCCCCCTGGGAACGACGCCCCCGGACGACACCACGGGGGGGGGAAACGGGGG	1
HSV1and2-v4	v4C001798._6651to6770	TGGGGGGGGGTGACCGGCGCGTGGGGGCGGTGGGCGTATGGGCCCGACCCGCGCCTGCCCCCCCTGGGAACGACGCCCCCGGACGACACCACGGGGGGGGGAAACGGGGGTGGGTGGAAG	1
HSV1and2-v4	v4C001798._6661to6780	TGACCGGCGCGTGGGGGCGGTGGGCGTATGGGCCCGACCCGCGCCTGCCCCCCCTGGGAACGACGCCCCCGGACGACACCACGGGGGGGGGAAACGGGGGTGGGTGGAAGGGAAGAGGAA	1
HSV1and2-v4	v4C001798._6671to6790	GTGGGGGCGGTGGGCGTATGGGCCCGACCCGCGCCTGCCCCCCCTGGGAACGACGCCCCCGGACGACACCACGGGGGGGGGAAACGGGGGTGGGTGGAAGGGAAGAGGAAGGAGAAAGGG	1
HSV1and2-v4	v4C001798._6681to6800	TGGGCGTATGGGCCCGACCCGCGCCTGCCCCCCCTGGGAACGACGCCCCCGGACGACACCACGGGGGGGGGAAACGGGGGTGGGTGGAAGGGAAGAGGAAGGAGAAAGGGGGGGTGGATC	1
HSV1and2-v4	v4C001798._6691to6810	GGCCCGACCCGCGCCTGCCCCCCCTGGGAACGACGCCCCCGGACGACACCACGGGGGGGGGAAACGGGGGTGGGTGGAAGGGAAGAGGAAGGAGAAAGGGGGGGTGGATCCGAACACGCC	1
HSV1and2-v4	v4C001798._6701to6820	GCGCCTGCCCCCCCTGGGAACGACGCCCCCGGACGACACCACGGGGGGGGGAAACGGGGGTGGGTGGAAGGGAAGAGGAAGGAGAAAGGGGGGGTGGATCCGAACACGCCGGATCCGCGA	1
HSV1and2-v4	v4C001798._6711to6830	CCCCTGGGAACGACGCCCCCGGACGACACCACGGGGGGGGGAAACGGGGGTGGGTGGAAGGGAAGAGGAAGGAGAAAGGGGGGGTGGATCCGAACACGCCGGATCCGCGAAAATAATAAC	1
HSV1and2-v4	v4C001798._6721to6840	CGACGCCCCCGGACGACACCACGGGGGGGGGAAACGGGGGTGGGTGGAAGGGAAGAGGAAGGAGAAAGGGGGGGTGGATCCGAACACGCCGGATCCGCGAAAATAATAACAAAACAAACA	1
HSV1and2-v4	v4C001798._6731to6850	GGACGACACCACGGGGGGGGGAAACGGGGGTGGGTGGAAGGGAAGAGGAAGGAGAAAGGGGGGGTGGATCCGAACACGCCGGATCCGCGAAAATAATAACAAAACAAACAAAAACAGAAA	1
HSV1and2-v4	v4C001798._6741to6860	ACGGGGGGGGGAAACGGGGGTGGGTGGAAGGGAAGAGGAAGGAGAAAGGGGGGGTGGATCCGAACACGCCGGATCCGCGAAAATAATAACAAAACAAACAAAAACAGAAACAAAAACAAA	1
HSV1and2-v4	v4C001798._6751to6870	GAAACGGGGGTGGGTGGAAGGGAAGAGGAAGGAGAAAGGGGGGGTGGATCCGAACACGCCGGATCCGCGAAAATAATAACAAAACAAACAAAAACAGAAACAAAAACAAAAACACCTAGA	1
HSV1and2-v4	v4C001798._6761to6880	TGGGTGGAAGGGAAGAGGAAGGAGAAAGGGGGGGTGGATCCGAACACGCCGGATCCGCGAAAATAATAACAAAACAAACAAAAACAGAAACAAAAACAAAAACACCTAGAAAAAAAGGAT	1
HSV1and2-v4	v4C001798._6771to6890	GGAAGAGGAAGGAGAAAGGGGGGGTGGATCCGAACACGCCGGATCCGCGAAAATAATAACAAAACAAACAAAAACAGAAACAAAAACAAAAACACCTAGAAAAAAAGGATACGGGTTGGC	1
HSV1and2-v4	v4C001798._6781to6900	GGAGAAAGGGGGGGTGGATCCGAACACGCCGGATCCGCGAAAATAATAACAAAACAAACAAAAACAGAAACAAAAACAAAAACACCTAGAAAAAAAGGATACGGGTTGGCTCGCGGGCGG	1
HSV1and2-v4	v4C001798._6791to6910	GGGGTGGATCCGAACACGCCGGATCCGCGAAAATAATAACAAAACAAACAAAAACAGAAACAAAAACAAAAACACCTAGAAAAAAAGGATACGGGTTGGCTCGCGGGCGGTGCGGCTGAC	1
HSV1and2-v4	v4C001798._6801to6920	CGAACACGCCGGATCCGCGAAAATAATAACAAAACAAACAAAAACAGAAACAAAAACAAAAACACCTAGAAAAAAAGGATACGGGTTGGCTCGCGGGCGGTGCGGCTGACCTGCCTGCCC	1
HSV1and2-v4	v4C001798._6811to6930	GGATCCGCGAAAATAATAACAAAACAAACAAAAACAGAAACAAAAACAAAAACACCTAGAAAAAAAGGATACGGGTTGGCTCGCGGGCGGTGCGGCTGACCTGCCTGCCCTTTCTGGGAC	1
HSV1and2-v4	v4C001798._6821to6940	AAATAATAACAAAACAAACAAAAACAGAAACAAAAACAAAAACACCTAGAAAAAAAGGATACGGGTTGGCTCGCGGGCGGTGCGGCTGACCTGCCTGCCCTTTCTGGGACCCCCGCCTCG	1
HSV1and2-v4	v4C001798._6831to6950	AAAACAAACAAAAACAGAAACAAAAACAAAAACACCTAGAAAAAAAGGATACGGGTTGGCTCGCGGGCGGTGCGGCTGACCTGCCTGCCCTTTCTGGGACCCCCGCCTCGTGTTTCTTGA	1
HSV1and2-v4	v4C001798._6841to6960	AAAACAGAAACAAAAACAAAAACACCTAGAAAAAAAGGATACGGGTTGGCTCGCGGGCGGTGCGGCTGACCTGCCTGCCCTTTCTGGGACCCCCGCCTCGTGTTTCTTGAAAGGGGGAGG	1
HSV1and2-v4	v4C001798._6851to6970	CAAAAACAAAAACACCTAGAAAAAAAGGATACGGGTTGGCTCGCGGGCGGTGCGGCTGACCTGCCTGCCCTTTCTGGGACCCCCGCCTCGTGTTTCTTGAAAGGGGGAGGAAGAACAGTT	1
HSV1and2-v4	v4C001798._6861to6980	AACACCTAGAAAAAAAGGATACGGGTTGGCTCGCGGGCGGTGCGGCTGACCTGCCTGCCCTTTCTGGGACCCCCGCCTCGTGTTTCTTGAAAGGGGGAGGAAGAACAGTTCTCCCCCAAC	1
HSV1and2-v4	v4C001798._6871to6990	AAAAAAGGATACGGGTTGGCTCGCGGGCGGTGCGGCTGACCTGCCTGCCCTTTCTGGGACCCCCGCCTCGTGTTTCTTGAAAGGGGGAGGAAGAACAGTTCTCCCCCAACCCCTGCTCTC	1
HSV1and2-v4	v4C001798._6881to7000	ACGGGTTGGCTCGCGGGCGGTGCGGCTGACCTGCCTGCCCTTTCTGGGACCCCCGCCTCGTGTTTCTTGAAAGGGGGAGGAAGAACAGTTCTCCCCCAACCCCTGCTCTCTTCTCTCTTC	1
HSV1and2-v4	v4C001798._6891to7010	TCGCGGGCGGTGCGGCTGACCTGCCTGCCCTTTCTGGGACCCCCGCCTCGTGTTTCTTGAAAGGGGGAGGAAGAACAGTTCTCCCCCAACCCCTGCTCTCTTCTCTCTTCCGCCCGCCCC	1
HSV1and2-v4	v4C001798._6901to7020	TGCGGCTGACCTGCCTGCCCTTTCTGGGACCCCCGCCTCGTGTTTCTTGAAAGGGGGAGGAAGAACAGTTCTCCCCCAACCCCTGCTCTCTTCTCTCTTCCGCCCGCCCCCCCCCCCTCT	1
HSV1and2-v4	v4C001798._6911to7030	CTGCCTGCCCTTTCTGGGACCCCCGCCTCGTGTTTCTTGAAAGGGGGAGGAAGAACAGTTCTCCCCCAACCCCTGCTCTCTTCTCTCTTCCGCCCGCCCCCCCCCCCTCTCCCGCCGCCT	1
HSV1and2-v4	v4C001798._6921to7040	TTTCTGGGACCCCCGCCTCGTGTTTCTTGAAAGGGGGAGGAAGAACAGTTCTCCCCCAACCCCTGCTCTCTTCTCTCTTCCGCCCGCCCCCCCCCCCTCTCCCGCCGCCTCAGCAGAAGC	1
HSV1and2-v4	v4C001798._6931to7050	CCCCGCCTCGTGTTTCTTGAAAGGGGGAGGAAGAACAGTTCTCCCCCAACCCCTGCTCTCTTCTCTCTTCCGCCCGCCCCCCCCCCCTCTCCCGCCGCCTCAGCAGAAGCTCACCTGTAC	1
HSV1and2-v4	v4C001798._6941to7060	TGTTTCTTGAAAGGGGGAGGAAGAACAGTTCTCCCCCAACCCCTGCTCTCTTCTCTCTTCCGCCCGCCCCCCCCCCCTCTCCCGCCGCCTCAGCAGAAGCTCACCTGTACGACCCTAAAC	1
HSV1and2-v4	v4C001798._6951to7070	AAGGGGGAGGAAGAACAGTTCTCCCCCAACCCCTGCTCTCTTCTCTCTTCCGCCCGCCCCCCCCCCCTCTCCCGCCGCCTCAGCAGAAGCTCACCTGTACGACCCTAAACCTACCTGCGA	1
HSV1and2-v4	v4C001798._6961to7080	AAGAACAGTTCTCCCCCAACCCCTGCTCTCTTCTCTCTTCCGCCCGCCCCCCCCCCCTCTCCCGCCGCCTCAGCAGAAGCTCACCTGTACGACCCTAAACCTACCTGCGAGAACGCGCGG	1
HSV1and2-v4	v4C001798._6971to7090	CTCCCCCAACCCCTGCTCTCTTCTCTCTTCCGCCCGCCCCCCCCCCCTCTCCCGCCGCCTCAGCAGAAGCTCACCTGTACGACCCTAAACCTACCTGCGAGAACGCGCGGCGTTCGAGGG	1
HSV1and2-v4	v4C001798._6981to7100	CCCTGCTCTCTTCTCTCTTCCGCCCGCCCCCCCCCCCTCTCCCGCCGCCTCAGCAGAAGCTCACCTGTACGACCCTAAACCTACCTGCGAGAACGCGCGGCGTTCGAGGGGCGCGCTCTC	1
HSV1and2-v4	v4C001798._6991to7110	TTCTCTCTTCCGCCCGCCCCCCCCCCCTCTCCCGCCGCCTCAGCAGAAGCTCACCTGTACGACCCTAAACCTACCTGCGAGAACGCGCGGCGTTCGAGGGGCGCGCTCTCTCACACGAGA	1
HSV1and2-v4	v4C001798._7001to7120	CGCCCGCCCCCCCCCCCTCTCCCGCCGCCTCAGCAGAAGCTCACCTGTACGACCCTAAACCTACCTGCGAGAACGCGCGGCGTTCGAGGGGCGCGCTCTCTCACACGAGACACACGCAGG	1
HSV1and2-v4	v4C001798._7011to7130	CCCCCCCTCTCCCGCCGCCTCAGCAGAAGCTCACCTGTACGACCCTAAACCTACCTGCGAGAACGCGCGGCGTTCGAGGGGCGCGCTCTCTCACACGAGACACACGCAGGCGCCCCCCCC	1
HSV1and2-v4	v4C001798._7021to7140	CCCGCCGCCTCAGCAGAAGCTCACCTGTACGACCCTAAACCTACCTGCGAGAACGCGCGGCGTTCGAGGGGCGCGCTCTCTCACACGAGACACACGCAGGCGCCCCCCCCCCCCGGAGCC	1
HSV1and2-v4	v4C001798._7031to7150	CAGCAGAAGCTCACCTGTACGACCCTAAACCTACCTGCGAGAACGCGCGGCGTTCGAGGGGCGCGCTCTCTCACACGAGACACACGCAGGCGCCCCCCCCCCCCGGAGCCTGGGTCCCCC	1
HSV1and2-v4	v4C001798._7041to7160	TCACCTGTACGACCCTAAACCTACCTGCGAGAACGCGCGGCGTTCGAGGGGCGCGCTCTCTCACACGAGACACACGCAGGCGCCCCCCCCCCCCGGAGCCTGGGTCCCCCGGCGGACGGC	1
HSV1and2-v4	v4C001798._7051to7170	GACCCTAAACCTACCTGCGAGAACGCGCGGCGTTCGAGGGGCGCGCTCTCTCACACGAGACACACGCAGGCGCCCCCCCCCCCCGGAGCCTGGGTCCCCCGGCGGACGGCTCACGCGGCG	1
HSV1and2-v4	v4C001798._7061to7180	CTACCTGCGAGAACGCGCGGCGTTCGAGGGGCGCGCTCTCTCACACGAGACACACGCAGGCGCCCCCCCCCCCCGGAGCCTGGGTCCCCCGGCGGACGGCTCACGCGGCGCGGCGTCTCG	1
HSV1and2-v4	v4C001798._7071to7190	GAACGCGCGGCGTTCGAGGGGCGCGCTCTCTCACACGAGACACACGCAGGCGCCCCCCCCCCCCGGAGCCTGGGTCCCCCGGCGGACGGCTCACGCGGCGCGGCGTCTCGGTGGGACGCG	1
HSV1and2-v4	v4C001798._7081to7200	CGTTCGAGGGGCGCGCTCTCTCACACGAGACACACGCAGGCGCCCCCCCCCCCCGGAGCCTGGGTCCCCCGGCGGACGGCTCACGCGGCGCGGCGTCTCGGTGGGACGCGGGCAGAGGGC	1
HSV1and2-v4	v4C001798._7091to7210	GCGCGCTCTCTCACACGAGACACACGCAGGCGCCCCCCCCCCCCGGAGCCTGGGTCCCCCGGCGGACGGCTCACGCGGCGCGGCGTCTCGGTGGGACGCGGGCAGAGGGCGGCGGCGGCG	1
HSV1and2-v4	v4C001798._7101to7220	TCACACGAGACACACGCAGGCGCCCCCCCCCCCCGGAGCCTGGGTCCCCCGGCGGACGGCTCACGCGGCGCGGCGTCTCGGTGGGACGCGGGCAGAGGGCGGCGGCGGCGGGGGGGGGGG	1
HSV1and2-v4	v4C001798._7111to7230	CACACGCAGGCGCCCCCCCCCCCCGGAGCCTGGGTCCCCCGGCGGACGGCTCACGCGGCGCGGCGTCTCGGTGGGACGCGGGCAGAGGGCGGCGGCGGCGGGGGGGGGGGGGAAATGTGA	1
HSV1and2-v4	v4C001798._7121to7240	CGCCCCCCCCCCCCGGAGCCTGGGTCCCCCGGCGGACGGCTCACGCGGCGCGGCGTCTCGGTGGGACGCGGGCAGAGGGCGGCGGCGGCGGGGGGGGGGGGGAAATGTGAGGAGAGCGAG	1
HSV1and2-v4	v4C001798._7131to7250	CCCCGGAGCCTGGGTCCCCCGGCGGACGGCTCACGCGGCGCGGCGTCTCGGTGGGACGCGGGCAGAGGGCGGCGGCGGCGGGGGGGGGGGGGAAATGTGAGGAGAGCGAGACAGAGAGAG	1
HSV1and2-v4	v4C001798._7141to7260	TGGGTCCCCCGGCGGACGGCTCACGCGGCGCGGCGTCTCGGTGGGACGCGGGCAGAGGGCGGCGGCGGCGGGGGGGGGGGGGAAATGTGAGGAGAGCGAGACAGAGAGAGAGAAGGAAGA	1
HSV1and2-v4	v4C001798._7151to7270	GGCGGACGGCTCACGCGGCGCGGCGTCTCGGTGGGACGCGGGCAGAGGGCGGCGGCGGCGGGGGGGGGGGGGAAATGTGAGGAGAGCGAGACAGAGAGAGAGAAGGAAGAGGGAAGGGGC	1
HSV1and2-v4	v4C001798._7161to7280	TCACGCGGCGCGGCGTCTCGGTGGGACGCGGGCAGAGGGCGGCGGCGGCGGGGGGGGGGGGGAAATGTGAGGAGAGCGAGACAGAGAGAGAGAAGGAAGAGGGAAGGGGCGCGGCGGGAC	1
HSV1and2-v4	v4C001798._7171to7290	CGGCGTCTCGGTGGGACGCGGGCAGAGGGCGGCGGCGGCGGGGGGGGGGGGGAAATGTGAGGAGAGCGAGACAGAGAGAGAGAAGGAAGAGGGAAGGGGCGCGGCGGGACGGGGGAAGAC	1
HSV1and2-v4	v4C001798._7181to7300	GTGGGACGCGGGCAGAGGGCGGCGGCGGCGGGGGGGGGGGGGAAATGTGAGGAGAGCGAGACAGAGAGAGAGAAGGAAGAGGGAAGGGGCGCGGCGGGACGGGGGAAGACGAGGAGAAGG	1
HSV1and2-v4	v4C001798._7191to7310	GGCAGAGGGCGGCGGCGGCGGGGGGGGGGGGGAAATGTGAGGAGAGCGAGACAGAGAGAGAGAAGGAAGAGGGAAGGGGCGCGGCGGGACGGGGGAAGACGAGGAGAAGGGAAGGGGCGA	1
HSV1and2-v4	v4C001798._7201to7320	GGCGGCGGCGGGGGGGGGGGGGAAATGTGAGGAGAGCGAGACAGAGAGAGAGAAGGAAGAGGGAAGGGGCGCGGCGGGACGGGGGAAGACGAGGAGAAGGGAAGGGGCGAGGGTCGGGCC	1
HSV1and2-v4	v4C001798._7211to7330	GGGGGGGGGGGGAAATGTGAGGAGAGCGAGACAGAGAGAGAGAAGGAAGAGGGAAGGGGCGCGGCGGGACGGGGGAAGACGAGGAGAAGGGAAGGGGCGAGGGTCGGGCCCGGGAGCGGG	1
HSV1and2-v4	v4C001798._7221to7340	GGAAATGTGAGGAGAGCGAGACAGAGAGAGAGAAGGAAGAGGGAAGGGGCGCGGCGGGACGGGGGAAGACGAGGAGAAGGGAAGGGGCGAGGGTCGGGCCCGGGAGCGGGGCGGCCGGGA	1
HSV1and2-v4	v4C001798._7231to7350	GGAGAGCGAGACAGAGAGAGAGAAGGAAGAGGGAAGGGGCGCGGCGGGACGGGGGAAGACGAGGAGAAGGGAAGGGGCGAGGGTCGGGCCCGGGAGCGGGGCGGCCGGGAGGGAGAAGAA	1
HSV1and2-v4	v4C001798._7241to7360	ACAGAGAGAGAGAAGGAAGAGGGAAGGGGCGCGGCGGGACGGGGGAAGACGAGGAGAAGGGAAGGGGCGAGGGTCGGGCCCGGGAGCGGGGCGGCCGGGAGGGAGAAGAAACGGAACGCG	1
HSV1and2-v4	v4C001798._7251to7370	AGAAGGAAGAGGGAAGGGGCGCGGCGGGACGGGGGAAGACGAGGAGAAGGGAAGGGGCGAGGGTCGGGCCCGGGAGCGGGGCGGCCGGGAGGGAGAAGAAACGGAACGCGGAAACGCCGC	1
HSV1and2-v4	v4C001798._7261to7380	GGGAAGGGGCGCGGCGGGACGGGGGAAGACGAGGAGAAGGGAAGGGGCGAGGGTCGGGCCCGGGAGCGGGGCGGCCGGGAGGGAGAAGAAACGGAACGCGGAAACGCCGCCGGCGCGGCC	1
HSV1and2-v4	v4C001798._7271to7390	GCGGCGGGACGGGGGAAGACGAGGAGAAGGGAAGGGGCGAGGGTCGGGCCCGGGAGCGGGGCGGCCGGGAGGGAGAAGAAACGGAACGCGGAAACGCCGCCGGCGCGGCCCGGGGCCCCG	1
HSV1and2-v4	v4C001798._7281to7400	GGGGGAAGACGAGGAGAAGGGAAGGGGCGAGGGTCGGGCCCGGGAGCGGGGCGGCCGGGAGGGAGAAGAAACGGAACGCGGAAACGCCGCCGGCGCGGCCCGGGGCCCCGGGGCCCCCGC	1
HSV1and2-v4	v4C001798._7291to7410	GAGGAGAAGGGAAGGGGCGAGGGTCGGGCCCGGGAGCGGGGCGGCCGGGAGGGAGAAGAAACGGAACGCGGAAACGCCGCCGGCGCGGCCCGGGGCCCCGGGGCCCCCGCGCTCCGCCGG	1
HSV1and2-v4	v4C001798._7301to7420	GAAGGGGCGAGGGTCGGGCCCGGGAGCGGGGCGGCCGGGAGGGAGAAGAAACGGAACGCGGAAACGCCGCCGGCGCGGCCCGGGGCCCCGGGGCCCCCGCGCTCCGCCGGGGGCCCGGGC	1
HSV1and2-v4	v4C001798._7311to7430	GGGTCGGGCCCGGGAGCGGGGCGGCCGGGAGGGAGAAGAAACGGAACGCGGAAACGCCGCCGGCGCGGCCCGGGGCCCCGGGGCCCCCGCGCTCCGCCGGGGGCCCGGGCCGGACCGCCG	1
HSV1and2-v4	v4C001798._7321to7440	CGGGAGCGGGGCGGCCGGGAGGGAGAAGAAACGGAACGCGGAAACGCCGCCGGCGCGGCCCGGGGCCCCGGGGCCCCCGCGCTCCGCCGGGGGCCCGGGCCGGACCGCCGGGCGGGGGAC	1
HSV1and2-v4	v4C001798._7331to7450	GCGGCCGGGAGGGAGAAGAAACGGAACGCGGAAACGCCGCCGGCGCGGCCCGGGGCCCCGGGGCCCCCGCGCTCCGCCGGGGGCCCGGGCCGGACCGCCGGGCGGGGGACGCCTTCCGCC	1
HSV1and2-v4	v4C001798._7341to7460	GGGAGAAGAAACGGAACGCGGAAACGCCGCCGGCGCGGCCCGGGGCCCCGGGGCCCCCGCGCTCCGCCGGGGGCCCGGGCCGGACCGCCGGGCGGGGGACGCCTTCCGCCCGGCGCCGGG	1
HSV1and2-v4	v4C001798._7351to7470	ACGGAACGCGGAAACGCCGCCGGCGCGGCCCGGGGCCCCGGGGCCCCCGCGCTCCGCCGGGGGCCCGGGCCGGACCGCCGGGCGGGGGACGCCTTCCGCCCGGCGCCGGGCGGCTACCCG	1
HSV1and2-v4	v4C001798._7361to7480	GAAACGCCGCCGGCGCGGCCCGGGGCCCCGGGGCCCCCGCGCTCCGCCGGGGGCCCGGGCCGGACCGCCGGGCGGGGGACGCCTTCCGCCCGGCGCCGGGCGGCTACCCGGGACCCCCGG	1
HSV1and2-v4	v4C001798._7371to7490	CGGCGCGGCCCGGGGCCCCGGGGCCCCCGCGCTCCGCCGGGGGCCCGGGCCGGACCGCCGGGCGGGGGACGCCTTCCGCCCGGCGCCGGGCGGCTACCCGGGACCCCCGGCCGGGAATCG	1
HSV1and2-v4	v4C001798._7381to7500	CGGGGCCCCGGGGCCCCCGCGCTCCGCCGGGGGCCCGGGCCGGACCGCCGGGCGGGGGACGCCTTCCGCCCGGCGCCGGGCGGCTACCCGGGACCCCCGGCCGGGAATCGAAAAAAGCCT	1
HSV1and2-v4	v4C001798._7391to7510	GGGCCCCCGCGCTCCGCCGGGGGCCCGGGCCGGACCGCCGGGCGGGGGACGCCTTCCGCCCGGCGCCGGGCGGCTACCCGGGACCCCCGGCCGGGAATCGAAAAAAGCCTCCGGGGGCCC	1
HSV1and2-v4	v4C001798._7401to7520	GCTCCGCCGGGGGCCCGGGCCGGACCGCCGGGCGGGGGACGCCTTCCGCCCGGCGCCGGGCGGCTACCCGGGACCCCCGGCCGGGAATCGAAAAAAGCCTCCGGGGGCCCCTTTCGCGCC	1
HSV1and2-v4	v4C001798._7411to7530	GGGCCCGGGCCGGACCGCCGGGCGGGGGACGCCTTCCGCCCGGCGCCGGGCGGCTACCCGGGACCCCCGGCCGGGAATCGAAAAAAGCCTCCGGGGGCCCCTTTCGCGCCTTTCGCGAAC	1
HSV1and2-v4	v4C001798._7421to7540	CGGACCGCCGGGCGGGGGACGCCTTCCGCCCGGCGCCGGGCGGCTACCCGGGACCCCCGGCCGGGAATCGAAAAAAGCCTCCGGGGGCCCCTTTCGCGCCTTTCGCGAACGCGCGGCGCC	1
HSV1and2-v4	v4C001798._7431to7550	GGCGGGGGACGCCTTCCGCCCGGCGCCGGGCGGCTACCCGGGACCCCCGGCCGGGAATCGAAAAAAGCCTCCGGGGGCCCCTTTCGCGCCTTTCGCGAACGCGCGGCGCCGGAGGGGGCG	1
HSV1and2-v4	v4C001798._7441to7560	GCCTTCCGCCCGGCGCCGGGCGGCTACCCGGGACCCCCGGCCGGGAATCGAAAAAAGCCTCCGGGGGCCCCTTTCGCGCCTTTCGCGAACGCGCGGCGCCGGAGGGGGCGGCCGCCGAGG	1
HSV1and2-v4	v4C001798._7451to7570	CGGCGCCGGGCGGCTACCCGGGACCCCCGGCCGGGAATCGAAAAAAGCCTCCGGGGGCCCCTTTCGCGCCTTTCGCGAACGCGCGGCGCCGGAGGGGGCGGCCGCCGAGGTGCGGGGGCC	1
HSV1and2-v4	v4C001798._7461to7580	CGGCTACCCGGGACCCCCGGCCGGGAATCGAAAAAAGCCTCCGGGGGCCCCTTTCGCGCCTTTCGCGAACGCGCGGCGCCGGAGGGGGCGGCCGCCGAGGTGCGGGGGCCCCTCCGGCCG	1
HSV1and2-v4	v4C001798._7471to7590	GGACCCCCGGCCGGGAATCGAAAAAAGCCTCCGGGGGCCCCTTTCGCGCCTTTCGCGAACGCGCGGCGCCGGAGGGGGCGGCCGCCGAGGTGCGGGGGCCCCTCCGGCCGGGGCGCACCT	1
HSV1and2-v4	v4C001798._7481to7600	CCGGGAATCGAAAAAAGCCTCCGGGGGCCCCTTTCGCGCCTTTCGCGAACGCGCGGCGCCGGAGGGGGCGGCCGCCGAGGTGCGGGGGCCCCTCCGGCCGGGGCGCACCTCGGCGGCCAA	1
HSV1and2-v4	v4C001798._7491to7610	AAAAAAGCCTCCGGGGGCCCCTTTCGCGCCTTTCGCGAACGCGCGGCGCCGGAGGGGGCGGCCGCCGAGGTGCGGGGGCCCCTCCGGCCGGGGCGCACCTCGGCGGCCAAGCCCCGGCCC	1
HSV1and2-v4	v4C001798._7501to7620	CCGGGGGCCCCTTTCGCGCCTTTCGCGAACGCGCGGCGCCGGAGGGGGCGGCCGCCGAGGTGCGGGGGCCCCTCCGGCCGGGGCGCACCTCGGCGGCCAAGCCCCGGCCCGCCCGGGGGT	1
HSV1and2-v4	v4C001798._7511to7630	CTTTCGCGCCTTTCGCGAACGCGCGGCGCCGGAGGGGGCGGCCGCCGAGGTGCGGGGGCCCCTCCGGCCGGGGCGCACCTCGGCGGCCAAGCCCCGGCCCGCCCGGGGGTCCCCGAGGCA	1
HSV1and2-v4	v4C001798._7521to7640	TTTCGCGAACGCGCGGCGCCGGAGGGGGCGGCCGCCGAGGTGCGGGGGCCCCTCCGGCCGGGGCGCACCTCGGCGGCCAAGCCCCGGCCCGCCCGGGGGTCCCCGAGGCAGAGGCGGACC	1
HSV1and2-v4	v4C001798._7531to7650	GCGCGGCGCCGGAGGGGGCGGCCGCCGAGGTGCGGGGGCCCCTCCGGCCGGGGCGCACCTCGGCGGCCAAGCCCCGGCCCGCCCGGGGGTCCCCGAGGCAGAGGCGGACCCTCGGAGGCG	1
HSV1and2-v4	v4C001798._7541to7660	GGAGGGGGCGGCCGCCGAGGTGCGGGGGCCCCTCCGGCCGGGGCGCACCTCGGCGGCCAAGCCCCGGCCCGCCCGGGGGTCCCCGAGGCAGAGGCGGACCCTCGGAGGCGCGGAAGAAGA	1
HSV1and2-v4	v4C001798._7551to7670	GCCGCCGAGGTGCGGGGGCCCCTCCGGCCGGGGCGCACCTCGGCGGCCAAGCCCCGGCCCGCCCGGGGGTCCCCGAGGCAGAGGCGGACCCTCGGAGGCGCGGAAGAAGACGGGAGGCGG	1
HSV1and2-v4	v4C001798._7561to7680	TGCGGGGGCCCCTCCGGCCGGGGCGCACCTCGGCGGCCAAGCCCCGGCCCGCCCGGGGGTCCCCGAGGCAGAGGCGGACCCTCGGAGGCGCGGAAGAAGACGGGAGGCGGGGGAAAAAAG	1
HSV1and2-v4	v4C001798._7571to7690	CCTCCGGCCGGGGCGCACCTCGGCGGCCAAGCCCCGGCCCGCCCGGGGGTCCCCGAGGCAGAGGCGGACCCTCGGAGGCGCGGAAGAAGACGGGAGGCGGGGGAAAAAAGGGGGAAGAGA	1
HSV1and2-v4	v4C001798._7581to7700	GGGCGCACCTCGGCGGCCAAGCCCCGGCCCGCCCGGGGGTCCCCGAGGCAGAGGCGGACCCTCGGAGGCGCGGAAGAAGACGGGAGGCGGGGGAAAAAAGGGGGAAGAGAGGGGGAGGTA	1
HSV1and2-v4	v4C001798._7591to7710	CGGCGGCCAAGCCCCGGCCCGCCCGGGGGTCCCCGAGGCAGAGGCGGACCCTCGGAGGCGCGGAAGAAGACGGGAGGCGGGGGAAAAAAGGGGGAAGAGAGGGGGAGGTAGGGAGGGGAG	1
HSV1and2-v4	v4C001798._7601to7720	GCCCCGGCCCGCCCGGGGGTCCCCGAGGCAGAGGCGGACCCTCGGAGGCGCGGAAGAAGACGGGAGGCGGGGGAAAAAAGGGGGAAGAGAGGGGGAGGTAGGGAGGGGAGAGGAGAAGGG	1
HSV1and2-v4	v4C001798._7611to7730	GCCCGGGGGTCCCCGAGGCAGAGGCGGACCCTCGGAGGCGCGGAAGAAGACGGGAGGCGGGGGAAAAAAGGGGGAAGAGAGGGGGAGGTAGGGAGGGGAGAGGAGAAGGGCGCGCCGGTG	1
HSV1and2-v4	v4C001798._7621to7740	CCCCGAGGCAGAGGCGGACCCTCGGAGGCGCGGAAGAAGACGGGAGGCGGGGGAAAAAAGGGGGAAGAGAGGGGGAGGTAGGGAGGGGAGAGGAGAAGGGCGCGCCGGTGCGCGGAGCAG	1
HSV1and2-v4	v4C001798._7631to7750	GAGGCGGACCCTCGGAGGCGCGGAAGAAGACGGGAGGCGGGGGAAAAAAGGGGGAAGAGAGGGGGAGGTAGGGAGGGGAGAGGAGAAGGGCGCGCCGGTGCGCGGAGCAGCCTTCCTTCT	1
HSV1and2-v4	v4C001798._7641to7760	CTCGGAGGCGCGGAAGAAGACGGGAGGCGGGGGAAAAAAGGGGGAAGAGAGGGGGAGGTAGGGAGGGGAGAGGAGAAGGGCGCGCCGGTGCGCGGAGCAGCCTTCCTTCTCCGGAGTCCC	1
HSV1and2-v4	v4C001798._7651to7770	CGGAAGAAGACGGGAGGCGGGGGAAAAAAGGGGGAAGAGAGGGGGAGGTAGGGAGGGGAGAGGAGAAGGGCGCGCCGGTGCGCGGAGCAGCCTTCCTTCTCCGGAGTCCCTCTCGATCGG	1
HSV1and2-v4	v4C001798._7661to7780	CGGGAGGCGGGGGAAAAAAGGGGGAAGAGAGGGGGAGGTAGGGAGGGGAGAGGAGAAGGGCGCGCCGGTGCGCGGAGCAGCCTTCCTTCTCCGGAGTCCCTCTCGATCGGCGGCGGGCCC	1
HSV1and2-v4	v4C001798._7671to7790	GGGAAAAAAGGGGGAAGAGAGGGGGAGGTAGGGAGGGGAGAGGAGAAGGGCGCGCCGGTGCGCGGAGCAGCCTTCCTTCTCCGGAGTCCCTCTCGATCGGCGGCGGGCCCCTGCGTTCGT	1
HSV1and2-v4	v4C001798._7681to7800	GGGGAAGAGAGGGGGAGGTAGGGAGGGGAGAGGAGAAGGGCGCGCCGGTGCGCGGAGCAGCCTTCCTTCTCCGGAGTCCCTCTCGATCGGCGGCGGGCCCCTGCGTTCGTTGCTGCCGCG	1
HSV1and2-v4	v4C001798._7691to7810	GGGGGAGGTAGGGAGGGGAGAGGAGAAGGGCGCGCCGGTGCGCGGAGCAGCCTTCCTTCTCCGGAGTCCCTCTCGATCGGCGGCGGGCCCCTGCGTTCGTTGCTGCCGCGCCCCCGGTTT	1
HSV1and2-v4	v4C001798._7701to7820	GGGAGGGGAGAGGAGAAGGGCGCGCCGGTGCGCGGAGCAGCCTTCCTTCTCCGGAGTCCCTCTCGATCGGCGGCGGGCCCCTGCGTTCGTTGCTGCCGCGCCCCCGGTTTTATAAAGACA	1
HSV1and2-v4	v4C001798._7711to7830	AGGAGAAGGGCGCGCCGGTGCGCGGAGCAGCCTTCCTTCTCCGGAGTCCCTCTCGATCGGCGGCGGGCCCCTGCGTTCGTTGCTGCCGCGCCCCCGGTTTTATAAAGACAGGGATGACGC	1
HSV1and2-v4	v4C001798._7721to7840	CGCGCCGGTGCGCGGAGCAGCCTTCCTTCTCCGGAGTCCCTCTCGATCGGCGGCGGGCCCCTGCGTTCGTTGCTGCCGCGCCCCCGGTTTTATAAAGACAGGGATGACGCAGCAGAAATG	1
HSV1and2-v4	v4C001798._7731to7850	CGCGGAGCAGCCTTCCTTCTCCGGAGTCCCTCTCGATCGGCGGCGGGCCCCTGCGTTCGTTGCTGCCGCGCCCCCGGTTTTATAAAGACAGGGATGACGCAGCAGAAATGCCCACAGCAA	1
HSV1and2-v4	v4C001798._7741to7860	CCTTCCTTCTCCGGAGTCCCTCTCGATCGGCGGCGGGCCCCTGCGTTCGTTGCTGCCGCGCCCCCGGTTTTATAAAGACAGGGATGACGCAGCAGAAATGCCCACAGCAACACGCGGGCG	1
HSV1and2-v4	v4C001798._7751to7870	CCGGAGTCCCTCTCGATCGGCGGCGGGCCCCTGCGTTCGTTGCTGCCGCGCCCCCGGTTTTATAAAGACAGGGATGACGCAGCAGAAATGCCCACAGCAACACGCGGGCGGGGCTCGGGC	1
HSV1and2-v4	v4C001798._7761to7880	TCTCGATCGGCGGCGGGCCCCTGCGTTCGTTGCTGCCGCGCCCCCGGTTTTATAAAGACAGGGATGACGCAGCAGAAATGCCCACAGCAACACGCGGGCGGGGCTCGGGCTCTCCGGCGG	1
HSV1and2-v4	v4C001798._7771to7890	CGGCGGGCCCCTGCGTTCGTTGCTGCCGCGCCCCCGGTTTTATAAAGACAGGGATGACGCAGCAGAAATGCCCACAGCAACACGCGGGCGGGGCTCGGGCTCTCCGGCGGCTTAATGGAT	1
HSV1and2-v4	v4C001798._7781to7900	CTGCGTTCGTTGCTGCCGCGCCCCCGGTTTTATAAAGACAGGGATGACGCAGCAGAAATGCCCACAGCAACACGCGGGCGGGGCTCGGGCTCTCCGGCGGCTTAATGGATCTCCGGGCAC	1
HSV1and2-v4	v4C001798._7791to7910	TGCTGCCGCGCCCCCGGTTTTATAAAGACAGGGATGACGCAGCAGAAATGCCCACAGCAACACGCGGGCGGGGCTCGGGCTCTCCGGCGGCTTAATGGATCTCCGGGCACGGCGCCCGCA	1
HSV1and2-v4	v4C001798._7801to7920	CCCCCGGTTTTATAAAGACAGGGATGACGCAGCAGAAATGCCCACAGCAACACGCGGGCGGGGCTCGGGCTCTCCGGCGGCTTAATGGATCTCCGGGCACGGCGCCCGCAACCGCAGAGC	1
HSV1and2-v4	v4C001798._7811to7930	TATAAAGACAGGGATGACGCAGCAGAAATGCCCACAGCAACACGCGGGCGGGGCTCGGGCTCTCCGGCGGCTTAATGGATCTCCGGGCACGGCGCCCGCAACCGCAGAGCACTCAGCTGG	1
HSV1and2-v4	v4C001798._7821to7940	GGGATGACGCAGCAGAAATGCCCACAGCAACACGCGGGCGGGGCTCGGGCTCTCCGGCGGCTTAATGGATCTCCGGGCACGGCGCCCGCAACCGCAGAGCACTCAGCTGGCGCGCCCCCC	1
HSV1and2-v4	v4C001798._7831to7950	AGCAGAAATGCCCACAGCAACACGCGGGCGGGGCTCGGGCTCTCCGGCGGCTTAATGGATCTCCGGGCACGGCGCCCGCAACCGCAGAGCACTCAGCTGGCGCGCCCCCCCCCAACGTGG	1
HSV1and2-v4	v4C001798._7841to7960	CCCACAGCAACACGCGGGCGGGGCTCGGGCTCTCCGGCGGCTTAATGGATCTCCGGGCACGGCGCCCGCAACCGCAGAGCACTCAGCTGGCGCGCCCCCCCCCAACGTGGGAGTGTTTAA	1
HSV1and2-v4	v4C001798._7851to7970	CACGCGGGCGGGGCTCGGGCTCTCCGGCGGCTTAATGGATCTCCGGGCACGGCGCCCGCAACCGCAGAGCACTCAGCTGGCGCGCCCCCCCCCAACGTGGGAGTGTTTAATGGAAGGGCG	1
HSV1and2-v4	v4C001798._7861to7980	GGGCTCGGGCTCTCCGGCGGCTTAATGGATCTCCGGGCACGGCGCCCGCAACCGCAGAGCACTCAGCTGGCGCGCCCCCCCCCAACGTGGGAGTGTTTAATGGAAGGGCGTGGGGCCGGC	1
HSV1and2-v4	v4C001798._7871to7990	TCTCCGGCGGCTTAATGGATCTCCGGGCACGGCGCCCGCAACCGCAGAGCACTCAGCTGGCGCGCCCCCCCCCAACGTGGGAGTGTTTAATGGAAGGGCGTGGGGCCGGCCGCCGGATGC	1
HSV1and2-v4	v4C001798._7881to8000	CTTAATGGATCTCCGGGCACGGCGCCCGCAACCGCAGAGCACTCAGCTGGCGCGCCCCCCCCCAACGTGGGAGTGTTTAATGGAAGGGCGTGGGGCCGGCCGCCGGATGCCCGCGGGGGC	1
HSV1and2-v4	v4C001798._7891to8010	CTCCGGGCACGGCGCCCGCAACCGCAGAGCACTCAGCTGGCGCGCCCCCCCCCAACGTGGGAGTGTTTAATGGAAGGGCGTGGGGCCGGCCGCCGGATGCCCGCGGGGGCCTAATGCGGC	1
HSV1and2-v4	v4C001798._7901to8020	GGCGCCCGCAACCGCAGAGCACTCAGCTGGCGCGCCCCCCCCCAACGTGGGAGTGTTTAATGGAAGGGCGTGGGGCCGGCCGCCGGATGCCCGCGGGGGCCTAATGCGGCGGGAGGCGTG	1
HSV1and2-v4	v4C001798._7911to8030	ACCGCAGAGCACTCAGCTGGCGCGCCCCCCCCCAACGTGGGAGTGTTTAATGGAAGGGCGTGGGGCCGGCCGCCGGATGCCCGCGGGGGCCTAATGCGGCGGGAGGCGTGGGCCGCTGGC	1
HSV1and2-v4	v4C001798._7921to8040	ACTCAGCTGGCGCGCCCCCCCCCAACGTGGGAGTGTTTAATGGAAGGGCGTGGGGCCGGCCGCCGGATGCCCGCGGGGGCCTAATGCGGCGGGAGGCGTGGGCCGCTGGCGCCGCGGCCC	1
HSV1and2-v4	v4C001798._7931to8050	CGCGCCCCCCCCCAACGTGGGAGTGTTTAATGGAAGGGCGTGGGGCCGGCCGCCGGATGCCCGCGGGGGCCTAATGCGGCGGGAGGCGTGGGCCGCTGGCGCCGCGGCCCGTCTGCTGGC	1
HSV1and2-v4	v4C001798._7941to8060	CCCAACGTGGGAGTGTTTAATGGAAGGGCGTGGGGCCGGCCGCCGGATGCCCGCGGGGGCCTAATGCGGCGGGAGGCGTGGGCCGCTGGCGCCGCGGCCCGTCTGCTGGCCCGCGGCCCG	1
HSV1and2-v4	v4C001798._7951to8070	GAGTGTTTAATGGAAGGGCGTGGGGCCGGCCGCCGGATGCCCGCGGGGGCCTAATGCGGCGGGAGGCGTGGGCCGCTGGCGCCGCGGCCCGTCTGCTGGCCCGCGGCCCGTCTGCTGGCC	1
HSV1and2-v4	v4C001798._7961to8080	TGGAAGGGCGTGGGGCCGGCCGCCGGATGCCCGCGGGGGCCTAATGCGGCGGGAGGCGTGGGCCGCTGGCGCCGCGGCCCGTCTGCTGGCCCGCGGCCCGTCTGCTGGCCCGCGGCCACG	1
HSV1and2-v4	v4C001798._7971to8090	TGGGGCCGGCCGCCGGATGCCCGCGGGGGCCTAATGCGGCGGGAGGCGTGGGCCGCTGGCGCCGCGGCCCGTCTGCTGGCCCGCGGCCCGTCTGCTGGCCCGCGGCCACGTAAACAATGA	1
HSV1and2-v4	v4C001798._7981to8100	CGCCGGATGCCCGCGGGGGCCTAATGCGGCGGGAGGCGTGGGCCGCTGGCGCCGCGGCCCGTCTGCTGGCCCGCGGCCCGTCTGCTGGCCCGCGGCCACGTAAACAATGACACAGGGGTT	1
HSV1and2-v4	v4C001798._7991to8110	CCGCGGGGGCCTAATGCGGCGGGAGGCGTGGGCCGCTGGCGCCGCGGCCCGTCTGCTGGCCCGCGGCCCGTCTGCTGGCCCGCGGCCACGTAAACAATGACACAGGGGTTCTCTCCGCCG	1
HSV1and2-v4	v4C001798._8001to8120	CTAATGCGGCGGGAGGCGTGGGCCGCTGGCGCCGCGGCCCGTCTGCTGGCCCGCGGCCCGTCTGCTGGCCCGCGGCCACGTAAACAATGACACAGGGGTTCTCTCCGCCGCGGCCGGCGC	1
HSV1and2-v4	v4C001798._8011to8130	GGGAGGCGTGGGCCGCTGGCGCCGCGGCCCGTCTGCTGGCCCGCGGCCCGTCTGCTGGCCCGCGGCCACGTAAACAATGACACAGGGGTTCTCTCCGCCGCGGCCGGCGCGGGGCGTTGC	1
HSV1and2-v4	v4C001798._8021to8140	GGCCGCTGGCGCCGCGGCCCGTCTGCTGGCCCGCGGCCCGTCTGCTGGCCCGCGGCCACGTAAACAATGACACAGGGGTTCTCTCCGCCGCGGCCGGCGCGGGGCGTTGCCGGCCCGGCC	1
HSV1and2-v4	v4C001798._8031to8150	GCCGCGGCCCGTCTGCTGGCCCGCGGCCCGTCTGCTGGCCCGCGGCCACGTAAACAATGACACAGGGGTTCTCTCCGCCGCGGCCGGCGCGGGGCGTTGCCGGCCCGGCCCGGCCCCGGA	1
HSV1and2-v4	v4C001798._8041to8160	GTCTGCTGGCCCGCGGCCCGTCTGCTGGCCCGCGGCCACGTAAACAATGACACAGGGGTTCTCTCCGCCGCGGCCGGCGCGGGGCGTTGCCGGCCCGGCCCGGCCCCGGAGCCCGCGGCG	1
HSV1and2-v4	v4C001798._8051to8170	CCGCGGCCCGTCTGCTGGCCCGCGGCCACGTAAACAATGACACAGGGGTTCTCTCCGCCGCGGCCGGCGCGGGGCGTTGCCGGCCCGGCCCGGCCCCGGAGCCCGCGGCGCTGCTCGGCT	1
HSV1and2-v4	v4C001798._8061to8180	TCTGCTGGCCCGCGGCCACGTAAACAATGACACAGGGGTTCTCTCCGCCGCGGCCGGCGCGGGGCGTTGCCGGCCCGGCCCGGCCCCGGAGCCCGCGGCGCTGCTCGGCTGCGGCCGCGG	1
HSV1and2-v4	v4C001798._8071to8190	CGCGGCCACGTAAACAATGACACAGGGGTTCTCTCCGCCGCGGCCGGCGCGGGGCGTTGCCGGCCCGGCCCGGCCCCGGAGCCCGCGGCGCTGCTCGGCTGCGGCCGCGGGCTCCGGGGG	1
HSV1and2-v4	v4C001798._8081to8200	TAAACAATGACACAGGGGTTCTCTCCGCCGCGGCCGGCGCGGGGCGTTGCCGGCCCGGCCCGGCCCCGGAGCCCGCGGCGCTGCTCGGCTGCGGCCGCGGGCTCCGGGGGCTCCGCACTC	1
HSV1and2-v4	v4C001798._8091to8210	CACAGGGGTTCTCTCCGCCGCGGCCGGCGCGGGGCGTTGCCGGCCCGGCCCGGCCCCGGAGCCCGCGGCGCTGCTCGGCTGCGGCCGCGGGCTCCGGGGGCTCCGCACTCTGCCCGGCTC	1
HSV1and2-v4	v4C001798._8101to8220	CTCTCCGCCGCGGCCGGCGCGGGGCGTTGCCGGCCCGGCCCGGCCCCGGAGCCCGCGGCGCTGCTCGGCTGCGGCCGCGGGCTCCGGGGGCTCCGCACTCTGCCCGGCTCGCCCCGTCCC	1
HSV1and2-v4	v4C001798._8111to8230	CGGCCGGCGCGGGGCGTTGCCGGCCCGGCCCGGCCCCGGAGCCCGCGGCGCTGCTCGGCTGCGGCCGCGGGCTCCGGGGGCTCCGCACTCTGCCCGGCTCGCCCCGTCCCCCCTCTTGCT	1
HSV1and2-v4	v4C001798._8121to8240	GGGGCGTTGCCGGCCCGGCCCGGCCCCGGAGCCCGCGGCGCTGCTCGGCTGCGGCCGCGGGCTCCGGGGGCTCCGCACTCTGCCCGGCTCGCCCCGTCCCCCCTCTTGCTGCTTTTCCGC	1
HSV1and2-v4	v4C001798._8131to8250	CGGCCCGGCCCGGCCCCGGAGCCCGCGGCGCTGCTCGGCTGCGGCCGCGGGCTCCGGGGGCTCCGCACTCTGCCCGGCTCGCCCCGTCCCCCCTCTTGCTGCTTTTCCGCGCGCCTCTCT	1
HSV1and2-v4	v4C001798._8141to8260	CGGCCCCGGAGCCCGCGGCGCTGCTCGGCTGCGGCCGCGGGCTCCGGGGGCTCCGCACTCTGCCCGGCTCGCCCCGTCCCCCCTCTTGCTGCTTTTCCGCGCGCCTCTCTTTCCCGTTGC	1
HSV1and2-v4	v4C001798._8151to8270	GCCCGCGGCGCTGCTCGGCTGCGGCCGCGGGCTCCGGGGGCTCCGCACTCTGCCCGGCTCGCCCCGTCCCCCCTCTTGCTGCTTTTCCGCGCGCCTCTCTTTCCCGTTGCTTTCCCTCTC	1
HSV1and2-v4	v4C001798._8161to8280	CTGCTCGGCTGCGGCCGCGGGCTCCGGGGGCTCCGCACTCTGCCCGGCTCGCCCCGTCCCCCCTCTTGCTGCTTTTCCGCGCGCCTCTCTTTCCCGTTGCTTTCCCTCTCCCCCCCCCCC	1
HSV1and2-v4	v4C001798._8171to8290	GCGGCCGCGGGCTCCGGGGGCTCCGCACTCTGCCCGGCTCGCCCCGTCCCCCCTCTTGCTGCTTTTCCGCGCGCCTCTCTTTCCCGTTGCTTTCCCTCTCCCCCCCCCCCCCTCTCTCTC	1
HSV1and2-v4	v4C001798._8181to8300	GCTCCGGGGGCTCCGCACTCTGCCCGGCTCGCCCCGTCCCCCCTCTTGCTGCTTTTCCGCGCGCCTCTCTTTCCCGTTGCTTTCCCTCTCCCCCCCCCCCCCTCTCTCTCTCTCTCTCTC	1
HSV1and2-v4	v4C001798._8191to8310	CTCCGCACTCTGCCCGGCTCGCCCCGTCCCCCCTCTTGCTGCTTTTCCGCGCGCCTCTCTTTCCCGTTGCTTTCCCTCTCCCCCCCCCCCCCTCTCTCTCTCTCTCTCTCTCTCTCCGCC	1
HSV1and2-v4	v4C001798._8201to8320	TGCCCGGCTCGCCCCGTCCCCCCTCTTGCTGCTTTTCCGCGCGCCTCTCTTTCCCGTTGCTTTCCCTCTCCCCCCCCCCCCCTCTCTCTCTCTCTCTCTCTCTCTCCGCCATCCTCCCGC	1
HSV1and2-v4	v4C001798._8211to8330	GCCCCGTCCCCCCTCTTGCTGCTTTTCCGCGCGCCTCTCTTTCCCGTTGCTTTCCCTCTCCCCCCCCCCCCCTCTCTCTCTCTCTCTCTCTCTCTCCGCCATCCTCCCGCCCGGCCGCCC	1
HSV1and2-v4	v4C001798._8221to8340	CCCTCTTGCTGCTTTTCCGCGCGCCTCTCTTTCCCGTTGCTTTCCCTCTCCCCCCCCCCCCCTCTCTCTCTCTCTCTCTCTCTCTCCGCCATCCTCCCGCCCGGCCGCCCACTCCCCGCT	1
HSV1and2-v4	v4C001798._8231to8350	GCTTTTCCGCGCGCCTCTCTTTCCCGTTGCTTTCCCTCTCCCCCCCCCCCCCTCTCTCTCTCTCTCTCTCTCTCTCCGCCATCCTCCCGCCCGGCCGCCCACTCCCCGCTCGGCCTCTCC	1
HSV1and2-v4	v4C001798._8241to8360	GCGCCTCTCTTTCCCGTTGCTTTCCCTCTCCCCCCCCCCCCCTCTCTCTCTCTCTCTCTCTCTCTCCGCCATCCTCCCGCCCGGCCGCCCACTCCCCGCTCGGCCTCTCCGGCTGCGGTG	1
HSV1and2-v4	v4C001798._8251to8370	TTCCCGTTGCTTTCCCTCTCCCCCCCCCCCCCTCTCTCTCTCTCTCTCTCTCTCTCCGCCATCCTCCCGCCCGGCCGCCCACTCCCCGCTCGGCCTCTCCGGCTGCGGTGCTTGGGTCTC	1
HSV1and2-v4	v4C001798._8261to8380	TTTCCCTCTCCCCCCCCCCCCCTCTCTCTCTCTCTCTCTCTCTCTCCGCCATCCTCCCGCCCGGCCGCCCACTCCCCGCTCGGCCTCTCCGGCTGCGGTGCTTGGGTCTCCTTCGTCGGG	1
HSV1and2-v4	v4C001798._8271to8390	CCCCCCCCCCCCTCTCTCTCTCTCTCTCTCTCTCTCCGCCATCCTCCCGCCCGGCCGCCCACTCCCCGCTCGGCCTCTCCGGCTGCGGTGCTTGGGTCTCCTTCGTCGGGCGGCGGGGGG	1
HSV1and2-v4	v4C001798._8281to8400	CCTCTCTCTCTCTCTCTCTCTCTCTCCGCCATCCTCCCGCCCGGCCGCCCACTCCCCGCTCGGCCTCTCCGGCTGCGGTGCTTGGGTCTCCTTCGTCGGGCGGCGGGGGGGGGGCGTCGG	1
HSV1and2-v4	v4C001798._8291to8410	TCTCTCTCTCTCTCTCCGCCATCCTCCCGCCCGGCCGCCCACTCCCCGCTCGGCCTCTCCGGCTGCGGTGCTTGGGTCTCCTTCGTCGGGCGGCGGGGGGGGGGCGTCGGGACTCGCGGA	1
HSV1and2-v4	v4C001798._8301to8420	TCTCTCCGCCATCCTCCCGCCCGGCCGCCCACTCCCCGCTCGGCCTCTCCGGCTGCGGTGCTTGGGTCTCCTTCGTCGGGCGGCGGGGGGGGGGCGTCGGGACTCGCGGAGGGCCGGAGA	1
HSV1and2-v4	v4C001798._8311to8430	ATCCTCCCGCCCGGCCGCCCACTCCCCGCTCGGCCTCTCCGGCTGCGGTGCTTGGGTCTCCTTCGTCGGGCGGCGGGGGGGGGGCGTCGGGACTCGCGGAGGGCCGGAGAATGGAAGGCG	1
HSV1and2-v4	v4C001798._8321to8440	CCGGCCGCCCACTCCCCGCTCGGCCTCTCCGGCTGCGGTGCTTGGGTCTCCTTCGTCGGGCGGCGGGGGGGGGGCGTCGGGACTCGCGGAGGGCCGGAGAATGGAAGGCGAGGGGATGCA	1
HSV1and2-v4	v4C001798._8331to8450	ACTCCCCGCTCGGCCTCTCCGGCTGCGGTGCTTGGGTCTCCTTCGTCGGGCGGCGGGGGGGGGGCGTCGGGACTCGCGGAGGGCCGGAGAATGGAAGGCGAGGGGATGCAGGAGGAGGAT	1
HSV1and2-v4	v4C001798._8341to8460	CGGCCTCTCCGGCTGCGGTGCTTGGGTCTCCTTCGTCGGGCGGCGGGGGGGGGGCGTCGGGACTCGCGGAGGGCCGGAGAATGGAAGGCGAGGGGATGCAGGAGGAGGATCGGGACTCCC	1
HSV1and2-v4	v4C001798._8351to8470	GGCTGCGGTGCTTGGGTCTCCTTCGTCGGGCGGCGGGGGGGGGGCGTCGGGACTCGCGGAGGGCCGGAGAATGGAAGGCGAGGGGATGCAGGAGGAGGATCGGGACTCCCCATCTTCTGC	1
HSV1and2-v4	v4C001798._8361to8480	CTTGGGTCTCCTTCGTCGGGCGGCGGGGGGGGGGCGTCGGGACTCGCGGAGGGCCGGAGAATGGAAGGCGAGGGGATGCAGGAGGAGGATCGGGACTCCCCATCTTCTGCCCTTCCATCC	1
HSV1and2-v4	v4C001798._8371to8490	CTTCGTCGGGCGGCGGGGGGGGGGCGTCGGGACTCGCGGAGGGCCGGAGAATGGAAGGCGAGGGGATGCAGGAGGAGGATCGGGACTCCCCATCTTCTGCCCTTCCATCCTCCGTTTTTC	1
HSV1and2-v4	v4C001798._8381to8500	CGGCGGGGGGGGGGCGTCGGGACTCGCGGAGGGCCGGAGAATGGAAGGCGAGGGGATGCAGGAGGAGGATCGGGACTCCCCATCTTCTGCCCTTCCATCCTCCGTTTTTCCGCTTTCCAC	1
HSV1and2-v4	v4C001798._8391to8510	GGGGCGTCGGGACTCGCGGAGGGCCGGAGAATGGAAGGCGAGGGGATGCAGGAGGAGGATCGGGACTCCCCATCTTCTGCCCTTCCATCCTCCGTTTTTCCGCTTTCCACCGCCGCCGCC	1
HSV1and2-v4	v4C001798._8401to8520	GACTCGCGGAGGGCCGGAGAATGGAAGGCGAGGGGATGCAGGAGGAGGATCGGGACTCCCCATCTTCTGCCCTTCCATCCTCCGTTTTTCCGCTTTCCACCGCCGCCGCCACCACCCCCC	1
HSV1and2-v4	v4C001798._8411to8530	GGGCCGGAGAATGGAAGGCGAGGGGATGCAGGAGGAGGATCGGGACTCCCCATCTTCTGCCCTTCCATCCTCCGTTTTTCCGCTTTCCACCGCCGCCGCCACCACCCCCCCTTCCTTCGC	1
HSV1and2-v4	v4C001798._8421to8540	ATGGAAGGCGAGGGGATGCAGGAGGAGGATCGGGACTCCCCATCTTCTGCCCTTCCATCCTCCGTTTTTCCGCTTTCCACCGCCGCCGCCACCACCCCCCCTTCCTTCGCCCGCCCGCCT	1
HSV1and2-v4	v4C001798._8431to8550	AGGGGATGCAGGAGGAGGATCGGGACTCCCCATCTTCTGCCCTTCCATCCTCCGTTTTTCCGCTTTCCACCGCCGCCGCCACCACCCCCCCTTCCTTCGCCCGCCCGCCTCGCCCCGGAC	1
HSV1and2-v4	v4C001798._8441to8560	GGAGGAGGATCGGGACTCCCCATCTTCTGCCCTTCCATCCTCCGTTTTTCCGCTTTCCACCGCCGCCGCCACCACCCCCCCTTCCTTCGCCCGCCCGCCTCGCCCCGGACCCCTCCCCCC	1
HSV1and2-v4	v4C001798._8451to8570	CGGGACTCCCCATCTTCTGCCCTTCCATCCTCCGTTTTTCCGCTTTCCACCGCCGCCGCCACCACCCCCCCTTCCTTCGCCCGCCCGCCTCGCCCCGGACCCCTCCCCCCCGTGTTCCCC	1
HSV1and2-v4	v4C001798._8461to8580	CATCTTCTGCCCTTCCATCCTCCGTTTTTCCGCTTTCCACCGCCGCCGCCACCACCCCCCCTTCCTTCGCCCGCCCGCCTCGCCCCGGACCCCTCCCCCCCGTGTTCCCCCCATCGTTCA	1
HSV1and2-v4	v4C001798._8471to8590	CCTTCCATCCTCCGTTTTTCCGCTTTCCACCGCCGCCGCCACCACCCCCCCTTCCTTCGCCCGCCCGCCTCGCCCCGGACCCCTCCCCCCCGTGTTCCCCCCATCGTTCACCACCACGCC	1
HSV1and2-v4	v4C001798._8481to8600	TCCGTTTTTCCGCTTTCCACCGCCGCCGCCACCACCCCCCCTTCCTTCGCCCGCCCGCCTCGCCCCGGACCCCTCCCCCCCGTGTTCCCCCCATCGTTCACCACCACGCCCCCCACCGCG	1
HSV1and2-v4	v4C001798._8491to8610	CGCTTTCCACCGCCGCCGCCACCACCCCCCCTTCCTTCGCCCGCCCGCCTCGCCCCGGACCCCTCCCCCCCGTGTTCCCCCCATCGTTCACCACCACGCCCCCCACCGCGCCTTGGCTGT	1
HSV1and2-v4	v4C001798._8501to8620	CGCCGCCGCCACCACCCCCCCTTCCTTCGCCCGCCCGCCTCGCCCCGGACCCCTCCCCCCCGTGTTCCCCCCATCGTTCACCACCACGCCCCCCACCGCGCCTTGGCTGTTTGGGGGGTG	1
HSV1and2-v4	v4C001798._8511to8630	ACCACCCCCCCTTCCTTCGCCCGCCCGCCTCGCCCCGGACCCCTCCCCCCCGTGTTCCCCCCATCGTTCACCACCACGCCCCCCACCGCGCCTTGGCTGTTTGGGGGGTGGCGGCGGTGG	1
HSV1and2-v4	v4C001798._8521to8640	CTTCCTTCGCCCGCCCGCCTCGCCCCGGACCCCTCCCCCCCGTGTTCCCCCCATCGTTCACCACCACGCCCCCCACCGCGCCTTGGCTGTTTGGGGGGTGGCGGCGGTGGTCGGCGTGCT	1
HSV1and2-v4	v4C001798._8531to8650	CCGCCCGCCTCGCCCCGGACCCCTCCCCCCCGTGTTCCCCCCATCGTTCACCACCACGCCCCCCACCGCGCCTTGGCTGTTTGGGGGGTGGCGGCGGTGGTCGGCGTGCTGCCGGAGGCT	1
HSV1and2-v4	v4C001798._8541to8660	CGCCCCGGACCCCTCCCCCCCGTGTTCCCCCCATCGTTCACCACCACGCCCCCCACCGCGCCTTGGCTGTTTGGGGGGTGGCGGCGGTGGTCGGCGTGCTGCCGGAGGCTGCGGGCGCGG	1
HSV1and2-v4	v4C001798._8551to8670	CCCTCCCCCCCGTGTTCCCCCCATCGTTCACCACCACGCCCCCCACCGCGCCTTGGCTGTTTGGGGGGTGGCGGCGGTGGTCGGCGTGCTGCCGGAGGCTGCGGGCGCGGGGTAGGTGGG	1
HSV1and2-v4	v4C001798._8561to8680	CGTGTTCCCCCCATCGTTCACCACCACGCCCCCCACCGCGCCTTGGCTGTTTGGGGGGTGGCGGCGGTGGTCGGCGTGCTGCCGGAGGCTGCGGGCGCGGGGTAGGTGGGTGGGCGGGTG	1
HSV1and2-v4	v4C001798._8571to8690	CCATCGTTCACCACCACGCCCCCCACCGCGCCTTGGCTGTTTGGGGGGTGGCGGCGGTGGTCGGCGTGCTGCCGGAGGCTGCGGGCGCGGGGTAGGTGGGTGGGCGGGTGGTGGGGGGGG	1
HSV1and2-v4	v4C001798._8581to8700	CCACCACGCCCCCCACCGCGCCTTGGCTGTTTGGGGGGTGGCGGCGGTGGTCGGCGTGCTGCCGGAGGCTGCGGGCGCGGGGTAGGTGGGTGGGCGGGTGGTGGGGGGGGGCCCGGCTGC	1
HSV1and2-v4	v4C001798._8591to8710	CCCCACCGCGCCTTGGCTGTTTGGGGGGTGGCGGCGGTGGTCGGCGTGCTGCCGGAGGCTGCGGGCGCGGGGTAGGTGGGTGGGCGGGTGGTGGGGGGGGGCCCGGCTGCGTCTCGCCGC	1
HSV1and2-v4	v4C001798._8601to8720	CCTTGGCTGTTTGGGGGGTGGCGGCGGTGGTCGGCGTGCTGCCGGAGGCTGCGGGCGCGGGGTAGGTGGGTGGGCGGGTGGTGGGGGGGGGCCCGGCTGCGTCTCGCCGCGATCCCGCCG	1
HSV1and2-v4	v4C001798._8611to8730	TTGGGGGGTGGCGGCGGTGGTCGGCGTGCTGCCGGAGGCTGCGGGCGCGGGGTAGGTGGGTGGGCGGGTGGTGGGGGGGGGCCCGGCTGCGTCTCGCCGCGATCCCGCCGGTGGGGCGCG	1
HSV1and2-v4	v4C001798._8621to8740	GCGGCGGTGGTCGGCGTGCTGCCGGAGGCTGCGGGCGCGGGGTAGGTGGGTGGGCGGGTGGTGGGGGGGGGCCCGGCTGCGTCTCGCCGCGATCCCGCCGGTGGGGCGCGGCGGCGGTCG	1
HSV1and2-v4	v4C001798._8631to8750	TCGGCGTGCTGCCGGAGGCTGCGGGCGCGGGGTAGGTGGGTGGGCGGGTGGTGGGGGGGGGCCCGGCTGCGTCTCGCCGCGATCCCGCCGGTGGGGCGCGGCGGCGGTCGGGGTGGGGGG	1
HSV1and2-v4	v4C001798._8641to8760	GCCGGAGGCTGCGGGCGCGGGGTAGGTGGGTGGGCGGGTGGTGGGGGGGGGCCCGGCTGCGTCTCGCCGCGATCCCGCCGGTGGGGCGCGGCGGCGGTCGGGGTGGGGGGAGAGTGTCGT	1
HSV1and2-v4	v4C001798._8651to8770	GCGGGCGCGGGGTAGGTGGGTGGGCGGGTGGTGGGGGGGGGCCCGGCTGCGTCTCGCCGCGATCCCGCCGGTGGGGCGCGGCGGCGGTCGGGGTGGGGGGAGAGTGTCGTGGGTGTGTTT	1
HSV1and2-v4	v4C001798._8661to8780	GGTAGGTGGGTGGGCGGGTGGTGGGGGGGGGCCCGGCTGCGTCTCGCCGCGATCCCGCCGGTGGGGCGCGGCGGCGGTCGGGGTGGGGGGAGAGTGTCGTGGGTGTGTTTTCGTGTCCCC	1
HSV1and2-v4	v4C001798._8671to8790	TGGGCGGGTGGTGGGGGGGGGCCCGGCTGCGTCTCGCCGCGATCCCGCCGGTGGGGCGCGGCGGCGGTCGGGGTGGGGGGAGAGTGTCGTGGGTGTGTTTTCGTGTCCCCCACCACCACT	1
HSV1and2-v4	v4C001798._8681to8800	GTGGGGGGGGGCCCGGCTGCGTCTCGCCGCGATCCCGCCGGTGGGGCGCGGCGGCGGTCGGGGTGGGGGGAGAGTGTCGTGGGTGTGTTTTCGTGTCCCCCACCACCACTCCCACCCCGA	1
HSV1and2-v4	v4C001798._8691to8810	GCCCGGCTGCGTCTCGCCGCGATCCCGCCGGTGGGGCGCGGCGGCGGTCGGGGTGGGGGGAGAGTGTCGTGGGTGTGTTTTCGTGTCCCCCACCACCACTCCCACCCCGACCGCCGCCGC	1
HSV1and2-v4	v4C001798._8701to8820	GTCTCGCCGCGATCCCGCCGGTGGGGCGCGGCGGCGGTCGGGGTGGGGGGAGAGTGTCGTGGGTGTGTTTTCGTGTCCCCCACCACCACTCCCACCCCGACCGCCGCCGCGCCCGCGTTT	1
HSV1and2-v4	v4C001798._8711to8830	GATCCCGCCGGTGGGGCGCGGCGGCGGTCGGGGTGGGGGGAGAGTGTCGTGGGTGTGTTTTCGTGTCCCCCACCACCACTCCCACCCCGACCGCCGCCGCGCCCGCGTTTCTGCCGCCCG	1
HSV1and2-v4	v4C001798._8721to8840	GTGGGGCGCGGCGGCGGTCGGGGTGGGGGGAGAGTGTCGTGGGTGTGTTTTCGTGTCCCCCACCACCACTCCCACCCCGACCGCCGCCGCGCCCGCGTTTCTGCCGCCCGCGCGCTCCTG	1
HSV1and2-v4	v4C001798._8731to8850	GCGGCGGTCGGGGTGGGGGGAGAGTGTCGTGGGTGTGTTTTCGTGTCCCCCACCACCACTCCCACCCCGACCGCCGCCGCGCCCGCGTTTCTGCCGCCCGCGCGCTCCTGTGTGGACCCC	1
HSV1and2-v4	v4C001798._8741to8860	GGGTGGGGGGAGAGTGTCGTGGGTGTGTTTTCGTGTCCCCCACCACCACTCCCACCCCGACCGCCGCCGCGCCCGCGTTTCTGCCGCCCGCGCGCTCCTGTGTGGACCCCGGGGTGGGCG	1
HSV1and2-v4	v4C001798._8751to8870	AGAGTGTCGTGGGTGTGTTTTCGTGTCCCCCACCACCACTCCCACCCCGACCGCCGCCGCGCCCGCGTTTCTGCCGCCCGCGCGCTCCTGTGTGGACCCCGGGGTGGGCGGCGGGGGGGG	1
HSV1and2-v4	v4C001798._8761to8880	GGGTGTGTTTTCGTGTCCCCCACCACCACTCCCACCCCGACCGCCGCCGCGCCCGCGTTTCTGCCGCCCGCGCGCTCCTGTGTGGACCCCGGGGTGGGCGGCGGGGGGGGGGTGCCGTGG	1
HSV1and2-v4	v4C001798._8771to8890	TCGTGTCCCCCACCACCACTCCCACCCCGACCGCCGCCGCGCCCGCGTTTCTGCCGCCCGCGCGCTCCTGTGTGGACCCCGGGGTGGGCGGCGGGGGGGGGGTGCCGTGGGTGTGGCGGC	1
HSV1and2-v4	v4C001798._8781to8900	CACCACCACTCCCACCCCGACCGCCGCCGCGCCCGCGTTTCTGCCGCCCGCGCGCTCCTGTGTGGACCCCGGGGTGGGCGGCGGGGGGGGGGTGCCGTGGGTGTGGCGGCGGGGCGCGGG	1
HSV1and2-v4	v4C001798._8791to8910	CCCACCCCGACCGCCGCCGCGCCCGCGTTTCTGCCGCCCGCGCGCTCCTGTGTGGACCCCGGGGTGGGCGGCGGGGGGGGGGTGCCGTGGGTGTGGCGGCGGGGCGCGGGCCGGGGCCGG	1
HSV1and2-v4	v4C001798._8801to8920	CCGCCGCCGCGCCCGCGTTTCTGCCGCCCGCGCGCTCCTGTGTGGACCCCGGGGTGGGCGGCGGGGGGGGGGTGCCGTGGGTGTGGCGGCGGGGCGCGGGCCGGGGCCGGGGCTCGCTGG	1
HSV1and2-v4	v4C001798._8811to8930	GCCCGCGTTTCTGCCGCCCGCGCGCTCCTGTGTGGACCCCGGGGTGGGCGGCGGGGGGGGGGTGCCGTGGGTGTGGCGGCGGGGCGCGGGCCGGGGCCGGGGCTCGCTGGTCCGCCGAAG	1
HSV1and2-v4	v4C001798._8821to8940	CTGCCGCCCGCGCGCTCCTGTGTGGACCCCGGGGTGGGCGGCGGGGGGGGGGTGCCGTGGGTGTGGCGGCGGGGCGCGGGCCGGGGCCGGGGCTCGCTGGTCCGCCGAAGTAAAGAAAAG	1
HSV1and2-v4	v4C001798._8831to8950	CGCGCTCCTGTGTGGACCCCGGGGTGGGCGGCGGGGGGGGGGTGCCGTGGGTGTGGCGGCGGGGCGCGGGCCGGGGCCGGGGCTCGCTGGTCCGCCGAAGTAAAGAAAAGATCGCCACCG	1
HSV1and2-v4	v4C001798._8841to8960	TGTGGACCCCGGGGTGGGCGGCGGGGGGGGGGTGCCGTGGGTGTGGCGGCGGGGCGCGGGCCGGGGCCGGGGCTCGCTGGTCCGCCGAAGTAAAGAAAAGATCGCCACCGTGTGTTCGTC	1
HSV1and2-v4	v4C001798._8851to8970	GGGGTGGGCGGCGGGGGGGGGGTGCCGTGGGTGTGGCGGCGGGGCGCGGGCCGGGGCCGGGGCTCGCTGGTCCGCCGAAGTAAAGAAAAGATCGCCACCGTGTGTTCGTCTGTGTGTTCT	1
HSV1and2-v4	v4C001798._8861to8980	GCGGGGGGGGGGTGCCGTGGGTGTGGCGGCGGGGCGCGGGCCGGGGCCGGGGCTCGCTGGTCCGCCGAAGTAAAGAAAAGATCGCCACCGTGTGTTCGTCTGTGTGTTCTGCGCGGCGCC	1
HSV1and2-v4	v4C001798._8871to8990	GGTGCCGTGGGTGTGGCGGCGGGGCGCGGGCCGGGGCCGGGGCTCGCTGGTCCGCCGAAGTAAAGAAAAGATCGCCACCGTGTGTTCGTCTGTGTGTTCTGCGCGGCGCCGGGGCCCCCC	1
HSV1and2-v4	v4C001798._8881to9000	GTGTGGCGGCGGGGCGCGGGCCGGGGCCGGGGCTCGCTGGTCCGCCGAAGTAAAGAAAAGATCGCCACCGTGTGTTCGTCTGTGTGTTCTGCGCGGCGCCGGGGCCCCCCTGCCGGGCGG	1
HSV1and2-v4	v4C001798._8891to9010	GGGGCGCGGGCCGGGGCCGGGGCTCGCTGGTCCGCCGAAGTAAAGAAAAGATCGCCACCGTGTGTTCGTCTGTGTGTTCTGCGCGGCGCCGGGGCCCCCCTGCCGGGCGGGGCGGTGGGG	1
HSV1and2-v4	v4C001798._8901to9020	CCGGGGCCGGGGCTCGCTGGTCCGCCGAAGTAAAGAAAAGATCGCCACCGTGTGTTCGTCTGTGTGTTCTGCGCGGCGCCGGGGCCCCCCTGCCGGGCGGGGCGGTGGGGCGGGGCCGGG	1
HSV1and2-v4	v4C001798._8911to9030	GGCTCGCTGGTCCGCCGAAGTAAAGAAAAGATCGCCACCGTGTGTTCGTCTGTGTGTTCTGCGCGGCGCCGGGGCCCCCCTGCCGGGCGGGGCGGTGGGGCGGGGCCGGGGTCGCGGCGG	1
HSV1and2-v4	v4C001798._8921to9040	TCCGCCGAAGTAAAGAAAAGATCGCCACCGTGTGTTCGTCTGTGTGTTCTGCGCGGCGCCGGGGCCCCCCTGCCGGGCGGGGCGGTGGGGCGGGGCCGGGGTCGCGGCGGGGAAGGAAGG	1
HSV1and2-v4	v4C001798._8931to9050	TAAAGAAAAGATCGCCACCGTGTGTTCGTCTGTGTGTTCTGCGCGGCGCCGGGGCCCCCCTGCCGGGCGGGGCGGTGGGGCGGGGCCGGGGTCGCGGCGGGGAAGGAAGGAAAGACCCCG	1
HSV1and2-v4	v4C001798._8941to9060	ATCGCCACCGTGTGTTCGTCTGTGTGTTCTGCGCGGCGCCGGGGCCCCCCTGCCGGGCGGGGCGGTGGGGCGGGGCCGGGGTCGCGGCGGGGAAGGAAGGAAAGACCCCGGAAGCGCCGG	1
HSV1and2-v4	v4C001798._8951to9070	TGTGTTCGTCTGTGTGTTCTGCGCGGCGCCGGGGCCCCCCTGCCGGGCGGGGCGGTGGGGCGGGGCCGGGGTCGCGGCGGGGAAGGAAGGAAAGACCCCGGAAGCGCCGGGAGGGGGCGC	1
HSV1and2-v4	v4C001798._8961to9080	TGTGTGTTCTGCGCGGCGCCGGGGCCCCCCTGCCGGGCGGGGCGGTGGGGCGGGGCCGGGGTCGCGGCGGGGAAGGAAGGAAAGACCCCGGAAGCGCCGGGAGGGGGCGCCGGCGCGACG	1
HSV1and2-v4	v4C001798._8971to9090	GCGCGGCGCCGGGGCCCCCCTGCCGGGCGGGGCGGTGGGGCGGGGCCGGGGTCGCGGCGGGGAAGGAAGGAAAGACCCCGGAAGCGCCGGGAGGGGGCGCCGGCGCGACGCGGGCGGCCG	1
HSV1and2-v4	v4C001798._8981to9100	GGGGCCCCCCTGCCGGGCGGGGCGGTGGGGCGGGGCCGGGGTCGCGGCGGGGAAGGAAGGAAAGACCCCGGAAGCGCCGGGAGGGGGCGCCGGCGCGACGCGGGCGGCCGGGCGGGGGCG	1
HSV1and2-v4	v4C001798._8991to9110	TGCCGGGCGGGGCGGTGGGGCGGGGCCGGGGTCGCGGCGGGGAAGGAAGGAAAGACCCCGGAAGCGCCGGGAGGGGGCGCCGGCGCGACGCGGGCGGCCGGGCGGGGGCGCGCGGCGGCC	1
HSV1and2-v4	v4C001798._9001to9120	GGCGGTGGGGCGGGGCCGGGGTCGCGGCGGGGAAGGAAGGAAAGACCCCGGAAGCGCCGGGAGGGGGCGCCGGCGCGACGCGGGCGGCCGGGCGGGGGCGCGCGGCGGCCGGGCGGGGGC	1
HSV1and2-v4	v4C001798._9011to9130	CGGGGCCGGGGTCGCGGCGGGGAAGGAAGGAAAGACCCCGGAAGCGCCGGGAGGGGGCGCCGGCGCGACGCGGGCGGCCGGGCGGGGGCGCGCGGCGGCCGGGCGGGGGCGCGCGGCGGC	1
HSV1and2-v4	v4C001798._9021to9140	GTCGCGGCGGGGAAGGAAGGAAAGACCCCGGAAGCGCCGGGAGGGGGCGCCGGCGCGACGCGGGCGGCCGGGCGGGGGCGCGCGGCGGCCGGGCGGGGGCGCGCGGCGGCCGGGCGGGGG	1
HSV1and2-v4	v4C001798._9031to9150	GGAAGGAAGGAAAGACCCCGGAAGCGCCGGGAGGGGGCGCCGGCGCGACGCGGGCGGCCGGGCGGGGGCGCGCGGCGGCCGGGCGGGGGCGCGCGGCGGCCGGGCGGGGGCGCGCGGCGG	1
HSV1and2-v4	v4C001798._9041to9160	AAAGACCCCGGAAGCGCCGGGAGGGGGCGCCGGCGCGACGCGGGCGGCCGGGCGGGGGCGCGCGGCGGCCGGGCGGGGGCGCGCGGCGGCCGGGCGGGGGCGCGCGGCGGCCGGGCGGGG	1
HSV1and2-v4	v4C001798._9051to9170	GAAGCGCCGGGAGGGGGCGCCGGCGCGACGCGGGCGGCCGGGCGGGGGCGCGCGGCGGCCGGGCGGGGGCGCGCGGCGGCCGGGCGGGGGCGCGCGGCGGCCGGGCGGGGGCGCGCGGCG	1
HSV1and2-v4	v4C001798._9061to9180	GAGGGGGCGCCGGCGCGACGCGGGCGGCCGGGCGGGGGCGCGCGGCGGCCGGGCGGGGGCGCGCGGCGGCCGGGCGGGGGCGCGCGGCGGCCGGGCGGGGGCGCGCGGCGGCCGGGCGGG	1
HSV1and2-v4	v4C001798._9071to9190	CGGCGCGACGCGGGCGGCCGGGCGGGGGCGCGCGGCGGCCGGGCGGGGGCGCGCGGCGGCCGGGCGGGGGCGCGCGGCGGCCGGGCGGGGGCGCGCGGCGGCCGGGCGGGGGCGCGCGGC	1
HSV1and2-v4	v4C001798._9081to9200	CGGGCGGCCGGGCGGGGGCGCGCGGCGGCCGGGCGGGGGCGCGCGGCGGCCGGGCGGGGGCGCGCGGCGGCCGGGCGGGGGCGCGCGGCGGCCGGGCGGGGGCGCGCGGCGGCCGGGCGG	1
HSV1and2-v4	v4C001798._9091to9210	GGCGGGGGCGCGCGGCGGCCGGGCGGGGGCGCGCGGCGGCCGGGCGGGGGCGCGCGGCGGCCGGGCGGGGGCGCGCGGCGGCCGGGCGGGGGCGCGCGGCGGCCGGGCGGGGGCGCGCGG	1
HSV1and2-v4	v4C001798._9101to9220	CGCGGCGGCCGGGCGGGGGCGCGCGGCGGCCGGGCGGGGGCGCGCGGCGGCCGGGCGGGGGCGCGCGGCGGCCGGGCGGGGGCGCGCGGCGGCCGGGCGGGGGCGCGCGGCGGCCGGGCG	1
HSV1and2-v4	v4C001798._9111to9230	GGGCGGGGGCGCGCGGCGGCCGGGCGGGGGCGCGCGGCGGCCGGGCGGGGGCGCGCGGCGGCCGGGCGGGGGCGCGCGGCGGCCGGGCGGGGGCGCGCGGCGGCCGGGCGGGGGCGCGCT	1
HSV1and2-v4	v4C001798._9121to9240	GCGCGGCGGCCGGGCGGGGGCGCGCGGCGGCCGGGCGGGGGCGCGCGGCGGCCGGGCGGGGGCGCGCGGCGGCCGGGCGGGGGCGCGCGGCGGCCGGGCGGGGGCGCGCTTTCCCCGCGT	1
HSV1and2-v4	v4C001798._9131to9250	CGGGCGGGGGCGCGCGGCGGCCGGGCGGGGGCGCGCGGCGGCCGGGCGGGGGCGCGCGGCGGCCGGGCGGGGGCGCGCGGCGGCCGGGCGGGGGCGCGCTTTCCCCGCGTCGCCCCTCGG	1
HSV1and2-v4	v4C001798._9141to9260	CGCGCGGCGGCCGGGCGGGGGCGCGCGGCGGCCGGGCGGGGGCGCGCGGCGGCCGGGCGGGGGCGCGCGGCGGCCGGGCGGGGGCGCGCTTTCCCCGCGTCGCCCCTCGGGTTCCCAAGA	1
HSV1and2-v4	v4C001798._9151to9270	CCGGGCGGGGGCGCGCGGCGGCCGGGCGGGGGCGCGCGGCGGCCGGGCGGGGGCGCGCGGCGGCCGGGCGGGGGCGCGCTTTCCCCGCGTCGCCCCTCGGGTTCCCAAGACCTATCACGT	1
HSV1and2-v4	v4C001798._9161to9280	GCGCGCGGCGGCCGGGCGGGGGCGCGCGGCGGCCGGGCGGGGGCGCGCGGCGGCCGGGCGGGGGCGCGCTTTCCCCGCGTCGCCCCTCGGGTTCCCAAGACCTATCACGTGTGCGCAGGG	1
HSV1and2-v4	v4C001798._9171to9290	GCCGGGCGGGGGCGCGCGGCGGCCGGGCGGGGGCGCGCGGCGGCCGGGCGGGGGCGCGCTTTCCCCGCGTCGCCCCTCGGGTTCCCAAGACCTATCACGTGTGCGCAGGGGAGGGGAGGA	1
HSV1and2-v4	v4C001798._9181to9300	GGCGCGCGGCGGCCGGGCGGGGGCGCGCGGCGGCCGGGCGGGGGCGCGCTTTCCCCGCGTCGCCCCTCGGGTTCCCAAGACCTATCACGTGTGCGCAGGGGAGGGGAGGACGCGGGGGAG	1
HSV1and2-v4	v4C001798._9191to9310	GGCCGGGCGGGGGCGCGCGGCGGCCGGGCGGGGGCGCGCTTTCCCCGCGTCGCCCCTCGGGTTCCCAAGACCTATCACGTGTGCGCAGGGGAGGGGAGGACGCGGGGGAGGGGAGGACGC	1
HSV1and2-v4	v4C001798._9201to9320	GGGCGCGCGGCGGCCGGGCGGGGGCGCGCTTTCCCCGCGTCGCCCCTCGGGTTCCCAAGACCTATCACGTGTGCGCAGGGGAGGGGAGGACGCGGGGGAGGGGAGGACGCGGGGGAGGGG	1
HSV1and2-v4	v4C001798._9211to9330	CGGCCGGGCGGGGGCGCGCTTTCCCCGCGTCGCCCCTCGGGTTCCCAAGACCTATCACGTGTGCGCAGGGGAGGGGAGGACGCGGGGGAGGGGAGGACGCGGGGGAGGGGAGGACGCGGG	1
HSV1and2-v4	v4C001798._9221to9340	GGGGCGCGCTTTCCCCGCGTCGCCCCTCGGGTTCCCAAGACCTATCACGTGTGCGCAGGGGAGGGGAGGACGCGGGGGAGGGGAGGACGCGGGGGAGGGGAGGACGCGGGGGATATATAA	1
HSV1and2-v4	v4C001798._9231to9350	TTCCCCGCGTCGCCCCTCGGGTTCCCAAGACCTATCACGTGTGCGCAGGGGAGGGGAGGACGCGGGGGAGGGGAGGACGCGGGGGAGGGGAGGACGCGGGGGATATATAAAGCGGTAGAA	1
HSV1and2-v4	v4C001798._9241to9360	CGCCCCTCGGGTTCCCAAGACCTATCACGTGTGCGCAGGGGAGGGGAGGACGCGGGGGAGGGGAGGACGCGGGGGAGGGGAGGACGCGGGGGATATATAAAGCGGTAGAAAGCGCGGGAA	1
HSV1and2-v4	v4C001798._9251to9370	GTTCCCAAGACCTATCACGTGTGCGCAGGGGAGGGGAGGACGCGGGGGAGGGGAGGACGCGGGGGAGGGGAGGACGCGGGGGATATATAAAGCGGTAGAAAGCGCGGGAATGGGCATATT	1
HSV1and2-v4	v4C001798._9261to9380	CCTATCACGTGTGCGCAGGGGAGGGGAGGACGCGGGGGAGGGGAGGACGCGGGGGAGGGGAGGACGCGGGGGATATATAAAGCGGTAGAAAGCGCGGGAATGGGCATATTGGACCCGCGT	1
HSV1and2-v4	v4C001798._9271to9390	GTGCGCAGGGGAGGGGAGGACGCGGGGGAGGGGAGGACGCGGGGGAGGGGAGGACGCGGGGGATATATAAAGCGGTAGAAAGCGCGGGAATGGGCATATTGGACCCGCGTGATTCGGTTG	1
HSV1and2-v4	v4C001798._9281to9400	GAGGGGAGGACGCGGGGGAGGGGAGGACGCGGGGGAGGGGAGGACGCGGGGGATATATAAAGCGGTAGAAAGCGCGGGAATGGGCATATTGGACCCGCGTGATTCGGTTGCTCGCGGTTG	1
HSV1and2-v4	v4C001798._9291to9410	CGCGGGGGAGGGGAGGACGCGGGGGAGGGGAGGACGCGGGGGATATATAAAGCGGTAGAAAGCGCGGGAATGGGCATATTGGACCCGCGTGATTCGGTTGCTCGCGGTTGTCTTGTTTGG	1
HSV1and2-v4	v4C001798._9301to9420	GGGAGGACGCGGGGGAGGGGAGGACGCGGGGGATATATAAAGCGGTAGAAAGCGCGGGAATGGGCATATTGGACCCGCGTGATTCGGTTGCTCGCGGTTGTCTTGTTTGGACGTTTTTTA	1
HSV1and2-v4	v4C001798._9311to9430	GGGGGAGGGGAGGACGCGGGGGATATATAAAGCGGTAGAAAGCGCGGGAATGGGCATATTGGACCCGCGTGATTCGGTTGCTCGCGGTTGTCTTGTTTGGACGTTTTTTATGCGGGAACA	1
HSV1and2-v4	v4C001798._9321to9440	AGGACGCGGGGGATATATAAAGCGGTAGAAAGCGCGGGAATGGGCATATTGGACCCGCGTGATTCGGTTGCTCGCGGTTGTCTTGTTTGGACGTTTTTTATGCGGGAACAAGGGGGCTTA	1
HSV1and2-v4	v4C001798._9331to9450	GGATATATAAAGCGGTAGAAAGCGCGGGAATGGGCATATTGGACCCGCGTGATTCGGTTGCTCGCGGTTGTCTTGTTTGGACGTTTTTTATGCGGGAACAAGGGGGCTTACCGGTTACAC	1
HSV1and2-v4	v4C001798._9341to9460	AGCGGTAGAAAGCGCGGGAATGGGCATATTGGACCCGCGTGATTCGGTTGCTCGCGGTTGTCTTGTTTGGACGTTTTTTATGCGGGAACAAGGGGGCTTACCGGTTACACTGTCCGCTCG	1
HSV1and2-v4	v4C001798._9351to9470	AGCGCGGGAATGGGCATATTGGACCCGCGTGATTCGGTTGCTCGCGGTTGTCTTGTTTGGACGTTTTTTATGCGGGAACAAGGGGGCTTACCGGTTACACTGTCCGCTCGCTATGGGGTT	1
HSV1and2-v4	v4C001798._9361to9480	TGGGCATATTGGACCCGCGTGATTCGGTTGCTCGCGGTTGTCTTGTTTGGACGTTTTTTATGCGGGAACAAGGGGGCTTACCGGTTACACTGTCCGCTCGCTATGGGGTTCGTCTGTCTG	1
HSV1and2-v4	v4C001798._9371to9490	GGACCCGCGTGATTCGGTTGCTCGCGGTTGTCTTGTTTGGACGTTTTTTATGCGGGAACAAGGGGGCTTACCGGTTACACTGTCCGCTCGCTATGGGGTTCGTCTGTCTGTTTGGGCTTG	1
HSV1and2-v4	v4C001798._9381to9500	GATTCGGTTGCTCGCGGTTGTCTTGTTTGGACGTTTTTTATGCGGGAACAAGGGGGCTTACCGGTTACACTGTCCGCTCGCTATGGGGTTCGTCTGTCTGTTTGGGCTTGTCGTTATGGG	1
HSV1and2-v4	v4C001798._9391to9510	CTCGCGGTTGTCTTGTTTGGACGTTTTTTATGCGGGAACAAGGGGGCTTACCGGTTACACTGTCCGCTCGCTATGGGGTTCGTCTGTCTGTTTGGGCTTGTCGTTATGGGAGCCTGGGGG	1
HSV1and2-v4	v4C001798._9401to9520	TCTTGTTTGGACGTTTTTTATGCGGGAACAAGGGGGCTTACCGGTTACACTGTCCGCTCGCTATGGGGTTCGTCTGTCTGTTTGGGCTTGTCGTTATGGGAGCCTGGGGGGCGTGGGGTG	1
HSV1and2-v4	v4C001798._9411to9530	ACGTTTTTTATGCGGGAACAAGGGGGCTTACCGGTTACACTGTCCGCTCGCTATGGGGTTCGTCTGTCTGTTTGGGCTTGTCGTTATGGGAGCCTGGGGGGCGTGGGGTGGGTCACAGGC	1
HSV1and2-v4	v4C001798._9421to9540	TGCGGGAACAAGGGGGCTTACCGGTTACACTGTCCGCTCGCTATGGGGTTCGTCTGTCTGTTTGGGCTTGTCGTTATGGGAGCCTGGGGGGCGTGGGGTGGGTCACAGGCAACCGAATAT	1
HSV1and2-v4	v4C001798._9431to9550	AGGGGGCTTACCGGTTACACTGTCCGCTCGCTATGGGGTTCGTCTGTCTGTTTGGGCTTGTCGTTATGGGAGCCTGGGGGGCGTGGGGTGGGTCACAGGCAACCGAATATGTTCTTCGTA	1
HSV1and2-v4	v4C001798._9441to9560	CCGGTTACACTGTCCGCTCGCTATGGGGTTCGTCTGTCTGTTTGGGCTTGTCGTTATGGGAGCCTGGGGGGCGTGGGGTGGGTCACAGGCAACCGAATATGTTCTTCGTAGTGTTATTGC	1
HSV1and2-v4	v4C001798._9451to9570	TGTCCGCTCGCTATGGGGTTCGTCTGTCTGTTTGGGCTTGTCGTTATGGGAGCCTGGGGGGCGTGGGGTGGGTCACAGGCAACCGAATATGTTCTTCGTAGTGTTATTGCCAAAGAGGTG	1
HSV1and2-v4	v4C001798._9461to9580	CTATGGGGTTCGTCTGTCTGTTTGGGCTTGTCGTTATGGGAGCCTGGGGGGCGTGGGGTGGGTCACAGGCAACCGAATATGTTCTTCGTAGTGTTATTGCCAAAGAGGTGGGGGACATAC	1
HSV1and2-v4	v4C001798._9471to9590	CGTCTGTCTGTTTGGGCTTGTCGTTATGGGAGCCTGGGGGGCGTGGGGTGGGTCACAGGCAACCGAATATGTTCTTCGTAGTGTTATTGCCAAAGAGGTGGGGGACATACTAAGAGTGCC	1
HSV1and2-v4	v4C001798._9481to9600	TTTGGGCTTGTCGTTATGGGAGCCTGGGGGGCGTGGGGTGGGTCACAGGCAACCGAATATGTTCTTCGTAGTGTTATTGCCAAAGAGGTGGGGGACATACTAAGAGTGCCTTGCATGCGG	1
HSV1and2-v4	v4C001798._9491to9610	TCGTTATGGGAGCCTGGGGGGCGTGGGGTGGGTCACAGGCAACCGAATATGTTCTTCGTAGTGTTATTGCCAAAGAGGTGGGGGACATACTAAGAGTGCCTTGCATGCGGACCCCCGCGG	1
HSV1and2-v4	v4C001798._9501to9620	AGCCTGGGGGGCGTGGGGTGGGTCACAGGCAACCGAATATGTTCTTCGTAGTGTTATTGCCAAAGAGGTGGGGGACATACTAAGAGTGCCTTGCATGCGGACCCCCGCGGACGATGTTTC	1
HSV1and2-v4	v4C001798._9511to9630	GCGTGGGGTGGGTCACAGGCAACCGAATATGTTCTTCGTAGTGTTATTGCCAAAGAGGTGGGGGACATACTAAGAGTGCCTTGCATGCGGACCCCCGCGGACGATGTTTCTTGGCGCTAC	1
HSV1and2-v4	v4C001798._9521to9640	GGTCACAGGCAACCGAATATGTTCTTCGTAGTGTTATTGCCAAAGAGGTGGGGGACATACTAAGAGTGCCTTGCATGCGGACCCCCGCGGACGATGTTTCTTGGCGCTACGAGGCCCCGT	1
HSV1and2-v4	v4C001798._9531to9650	AACCGAATATGTTCTTCGTAGTGTTATTGCCAAAGAGGTGGGGGACATACTAAGAGTGCCTTGCATGCGGACCCCCGCGGACGATGTTTCTTGGCGCTACGAGGCCCCGTCCGTTATTGA	1
HSV1and2-v4	v4C001798._9541to9660	GTTCTTCGTAGTGTTATTGCCAAAGAGGTGGGGGACATACTAAGAGTGCCTTGCATGCGGACCCCCGCGGACGATGTTTCTTGGCGCTACGAGGCCCCGTCCGTTATTGACTATGCCCGC	1
HSV1and2-v4	v4C001798._9551to9670	GTGTTATTGCCAAAGAGGTGGGGGACATACTAAGAGTGCCTTGCATGCGGACCCCCGCGGACGATGTTTCTTGGCGCTACGAGGCCCCGTCCGTTATTGACTATGCCCGCATAGACGGAA	1
HSV1and2-v4	v4C001798._9561to9680	CAAAGAGGTGGGGGACATACTAAGAGTGCCTTGCATGCGGACCCCCGCGGACGATGTTTCTTGGCGCTACGAGGCCCCGTCCGTTATTGACTATGCCCGCATAGACGGAATATTTCTTCG	1
HSV1and2-v4	v4C001798._9571to9690	GGGGACATACTAAGAGTGCCTTGCATGCGGACCCCCGCGGACGATGTTTCTTGGCGCTACGAGGCCCCGTCCGTTATTGACTATGCCCGCATAGACGGAATATTTCTTCGCTATCACTGC	1
HSV1and2-v4	v4C001798._9581to9700	TAAGAGTGCCTTGCATGCGGACCCCCGCGGACGATGTTTCTTGGCGCTACGAGGCCCCGTCCGTTATTGACTATGCCCGCATAGACGGAATATTTCTTCGCTATCACTGCCCGGGGTTGG	1
HSV1and2-v4	v4C001798._9591to9710	TTGCATGCGGACCCCCGCGGACGATGTTTCTTGGCGCTACGAGGCCCCGTCCGTTATTGACTATGCCCGCATAGACGGAATATTTCTTCGCTATCACTGCCCGGGGTTGGACACGTTTTT	1
HSV1and2-v4	v4C001798._9601to9720	ACCCCCGCGGACGATGTTTCTTGGCGCTACGAGGCCCCGTCCGTTATTGACTATGCCCGCATAGACGGAATATTTCTTCGCTATCACTGCCCGGGGTTGGACACGTTTTTGTGGGATAGG	1
HSV1and2-v4	v4C001798._9611to9730	ACGATGTTTCTTGGCGCTACGAGGCCCCGTCCGTTATTGACTATGCCCGCATAGACGGAATATTTCTTCGCTATCACTGCCCGGGGTTGGACACGTTTTTGTGGGATAGGCACGCCCAGA	1
HSV1and2-v4	v4C001798._9621to9740	TTGGCGCTACGAGGCCCCGTCCGTTATTGACTATGCCCGCATAGACGGAATATTTCTTCGCTATCACTGCCCGGGGTTGGACACGTTTTTGTGGGATAGGCACGCCCAGAGGGCGTATCT	1
HSV1and2-v4	v4C001798._9631to9750	GAGGCCCCGTCCGTTATTGACTATGCCCGCATAGACGGAATATTTCTTCGCTATCACTGCCCGGGGTTGGACACGTTTTTGTGGGATAGGCACGCCCAGAGGGCGTATCTGGTTAACCCC	1
HSV1and2-v4	v4C001798._9641to9760	CCGTTATTGACTATGCCCGCATAGACGGAATATTTCTTCGCTATCACTGCCCGGGGTTGGACACGTTTTTGTGGGATAGGCACGCCCAGAGGGCGTATCTGGTTAACCCCTTTCTCTTTG	1
HSV1and2-v4	v4C001798._9651to9770	CTATGCCCGCATAGACGGAATATTTCTTCGCTATCACTGCCCGGGGTTGGACACGTTTTTGTGGGATAGGCACGCCCAGAGGGCGTATCTGGTTAACCCCTTTCTCTTTGCGGCGGGATT	1
HSV1and2-v4	v4C001798._9661to9780	ATAGACGGAATATTTCTTCGCTATCACTGCCCGGGGTTGGACACGTTTTTGTGGGATAGGCACGCCCAGAGGGCGTATCTGGTTAACCCCTTTCTCTTTGCGGCGGGATTTTTGGAGGAC	1
HSV1and2-v4	v4C001798._9671to9790	TATTTCTTCGCTATCACTGCCCGGGGTTGGACACGTTTTTGTGGGATAGGCACGCCCAGAGGGCGTATCTGGTTAACCCCTTTCTCTTTGCGGCGGGATTTTTGGAGGACTTGAGTCACT	1
HSV1and2-v4	v4C001798._9681to9800	CTATCACTGCCCGGGGTTGGACACGTTTTTGTGGGATAGGCACGCCCAGAGGGCGTATCTGGTTAACCCCTTTCTCTTTGCGGCGGGATTTTTGGAGGACTTGAGTCACTCTGTGTTTCC	1
HSV1and2-v4	v4C001798._9691to9810	CCGGGGTTGGACACGTTTTTGTGGGATAGGCACGCCCAGAGGGCGTATCTGGTTAACCCCTTTCTCTTTGCGGCGGGATTTTTGGAGGACTTGAGTCACTCTGTGTTTCCGGCCGACACC	1
HSV1and2-v4	v4C001798._9701to9820	ACACGTTTTTGTGGGATAGGCACGCCCAGAGGGCGTATCTGGTTAACCCCTTTCTCTTTGCGGCGGGATTTTTGGAGGACTTGAGTCACTCTGTGTTTCCGGCCGACACCCAGGAAACAA	1
HSV1and2-v4	v4C001798._9711to9830	GTGGGATAGGCACGCCCAGAGGGCGTATCTGGTTAACCCCTTTCTCTTTGCGGCGGGATTTTTGGAGGACTTGAGTCACTCTGTGTTTCCGGCCGACACCCAGGAAACAACGACGCGCCG	1
HSV1and2-v4	v4C001798._9721to9840	CACGCCCAGAGGGCGTATCTGGTTAACCCCTTTCTCTTTGCGGCGGGATTTTTGGAGGACTTGAGTCACTCTGTGTTTCCGGCCGACACCCAGGAAACAACGACGCGCCGGGCCCTTTAT	1
HSV1and2-v4	v4C001798._9731to9850	GGGCGTATCTGGTTAACCCCTTTCTCTTTGCGGCGGGATTTTTGGAGGACTTGAGTCACTCTGTGTTTCCGGCCGACACCCAGGAAACAACGACGCGCCGGGCCCTTTATAAAGAGATAC	1
HSV1and2-v4	v4C001798._9741to9860	GGTTAACCCCTTTCTCTTTGCGGCGGGATTTTTGGAGGACTTGAGTCACTCTGTGTTTCCGGCCGACACCCAGGAAACAACGACGCGCCGGGCCCTTTATAAAGAGATACGCGATGCGTT	1
HSV1and2-v4	v4C001798._9751to9870	TTTCTCTTTGCGGCGGGATTTTTGGAGGACTTGAGTCACTCTGTGTTTCCGGCCGACACCCAGGAAACAACGACGCGCCGGGCCCTTTATAAAGAGATACGCGATGCGTTGGGCAGTCGA	1
HSV1and2-v4	v4C001798._9761to9880	CGGCGGGATTTTTGGAGGACTTGAGTCACTCTGTGTTTCCGGCCGACACCCAGGAAACAACGACGCGCCGGGCCCTTTATAAAGAGATACGCGATGCGTTGGGCAGTCGAAAACAGGCCG	1
HSV1and2-v4	v4C001798._9771to9890	TTTGGAGGACTTGAGTCACTCTGTGTTTCCGGCCGACACCCAGGAAACAACGACGCGCCGGGCCCTTTATAAAGAGATACGCGATGCGTTGGGCAGTCGAAAACAGGCCGTCAGCCACGC	1
HSV1and2-v4	v4C001798._9781to9900	TTGAGTCACTCTGTGTTTCCGGCCGACACCCAGGAAACAACGACGCGCCGGGCCCTTTATAAAGAGATACGCGATGCGTTGGGCAGTCGAAAACAGGCCGTCAGCCACGCACCCGTCAGG	1
HSV1and2-v4	v4C001798._9791to9910	CTGTGTTTCCGGCCGACACCCAGGAAACAACGACGCGCCGGGCCCTTTATAAAGAGATACGCGATGCGTTGGGCAGTCGAAAACAGGCCGTCAGCCACGCACCCGTCAGGGCCGGGTGTG	1
HSV1and2-v4	v4C001798._9801to9920	GGCCGACACCCAGGAAACAACGACGCGCCGGGCCCTTTATAAAGAGATACGCGATGCGTTGGGCAGTCGAAAACAGGCCGTCAGCCACGCACCCGTCAGGGCCGGGTGTGTAAACTTTGA	1
HSV1and2-v4	v4C001798._9811to9930	CAGGAAACAACGACGCGCCGGGCCCTTTATAAAGAGATACGCGATGCGTTGGGCAGTCGAAAACAGGCCGTCAGCCACGCACCCGTCAGGGCCGGGTGTGTAAACTTTGACTACTCACGC	1
HSV1and2-v4	v4C001798._9821to9940	CGACGCGCCGGGCCCTTTATAAAGAGATACGCGATGCGTTGGGCAGTCGAAAACAGGCCGTCAGCCACGCACCCGTCAGGGCCGGGTGTGTAAACTTTGACTACTCACGCACTCGCCGCT	1
HSV1and2-v4	v4C001798._9831to9950	GGCCCTTTATAAAGAGATACGCGATGCGTTGGGCAGTCGAAAACAGGCCGTCAGCCACGCACCCGTCAGGGCCGGGTGTGTAAACTTTGACTACTCACGCACTCGCCGCTGCGTCGGGCG	1
HSV1and2-v4	v4C001798._9841to9960	AAAGAGATACGCGATGCGTTGGGCAGTCGAAAACAGGCCGTCAGCCACGCACCCGTCAGGGCCGGGTGTGTAAACTTTGACTACTCACGCACTCGCCGCTGCGTCGGGCGACGCGATTTA	1
HSV1and2-v4	v4C001798._9851to9970	GCGATGCGTTGGGCAGTCGAAAACAGGCCGTCAGCCACGCACCCGTCAGGGCCGGGTGTGTAAACTTTGACTACTCACGCACTCGCCGCTGCGTCGGGCGACGCGATTTACGGCCTGCCA	1
HSV1and2-v4	v4C001798._9861to9980	GGGCAGTCGAAAACAGGCCGTCAGCCACGCACCCGTCAGGGCCGGGTGTGTAAACTTTGACTACTCACGCACTCGCCGCTGCGTCGGGCGACGCGATTTACGGCCTGCCAACACCACGTC	1
HSV1and2-v4	v4C001798._9871to9990	AAACAGGCCGTCAGCCACGCACCCGTCAGGGCCGGGTGTGTAAACTTTGACTACTCACGCACTCGCCGCTGCGTCGGGCGACGCGATTTACGGCCTGCCAACACCACGTCAACGTGGGAA	1
HSV1and2-v4	v4C001798._9881to10000	TCAGCCACGCACCCGTCAGGGCCGGGTGTGTAAACTTTGACTACTCACGCACTCGCCGCTGCGTCGGGCGACGCGATTTACGGCCTGCCAACACCACGTCAACGTGGGAACCGCCTGTGT	1
HSV1and2-v4	v4C001798._9891to10010	ACCCGTCAGGGCCGGGTGTGTAAACTTTGACTACTCACGCACTCGCCGCTGCGTCGGGCGACGCGATTTACGGCCTGCCAACACCACGTCAACGTGGGAACCGCCTGTGTCGTCGGACGA	1
HSV1and2-v4	v4C001798._9901to10020	GCCGGGTGTGTAAACTTTGACTACTCACGCACTCGCCGCTGCGTCGGGCGACGCGATTTACGGCCTGCCAACACCACGTCAACGTGGGAACCGCCTGTGTCGTCGGACGATGAAGCGAGC	1
HSV1and2-v4	v4C001798._9911to10030	TAAACTTTGACTACTCACGCACTCGCCGCTGCGTCGGGCGACGCGATTTACGGCCTGCCAACACCACGTCAACGTGGGAACCGCCTGTGTCGTCGGACGATGAAGCGAGCTCGCAGTCGA	1
HSV1and2-v4	v4C001798._9921to10040	CTACTCACGCACTCGCCGCTGCGTCGGGCGACGCGATTTACGGCCTGCCAACACCACGTCAACGTGGGAACCGCCTGTGTCGTCGGACGATGAAGCGAGCTCGCAGTCGAAGCCCCTCGC	1
HSV1and2-v4	v4C001798._9931to10050	ACTCGCCGCTGCGTCGGGCGACGCGATTTACGGCCTGCCAACACCACGTCAACGTGGGAACCGCCTGTGTCGTCGGACGATGAAGCGAGCTCGCAGTCGAAGCCCCTCGCCACCCAGCCG	1
HSV1and2-v4	v4C001798._9941to10060	GCGTCGGGCGACGCGATTTACGGCCTGCCAACACCACGTCAACGTGGGAACCGCCTGTGTCGTCGGACGATGAAGCGAGCTCGCAGTCGAAGCCCCTCGCCACCCAGCCGCCCGTCCTCG	1
HSV1and2-v4	v4C001798._9951to10070	ACGCGATTTACGGCCTGCCAACACCACGTCAACGTGGGAACCGCCTGTGTCGTCGGACGATGAAGCGAGCTCGCAGTCGAAGCCCCTCGCCACCCAGCCGCCCGTCCTCGCCCTTTCGAA	1
HSV1and2-v4	v4C001798._9961to10080	CGGCCTGCCAACACCACGTCAACGTGGGAACCGCCTGTGTCGTCGGACGATGAAGCGAGCTCGCAGTCGAAGCCCCTCGCCACCCAGCCGCCCGTCCTCGCCCTTTCGAACGCCCCCCCA	1
HSV1and2-v4	v4C001798._9971to10090	ACACCACGTCAACGTGGGAACCGCCTGTGTCGTCGGACGATGAAGCGAGCTCGCAGTCGAAGCCCCTCGCCACCCAGCCGCCCGTCCTCGCCCTTTCGAACGCCCCCCCACGGCGGGTCT	1
HSV1and2-v4	v4C001798._9981to10100	AACGTGGGAACCGCCTGTGTCGTCGGACGATGAAGCGAGCTCGCAGTCGAAGCCCCTCGCCACCCAGCCGCCCGTCCTCGCCCTTTCGAACGCCCCCCCACGGCGGGTCTCCCCGACGCG	1
HSV1and2-v4	v4C001798._9991to10110	CCGCCTGTGTCGTCGGACGATGAAGCGAGCTCGCAGTCGAAGCCCCTCGCCACCCAGCCGCCCGTCCTCGCCCTTTCGAACGCCCCCCCACGGCGGGTCTCCCCGACGCGAGGTCGGCGC	1
HSV1and2-v4	v4C001798._10001to10120	CGTCGGACGATGAAGCGAGCTCGCAGTCGAAGCCCCTCGCCACCCAGCCGCCCGTCCTCGCCCTTTCGAACGCCCCCCCACGGCGGGTCTCCCCGACGCGAGGTCGGCGCCGGCATACTC	1
HSV1and2-v4	v4C001798._10011to10130	TGAAGCGAGCTCGCAGTCGAAGCCCCTCGCCACCCAGCCGCCCGTCCTCGCCCTTTCGAACGCCCCCCCACGGCGGGTCTCCCCGACGCGAGGTCGGCGCCGGCATACTCGCCTCCGACG	1
HSV1and2-v4	v4C001798._10021to10140	TCGCAGTCGAAGCCCCTCGCCACCCAGCCGCCCGTCCTCGCCCTTTCGAACGCCCCCCCACGGCGGGTCTCCCCGACGCGAGGTCGGCGCCGGCATACTCGCCTCCGACGCAACTAGCCA	1
HSV1and2-v4	v4C001798._10031to10150	AGCCCCTCGCCACCCAGCCGCCCGTCCTCGCCCTTTCGAACGCCCCCCCACGGCGGGTCTCCCCGACGCGAGGTCGGCGCCGGCATACTCGCCTCCGACGCAACTAGCCACGTCTGCATC	1
HSV1and2-v4	v4C001798._10041to10160	CACCCAGCCGCCCGTCCTCGCCCTTTCGAACGCCCCCCCACGGCGGGTCTCCCCGACGCGAGGTCGGCGCCGGCATACTCGCCTCCGACGCAACTAGCCACGTCTGCATCGCAAGCCACC	1
HSV1and2-v4	v4C001798._10051to10170	CCCGTCCTCGCCCTTTCGAACGCCCCCCCACGGCGGGTCTCCCCGACGCGAGGTCGGCGCCGGCATACTCGCCTCCGACGCAACTAGCCACGTCTGCATCGCAAGCCACCCTGGGTCGGG	1
HSV1and2-v4	v4C001798._10061to10180	CCCTTTCGAACGCCCCCCCACGGCGGGTCTCCCCGACGCGAGGTCGGCGCCGGCATACTCGCCTCCGACGCAACTAGCCACGTCTGCATCGCAAGCCACCCTGGGTCGGGAGCAGGACAG	1
HSV1and2-v4	v4C001798._10071to10190	CGCCCCCCCACGGCGGGTCTCCCCGACGCGAGGTCGGCGCCGGCATACTCGCCTCCGACGCAACTAGCCACGTCTGCATCGCAAGCCACCCTGGGTCGGGAGCAGGACAGCCGACCCGTC	1
HSV1and2-v4	v4C001798._10081to10200	CGGCGGGTCTCCCCGACGCGAGGTCGGCGCCGGCATACTCGCCTCCGACGCAACTAGCCACGTCTGCATCGCAAGCCACCCTGGGTCGGGAGCAGGACAGCCGACCCGTCTAGCGGCCGG	1
HSV1and2-v4	v4C001798._10091to10210	CCCCGACGCGAGGTCGGCGCCGGCATACTCGCCTCCGACGCAACTAGCCACGTCTGCATCGCAAGCCACCCTGGGTCGGGAGCAGGACAGCCGACCCGTCTAGCGGCCGGGTCGGCTGTC	1
HSV1and2-v4	v4C001798._10101to10220	AGGTCGGCGCCGGCATACTCGCCTCCGACGCAACTAGCCACGTCTGCATCGCAAGCCACCCTGGGTCGGGAGCAGGACAGCCGACCCGTCTAGCGGCCGGGTCGGCTGTCCAGCGTCGTC	1
HSV1and2-v4	v4C001798._10111to10230	CGGCATACTCGCCTCCGACGCAACTAGCCACGTCTGCATCGCAAGCCACCCTGGGTCGGGAGCAGGACAGCCGACCCGTCTAGCGGCCGGGTCGGCTGTCCAGCGTCGTCGCCCTAGAGG	1
HSV1and2-v4	v4C001798._10121to10240	GCCTCCGACGCAACTAGCCACGTCTGCATCGCAAGCCACCCTGGGTCGGGAGCAGGACAGCCGACCCGTCTAGCGGCCGGGTCGGCTGTCCAGCGTCGTCGCCCTAGAGGCTGTCCGCCG	1
HSV1and2-v4	v4C001798._10131to10250	CAACTAGCCACGTCTGCATCGCAAGCCACCCTGGGTCGGGAGCAGGACAGCCGACCCGTCTAGCGGCCGGGTCGGCTGTCCAGCGTCGTCGCCCTAGAGGCTGTCCGCCGGGCGTGATGT	1
HSV1and2-v4	v4C001798._10141to10260	CGTCTGCATCGCAAGCCACCCTGGGTCGGGAGCAGGACAGCCGACCCGTCTAGCGGCCGGGTCGGCTGTCCAGCGTCGTCGCCCTAGAGGCTGTCCGCCGGGCGTGATGTTTTCCGCATC	1
HSV1and2-v4	v4C001798._10151to10270	GCAAGCCACCCTGGGTCGGGAGCAGGACAGCCGACCCGTCTAGCGGCCGGGTCGGCTGTCCAGCGTCGTCGCCCTAGAGGCTGTCCGCCGGGCGTGATGTTTTCCGCATCTACGACCCCC	1
HSV1and2-v4	v4C001798._10161to10280	CTGGGTCGGGAGCAGGACAGCCGACCCGTCTAGCGGCCGGGTCGGCTGTCCAGCGTCGTCGCCCTAGAGGCTGTCCGCCGGGCGTGATGTTTTCCGCATCTACGACCCCCGAACAGCCCC	1
HSV1and2-v4	v4C001798._10171to10290	AGCAGGACAGCCGACCCGTCTAGCGGCCGGGTCGGCTGTCCAGCGTCGTCGCCCTAGAGGCTGTCCGCCGGGCGTGATGTTTTCCGCATCTACGACCCCCGAACAGCCCCTGGGGCTGTC	1
HSV1and2-v4	v4C001798._10181to10300	CCGACCCGTCTAGCGGCCGGGTCGGCTGTCCAGCGTCGTCGCCCTAGAGGCTGTCCGCCGGGCGTGATGTTTTCCGCATCTACGACCCCCGAACAGCCCCTGGGGCTGTCGGGCGATGCG	1
HSV1and2-v4	v4C001798._10191to10310	TAGCGGCCGGGTCGGCTGTCCAGCGTCGTCGCCCTAGAGGCTGTCCGCCGGGCGTGATGTTTTCCGCATCTACGACCCCCGAACAGCCCCTGGGGCTGTCGGGCGATGCGACGCCGCCCC	1
HSV1and2-v4	v4C001798._10201to10320	GTCGGCTGTCCAGCGTCGTCGCCCTAGAGGCTGTCCGCCGGGCGTGATGTTTTCCGCATCTACGACCCCCGAACAGCCCCTGGGGCTGTCGGGCGATGCGACGCCGCCCCTGCCGACTTC	1
HSV1and2-v4	v4C001798._10211to10330	CAGCGTCGTCGCCCTAGAGGCTGTCCGCCGGGCGTGATGTTTTCCGCATCTACGACCCCCGAACAGCCCCTGGGGCTGTCGGGCGATGCGACGCCGCCCCTGCCGACTTCCGTGCCCCTG	1
HSV1and2-v4	v4C001798._10221to10340	GCCCTAGAGGCTGTCCGCCGGGCGTGATGTTTTCCGCATCTACGACCCCCGAACAGCCCCTGGGGCTGTCGGGCGATGCGACGCCGCCCCTGCCGACTTCCGTGCCCCTGGACTGGGCCG	1
HSV1and2-v4	v4C001798._10231to10350	CTGTCCGCCGGGCGTGATGTTTTCCGCATCTACGACCCCCGAACAGCCCCTGGGGCTGTCGGGCGATGCGACGCCGCCCCTGCCGACTTCCGTGCCCCTGGACTGGGCCGCGTTTCGGCG	1
HSV1and2-v4	v4C001798._10241to10360	GGCGTGATGTTTTCCGCATCTACGACCCCCGAACAGCCCCTGGGGCTGTCGGGCGATGCGACGCCGCCCCTGCCGACTTCCGTGCCCCTGGACTGGGCCGCGTTTCGGCGCGCGTTTCTG	1
HSV1and2-v4	v4C001798._10251to10370	TTTCCGCATCTACGACCCCCGAACAGCCCCTGGGGCTGTCGGGCGATGCGACGCCGCCCCTGCCGACTTCCGTGCCCCTGGACTGGGCCGCGTTTCGGCGCGCGTTTCTGATCGACGACG	1
HSV1and2-v4	v4C001798._10261to10380	TACGACCCCCGAACAGCCCCTGGGGCTGTCGGGCGATGCGACGCCGCCCCTGCCGACTTCCGTGCCCCTGGACTGGGCCGCGTTTCGGCGCGCGTTTCTGATCGACGACGCCTGGCGGCC	1
HSV1and2-v4	v4C001798._10271to10390	GAACAGCCCCTGGGGCTGTCGGGCGATGCGACGCCGCCCCTGCCGACTTCCGTGCCCCTGGACTGGGCCGCGTTTCGGCGCGCGTTTCTGATCGACGACGCCTGGCGGCCCCTGTTGGAG	1
HSV1and2-v4	v4C001798._10281to10400	TGGGGCTGTCGGGCGATGCGACGCCGCCCCTGCCGACTTCCGTGCCCCTGGACTGGGCCGCGTTTCGGCGCGCGTTTCTGATCGACGACGCCTGGCGGCCCCTGTTGGAGCCGGAGCTCG	1
HSV1and2-v4	v4C001798._10291to10410	GGGCGATGCGACGCCGCCCCTGCCGACTTCCGTGCCCCTGGACTGGGCCGCGTTTCGGCGCGCGTTTCTGATCGACGACGCCTGGCGGCCCCTGTTGGAGCCGGAGCTCGCGAACCCCCT	1
HSV1and2-v4	v4C001798._10301to10420	ACGCCGCCCCTGCCGACTTCCGTGCCCCTGGACTGGGCCGCGTTTCGGCGCGCGTTTCTGATCGACGACGCCTGGCGGCCCCTGTTGGAGCCGGAGCTCGCGAACCCCCTAACCGCGCGC	1
HSV1and2-v4	v4C001798._10311to10430	TGCCGACTTCCGTGCCCCTGGACTGGGCCGCGTTTCGGCGCGCGTTTCTGATCGACGACGCCTGGCGGCCCCTGTTGGAGCCGGAGCTCGCGAACCCCCTAACCGCGCGCCTCCTCGCGG	1
HSV1and2-v4	v4C001798._10321to10440	CGTGCCCCTGGACTGGGCCGCGTTTCGGCGCGCGTTTCTGATCGACGACGCCTGGCGGCCCCTGTTGGAGCCGGAGCTCGCGAACCCCCTAACCGCGCGCCTCCTCGCGGAGTATGACCG	1
HSV1and2-v4	v4C001798._10331to10450	GACTGGGCCGCGTTTCGGCGCGCGTTTCTGATCGACGACGCCTGGCGGCCCCTGTTGGAGCCGGAGCTCGCGAACCCCCTAACCGCGCGCCTCCTCGCGGAGTATGACCGTCGGTGCCAG	1
HSV1and2-v4	v4C001798._10341to10460	CGTTTCGGCGCGCGTTTCTGATCGACGACGCCTGGCGGCCCCTGTTGGAGCCGGAGCTCGCGAACCCCCTAACCGCGCGCCTCCTCGCGGAGTATGACCGTCGGTGCCAGACCGAAGAGG	1
HSV1and2-v4	v4C001798._10351to10470	CGCGTTTCTGATCGACGACGCCTGGCGGCCCCTGTTGGAGCCGGAGCTCGCGAACCCCCTAACCGCGCGCCTCCTCGCGGAGTATGACCGTCGGTGCCAGACCGAAGAGGTGCTGCCGCC	1
HSV1and2-v4	v4C001798._10361to10480	ATCGACGACGCCTGGCGGCCCCTGTTGGAGCCGGAGCTCGCGAACCCCCTAACCGCGCGCCTCCTCGCGGAGTATGACCGTCGGTGCCAGACCGAAGAGGTGCTGCCGCCGCGGGAGGAT	1
HSV1and2-v4	v4C001798._10371to10490	CCTGGCGGCCCCTGTTGGAGCCGGAGCTCGCGAACCCCCTAACCGCGCGCCTCCTCGCGGAGTATGACCGTCGGTGCCAGACCGAAGAGGTGCTGCCGCCGCGGGAGGATGTGTTCTCCT	1
HSV1and2-v4	v4C001798._10381to10500	CCTGTTGGAGCCGGAGCTCGCGAACCCCCTAACCGCGCGCCTCCTCGCGGAGTATGACCGTCGGTGCCAGACCGAAGAGGTGCTGCCGCCGCGGGAGGATGTGTTCTCCTGGACGCGGTA	1
HSV1and2-v4	v4C001798._10391to10510	CCGGAGCTCGCGAACCCCCTAACCGCGCGCCTCCTCGCGGAGTATGACCGTCGGTGCCAGACCGAAGAGGTGCTGCCGCCGCGGGAGGATGTGTTCTCCTGGACGCGGTATTGTACCCCC	1
HSV1and2-v4	v4C001798._10401to10520	CGAACCCCCTAACCGCGCGCCTCCTCGCGGAGTATGACCGTCGGTGCCAGACCGAAGAGGTGCTGCCGCCGCGGGAGGATGTGTTCTCCTGGACGCGGTATTGTACCCCCGACGACGTGC	1
HSV1and2-v4	v4C001798._10411to10530	AACCGCGCGCCTCCTCGCGGAGTATGACCGTCGGTGCCAGACCGAAGAGGTGCTGCCGCCGCGGGAGGATGTGTTCTCCTGGACGCGGTATTGTACCCCCGACGACGTGCGCGTGGTTAT	1
HSV1and2-v4	v4C001798._10421to10540	CTCCTCGCGGAGTATGACCGTCGGTGCCAGACCGAAGAGGTGCTGCCGCCGCGGGAGGATGTGTTCTCCTGGACGCGGTATTGTACCCCCGACGACGTGCGCGTGGTTATCATCGGGCAG	1
HSV1and2-v4	v4C001798._10431to10550	AGTATGACCGTCGGTGCCAGACCGAAGAGGTGCTGCCGCCGCGGGAGGATGTGTTCTCCTGGACGCGGTATTGTACCCCCGACGACGTGCGCGTGGTTATCATCGGGCAGGACCCGTACC	1
HSV1and2-v4	v4C001798._10441to10560	TCGGTGCCAGACCGAAGAGGTGCTGCCGCCGCGGGAGGATGTGTTCTCCTGGACGCGGTATTGTACCCCCGACGACGTGCGCGTGGTTATCATCGGGCAGGACCCGTACCACCATCCCGG	1
HSV1and2-v4	v4C001798._10451to10570	ACCGAAGAGGTGCTGCCGCCGCGGGAGGATGTGTTCTCCTGGACGCGGTATTGTACCCCCGACGACGTGCGCGTGGTTATCATCGGGCAGGACCCGTACCACCATCCCGGCCAGGCGCAC	1
HSV1and2-v4	v4C001798._10461to10580	TGCTGCCGCCGCGGGAGGATGTGTTCTCCTGGACGCGGTATTGTACCCCCGACGACGTGCGCGTGGTTATCATCGGGCAGGACCCGTACCACCATCCCGGCCAGGCGCACGGCCTGGCGT	1
HSV1and2-v4	v4C001798._10471to10590	GCGGGAGGATGTGTTCTCCTGGACGCGGTATTGTACCCCCGACGACGTGCGCGTGGTTATCATCGGGCAGGACCCGTACCACCATCCCGGCCAGGCGCACGGCCTGGCGTTTAGCGTGCG	1
HSV1and2-v4	v4C001798._10481to10600	GTGTTCTCCTGGACGCGGTATTGTACCCCCGACGACGTGCGCGTGGTTATCATCGGGCAGGACCCGTACCACCATCCCGGCCAGGCGCACGGCCTGGCGTTTAGCGTGCGTGCGGATGTG	1
HSV1and2-v4	v4C001798._10491to10610	GGACGCGGTATTGTACCCCCGACGACGTGCGCGTGGTTATCATCGGGCAGGACCCGTACCACCATCCCGGCCAGGCGCACGGCCTGGCGTTTAGCGTGCGTGCGGATGTGCCGGTGCCTC	1
HSV1and2-v4	v4C001798._10501to10620	TTGTACCCCCGACGACGTGCGCGTGGTTATCATCGGGCAGGACCCGTACCACCATCCCGGCCAGGCGCACGGCCTGGCGTTTAGCGTGCGTGCGGATGTGCCGGTGCCTCCGAGTCTACG	1
HSV1and2-v4	v4C001798._10511to10630	GACGACGTGCGCGTGGTTATCATCGGGCAGGACCCGTACCACCATCCCGGCCAGGCGCACGGCCTGGCGTTTAGCGTGCGTGCGGATGTGCCGGTGCCTCCGAGTCTACGGAACGTGCTG	1
HSV1and2-v4	v4C001798._10521to10640	GCGTGGTTATCATCGGGCAGGACCCGTACCACCATCCCGGCCAGGCGCACGGCCTGGCGTTTAGCGTGCGTGCGGATGTGCCGGTGCCTCCGAGTCTACGGAACGTGCTGGCGGCGGTTA	1
HSV1and2-v4	v4C001798._10531to10650	CATCGGGCAGGACCCGTACCACCATCCCGGCCAGGCGCACGGCCTGGCGTTTAGCGTGCGTGCGGATGTGCCGGTGCCTCCGAGTCTACGGAACGTGCTGGCGGCGGTTAAAAATTGTTA	1
HSV1and2-v4	v4C001798._10541to10660	GACCCGTACCACCATCCCGGCCAGGCGCACGGCCTGGCGTTTAGCGTGCGTGCGGATGTGCCGGTGCCTCCGAGTCTACGGAACGTGCTGGCGGCGGTTAAAAATTGTTACCCCGACGCG	1
HSV1and2-v4	v4C001798._10551to10670	ACCATCCCGGCCAGGCGCACGGCCTGGCGTTTAGCGTGCGTGCGGATGTGCCGGTGCCTCCGAGTCTACGGAACGTGCTGGCGGCGGTTAAAAATTGTTACCCCGACGCGCGCATGAGCG	1
HSV1and2-v4	v4C001798._10561to10680	CCAGGCGCACGGCCTGGCGTTTAGCGTGCGTGCGGATGTGCCGGTGCCTCCGAGTCTACGGAACGTGCTGGCGGCGGTTAAAAATTGTTACCCCGACGCGCGCATGAGCGGCCGCGGCTG	1
HSV1and2-v4	v4C001798._10571to10690	GGCCTGGCGTTTAGCGTGCGTGCGGATGTGCCGGTGCCTCCGAGTCTACGGAACGTGCTGGCGGCGGTTAAAAATTGTTACCCCGACGCGCGCATGAGCGGCCGCGGCTGCCTGGAAAAG	1
HSV1and2-v4	v4C001798._10581to10700	TTAGCGTGCGTGCGGATGTGCCGGTGCCTCCGAGTCTACGGAACGTGCTGGCGGCGGTTAAAAATTGTTACCCCGACGCGCGCATGAGCGGCCGCGGCTGCCTGGAAAAGTGGGCTCGCG	1
HSV1and2-v4	v4C001798._10591to10710	TGCGGATGTGCCGGTGCCTCCGAGTCTACGGAACGTGCTGGCGGCGGTTAAAAATTGTTACCCCGACGCGCGCATGAGCGGCCGCGGCTGCCTGGAAAAGTGGGCTCGCGACGGCGTGCT	1
HSV1and2-v4	v4C001798._10601to10720	CCGGTGCCTCCGAGTCTACGGAACGTGCTGGCGGCGGTTAAAAATTGTTACCCCGACGCGCGCATGAGCGGCCGCGGCTGCCTGGAAAAGTGGGCTCGCGACGGCGTGCTGTTGTTGAAC	1
HSV1and2-v4	v4C001798._10611to10730	CGAGTCTACGGAACGTGCTGGCGGCGGTTAAAAATTGTTACCCCGACGCGCGCATGAGCGGCCGCGGCTGCCTGGAAAAGTGGGCTCGCGACGGCGTGCTGTTGTTGAACACGACCCTGA	1
HSV1and2-v4	v4C001798._10621to10740	GAACGTGCTGGCGGCGGTTAAAAATTGTTACCCCGACGCGCGCATGAGCGGCCGCGGCTGCCTGGAAAAGTGGGCTCGCGACGGCGTGCTGTTGTTGAACACGACCCTGACCGTCAAGCG	1
HSV1and2-v4	v4C001798._10631to10750	GCGGCGGTTAAAAATTGTTACCCCGACGCGCGCATGAGCGGCCGCGGCTGCCTGGAAAAGTGGGCTCGCGACGGCGTGCTGTTGTTGAACACGACCCTGACCGTCAAGCGCGGGGCGGCG	1
HSV1and2-v4	v4C001798._10641to10760	AAAATTGTTACCCCGACGCGCGCATGAGCGGCCGCGGCTGCCTGGAAAAGTGGGCTCGCGACGGCGTGCTGTTGTTGAACACGACCCTGACCGTCAAGCGCGGGGCGGCGGCGTCCCACT	1
HSV1and2-v4	v4C001798._10651to10770	CCCCGACGCGCGCATGAGCGGCCGCGGCTGCCTGGAAAAGTGGGCTCGCGACGGCGTGCTGTTGTTGAACACGACCCTGACCGTCAAGCGCGGGGCGGCGGCGTCCCACTCCAAGCTTGG	1
HSV1and2-v4	v4C001798._10661to10780	CGCATGAGCGGCCGCGGCTGCCTGGAAAAGTGGGCTCGCGACGGCGTGCTGTTGTTGAACACGACCCTGACCGTCAAGCGCGGGGCGGCGGCGTCCCACTCCAAGCTTGGATGGGACCGT	1
HSV1and2-v4	v4C001798._10671to10790	GCCGCGGCTGCCTGGAAAAGTGGGCTCGCGACGGCGTGCTGTTGTTGAACACGACCCTGACCGTCAAGCGCGGGGCGGCGGCGTCCCACTCCAAGCTTGGATGGGACCGTTTTGTGGGCG	1
HSV1and2-v4	v4C001798._10681to10800	CCTGGAAAAGTGGGCTCGCGACGGCGTGCTGTTGTTGAACACGACCCTGACCGTCAAGCGCGGGGCGGCGGCGTCCCACTCCAAGCTTGGATGGGACCGTTTTGTGGGCGGGGTGGTCCG	1
HSV1and2-v4	v4C001798._10691to10810	TGGGCTCGCGACGGCGTGCTGTTGTTGAACACGACCCTGACCGTCAAGCGCGGGGCGGCGGCGTCCCACTCCAAGCTTGGATGGGACCGTTTTGTGGGCGGGGTGGTCCGACGGCTGGCC	1
HSV1and2-v4	v4C001798._10701to10820	ACGGCGTGCTGTTGTTGAACACGACCCTGACCGTCAAGCGCGGGGCGGCGGCGTCCCACTCCAAGCTTGGATGGGACCGTTTTGTGGGCGGGGTGGTCCGACGGCTGGCCGCGCGCCGCC	1
HSV1and2-v4	v4C001798._10711to10830	GTTGTTGAACACGACCCTGACCGTCAAGCGCGGGGCGGCGGCGTCCCACTCCAAGCTTGGATGGGACCGTTTTGTGGGCGGGGTGGTCCGACGGCTGGCCGCGCGCCGCCCGGGCCTGGT	1
HSV1and2-v4	v4C001798._10721to10840	ACGACCCTGACCGTCAAGCGCGGGGCGGCGGCGTCCCACTCCAAGCTTGGATGGGACCGTTTTGTGGGCGGGGTGGTCCGACGGCTGGCCGCGCGCCGCCCGGGCCTGGTCTTTATGCTC	1
HSV1and2-v4	v4C001798._10731to10850	CCGTCAAGCGCGGGGCGGCGGCGTCCCACTCCAAGCTTGGATGGGACCGTTTTGTGGGCGGGGTGGTCCGACGGCTGGCCGCGCGCCGCCCGGGCCTGGTCTTTATGCTCTGGGGCGCCC	1
HSV1and2-v4	v4C001798._10741to10860	CGGGGCGGCGGCGTCCCACTCCAAGCTTGGATGGGACCGTTTTGTGGGCGGGGTGGTCCGACGGCTGGCCGCGCGCCGCCCGGGCCTGGTCTTTATGCTCTGGGGCGCCCATGCCCAGAA	1
HSV1and2-v4	v4C001798._10751to10870	GCGTCCCACTCCAAGCTTGGATGGGACCGTTTTGTGGGCGGGGTGGTCCGACGGCTGGCCGCGCGCCGCCCGGGCCTGGTCTTTATGCTCTGGGGCGCCCATGCCCAGAACGCGATCAGG	1
HSV1and2-v4	v4C001798._10761to10880	CCAAGCTTGGATGGGACCGTTTTGTGGGCGGGGTGGTCCGACGGCTGGCCGCGCGCCGCCCGGGCCTGGTCTTTATGCTCTGGGGCGCCCATGCCCAGAACGCGATCAGGCCCGACCCTC	1
HSV1and2-v4	v4C001798._10771to10890	ATGGGACCGTTTTGTGGGCGGGGTGGTCCGACGGCTGGCCGCGCGCCGCCCGGGCCTGGTCTTTATGCTCTGGGGCGCCCATGCCCAGAACGCGATCAGGCCCGACCCTCGCCAACACTA	1
HSV1and2-v4	v4C001798._10781to10900	TTTGTGGGCGGGGTGGTCCGACGGCTGGCCGCGCGCCGCCCGGGCCTGGTCTTTATGCTCTGGGGCGCCCATGCCCAGAACGCGATCAGGCCCGACCCTCGCCAACACTACGTCCTCAAG	1
HSV1and2-v4	v4C001798._10791to10910	GGGTGGTCCGACGGCTGGCCGCGCGCCGCCCGGGCCTGGTCTTTATGCTCTGGGGCGCCCATGCCCAGAACGCGATCAGGCCCGACCCTCGCCAACACTACGTCCTCAAGTTTTCTCACC	1
HSV1and2-v4	v4C001798._10801to10920	ACGGCTGGCCGCGCGCCGCCCGGGCCTGGTCTTTATGCTCTGGGGCGCCCATGCCCAGAACGCGATCAGGCCCGACCCTCGCCAACACTACGTCCTCAAGTTTTCTCACCCGTCGCCCCT	1
HSV1and2-v4	v4C001798._10811to10930	GCGCGCCGCCCGGGCCTGGTCTTTATGCTCTGGGGCGCCCATGCCCAGAACGCGATCAGGCCCGACCCTCGCCAACACTACGTCCTCAAGTTTTCTCACCCGTCGCCCCTCTCCAAGGTC	1
HSV1and2-v4	v4C001798._10821to10940	CGGGCCTGGTCTTTATGCTCTGGGGCGCCCATGCCCAGAACGCGATCAGGCCCGACCCTCGCCAACACTACGTCCTCAAGTTTTCTCACCCGTCGCCCCTCTCCAAGGTCCCGTTTGGGA	1
HSV1and2-v4	v4C001798._10831to10950	CTTTATGCTCTGGGGCGCCCATGCCCAGAACGCGATCAGGCCCGACCCTCGCCAACACTACGTCCTCAAGTTTTCTCACCCGTCGCCCCTCTCCAAGGTCCCGTTTGGGACGTGCCAGCA	1
HSV1and2-v4	v4C001798._10841to10960	TGGGGCGCCCATGCCCAGAACGCGATCAGGCCCGACCCTCGCCAACACTACGTCCTCAAGTTTTCTCACCCGTCGCCCCTCTCCAAGGTCCCGTTTGGGACGTGCCAGCATTTCCTCGCC	1
HSV1and2-v4	v4C001798._10851to10970	ATGCCCAGAACGCGATCAGGCCCGACCCTCGCCAACACTACGTCCTCAAGTTTTCTCACCCGTCGCCCCTCTCCAAGGTCCCGTTTGGGACGTGCCAGCATTTCCTCGCCGCGAATCGCT	1
HSV1and2-v4	v4C001798._10861to10980	CGCGATCAGGCCCGACCCTCGCCAACACTACGTCCTCAAGTTTTCTCACCCGTCGCCCCTCTCCAAGGTCCCGTTTGGGACGTGCCAGCATTTCCTCGCCGCGAATCGCTACCTCGAAAC	1
HSV1and2-v4	v4C001798._10871to10990	CCCGACCCTCGCCAACACTACGTCCTCAAGTTTTCTCACCCGTCGCCCCTCTCCAAGGTCCCGTTTGGGACGTGCCAGCATTTCCTCGCCGCGAATCGCTACCTCGAAACCCGGGACATT	1
HSV1and2-v4	v4C001798._10881to11000	GCCAACACTACGTCCTCAAGTTTTCTCACCCGTCGCCCCTCTCCAAGGTCCCGTTTGGGACGTGCCAGCATTTCCTCGCCGCGAATCGCTACCTCGAAACCCGGGACATTATGCCGATCG	1
HSV1and2-v4	v4C001798._10891to11010	CGTCCTCAAGTTTTCTCACCCGTCGCCCCTCTCCAAGGTCCCGTTTGGGACGTGCCAGCATTTCCTCGCCGCGAATCGCTACCTCGAAACCCGGGACATTATGCCGATCGACTGGTCGGT	1
HSV1and2-v4	v4C001798._10901to11020	TTTTCTCACCCGTCGCCCCTCTCCAAGGTCCCGTTTGGGACGTGCCAGCATTTCCTCGCCGCGAATCGCTACCTCGAAACCCGGGACATTATGCCGATCGACTGGTCGGTATAAGATGCC	1
HSV1and2-v4	v4C001798._10911to11030	CGTCGCCCCTCTCCAAGGTCCCGTTTGGGACGTGCCAGCATTTCCTCGCCGCGAATCGCTACCTCGAAACCCGGGACATTATGCCGATCGACTGGTCGGTATAAGATGCCGACATCCGGG	1
HSV1and2-v4	v4C001798._10921to11040	CTCCAAGGTCCCGTTTGGGACGTGCCAGCATTTCCTCGCCGCGAATCGCTACCTCGAAACCCGGGACATTATGCCGATCGACTGGTCGGTATAAGATGCCGACATCCGGGGTCTTGATTT	1
HSV1and2-v4	v4C001798._10931to11050	CCGTTTGGGACGTGCCAGCATTTCCTCGCCGCGAATCGCTACCTCGAAACCCGGGACATTATGCCGATCGACTGGTCGGTATAAGATGCCGACATCCGGGGTCTTGATTTACGAGGGGGC	1
HSV1and2-v4	v4C001798._10941to11060	CGTGCCAGCATTTCCTCGCCGCGAATCGCTACCTCGAAACCCGGGACATTATGCCGATCGACTGGTCGGTATAAGATGCCGACATCCGGGGTCTTGATTTACGAGGGGGCAATTAATAAA	1
HSV1and2-v4	v4C001798._10951to11070	TTTCCTCGCCGCGAATCGCTACCTCGAAACCCGGGACATTATGCCGATCGACTGGTCGGTATAAGATGCCGACATCCGGGGTCTTGATTTACGAGGGGGCAATTAATAAAGACTGTTGAT	1
HSV1and2-v4	v4C001798._10961to11080	GCGAATCGCTACCTCGAAACCCGGGACATTATGCCGATCGACTGGTCGGTATAAGATGCCGACATCCGGGGTCTTGATTTACGAGGGGGCAATTAATAAAGACTGTTGATGGTTAAATCT	1
HSV1and2-v4	v4C001798._10971to11090	ACCTCGAAACCCGGGACATTATGCCGATCGACTGGTCGGTATAAGATGCCGACATCCGGGGTCTTGATTTACGAGGGGGCAATTAATAAAGACTGTTGATGGTTAAATCTCGGGTCTCAT	1
HSV1and2-v4	v4C001798._10981to11100	CCGGGACATTATGCCGATCGACTGGTCGGTATAAGATGCCGACATCCGGGGTCTTGATTTACGAGGGGGCAATTAATAAAGACTGTTGATGGTTAAATCTCGGGTCTCATACCGGTCCGT	1
HSV1and2-v4	v4C001798._10991to11110	ATGCCGATCGACTGGTCGGTATAAGATGCCGACATCCGGGGTCTTGATTTACGAGGGGGCAATTAATAAAGACTGTTGATGGTTAAATCTCGGGTCTCATACCGGTCCGTGATGTCGGGC	1
HSV1and2-v4	v4C001798._11001to11120	ACTGGTCGGTATAAGATGCCGACATCCGGGGTCTTGATTTACGAGGGGGCAATTAATAAAGACTGTTGATGGTTAAATCTCGGGTCTCATACCGGTCCGTGATGTCGGGCGTGGGGGAAG	1
HSV1and2-v4	v4C001798._11011to11130	ATAAGATGCCGACATCCGGGGTCTTGATTTACGAGGGGGCAATTAATAAAGACTGTTGATGGTTAAATCTCGGGTCTCATACCGGTCCGTGATGTCGGGCGTGGGGGAAGAGAGGGTCCC	1
HSV1and2-v4	v4C001798._11021to11140	GACATCCGGGGTCTTGATTTACGAGGGGGCAATTAATAAAGACTGTTGATGGTTAAATCTCGGGTCTCATACCGGTCCGTGATGTCGGGCGTGGGGGAAGAGAGGGTCCCCTCTGCGTTT	1
HSV1and2-v4	v4C001798._11031to11150	GTCTTGATTTACGAGGGGGCAATTAATAAAGACTGTTGATGGTTAAATCTCGGGTCTCATACCGGTCCGTGATGTCGGGCGTGGGGGAAGAGAGGGTCCCCTCTGCGTTTACTATCCTTG	1
HSV1and2-v4	v4C001798._11041to11160	ACGAGGGGGCAATTAATAAAGACTGTTGATGGTTAAATCTCGGGTCTCATACCGGTCCGTGATGTCGGGCGTGGGGGAAGAGAGGGTCCCCTCTGCGTTTACTATCCTTGCCTCGTGGGG	1
HSV1and2-v4	v4C001798._11051to11170	AATTAATAAAGACTGTTGATGGTTAAATCTCGGGTCTCATACCGGTCCGTGATGTCGGGCGTGGGGGAAGAGAGGGTCCCCTCTGCGTTTACTATCCTTGCCTCGTGGGGCTGGACGTTT	1
HSV1and2-v4	v4C001798._11061to11180	GACTGTTGATGGTTAAATCTCGGGTCTCATACCGGTCCGTGATGTCGGGCGTGGGGGAAGAGAGGGTCCCCTCTGCGTTTACTATCCTTGCCTCGTGGGGCTGGACGTTTGCACCCCAGA	1
HSV1and2-v4	v4C001798._11071to11190	GGTTAAATCTCGGGTCTCATACCGGTCCGTGATGTCGGGCGTGGGGGAAGAGAGGGTCCCCTCTGCGTTTACTATCCTTGCCTCGTGGGGCTGGACGTTTGCACCCCAGAACCATGATCC	1
HSV1and2-v4	v4C001798._11081to11200	CGGGTCTCATACCGGTCCGTGATGTCGGGCGTGGGGGAAGAGAGGGTCCCCTCTGCGTTTACTATCCTTGCCTCGTGGGGCTGGACGTTTGCACCCCAGAACCATGATCCTGGCGCGTCG	1
HSV1and2-v4	v4C001798._11091to11210	ACCGGTCCGTGATGTCGGGCGTGGGGGAAGAGAGGGTCCCCTCTGCGTTTACTATCCTTGCCTCGTGGGGCTGGACGTTTGCACCCCAGAACCATGATCCTGGCGCGTCGCCGAATACGA	1
HSV1and2-v4	v4C001798._11101to11220	GATGTCGGGCGTGGGGGAAGAGAGGGTCCCCTCTGCGTTTACTATCCTTGCCTCGTGGGGCTGGACGTTTGCACCCCAGAACCATGATCCTGGCGCGTCGCCGAATACGACGCCCATAGA	1
HSV1and2-v4	v4C001798._11111to11230	GTGGGGGAAGAGAGGGTCCCCTCTGCGTTTACTATCCTTGCCTCGTGGGGCTGGACGTTTGCACCCCAGAACCATGATCCTGGCGCGTCGCCGAATACGACGCCCATAGAGTCGATTGCG	1
HSV1and2-v4	v4C001798._11121to11240	AGAGGGTCCCCTCTGCGTTTACTATCCTTGCCTCGTGGGGCTGGACGTTTGCACCCCAGAACCATGATCCTGGCGCGTCGCCGAATACGACGCCCATAGAGTCGATTGCGGGGACCGCAC	1
HSV1and2-v4	v4C001798._11131to11250	CTCTGCGTTTACTATCCTTGCCTCGTGGGGCTGGACGTTTGCACCCCAGAACCATGATCCTGGCGCGTCGCCGAATACGACGCCCATAGAGTCGATTGCGGGGACCGCACCGGACGCGCA	1
HSV1and2-v4	v4C001798._11141to11260	ACTATCCTTGCCTCGTGGGGCTGGACGTTTGCACCCCAGAACCATGATCCTGGCGCGTCGCCGAATACGACGCCCATAGAGTCGATTGCGGGGACCGCACCGGACGCGCACGTGGGGCCT	1
HSV1and2-v4	v4C001798._11151to11270	CCTCGTGGGGCTGGACGTTTGCACCCCAGAACCATGATCCTGGCGCGTCGCCGAATACGACGCCCATAGAGTCGATTGCGGGGACCGCACCGGACGCGCACGTGGGGCCTCTCGACGGAG	1
HSV1and2-v4	v4C001798._11161to11280	CTGGACGTTTGCACCCCAGAACCATGATCCTGGCGCGTCGCCGAATACGACGCCCATAGAGTCGATTGCGGGGACCGCACCGGACGCGCACGTGGGGCCTCTCGACGGAGAGCCGGACCG	1
HSV1and2-v4	v4C001798._11171to11290	GCACCCCAGAACCATGATCCTGGCGCGTCGCCGAATACGACGCCCATAGAGTCGATTGCGGGGACCGCACCGGACGCGCACGTGGGGCCTCTCGACGGAGAGCCGGACCGGGATGCGATC	1
HSV1and2-v4	v4C001798._11181to11300	ACCATGATCCTGGCGCGTCGCCGAATACGACGCCCATAGAGTCGATTGCGGGGACCGCACCGGACGCGCACGTGGGGCCTCTCGACGGAGAGCCGGACCGGGATGCGATCTCCCCGCTTA	1
HSV1and2-v4	v4C001798._11191to11310	TGGCGCGTCGCCGAATACGACGCCCATAGAGTCGATTGCGGGGACCGCACCGGACGCGCACGTGGGGCCTCTCGACGGAGAGCCGGACCGGGATGCGATCTCCCCGCTTACGTCGAGCGT	1
HSV1and2-v4	v4C001798._11201to11320	CCGAATACGACGCCCATAGAGTCGATTGCGGGGACCGCACCGGACGCGCACGTGGGGCCTCTCGACGGAGAGCCGGACCGGGATGCGATCTCCCCGCTTACGTCGAGCGTGGCCGGCGAC	1
HSV1and2-v4	v4C001798._11211to11330	CGCCCATAGAGTCGATTGCGGGGACCGCACCGGACGCGCACGTGGGGCCTCTCGACGGAGAGCCGGACCGGGATGCGATCTCCCCGCTTACGTCGAGCGTGGCCGGCGACCCGCCGGGGG	1
HSV1and2-v4	v4C001798._11221to11340	GTCGATTGCGGGGACCGCACCGGACGCGCACGTGGGGCCTCTCGACGGAGAGCCGGACCGGGATGCGATCTCCCCGCTTACGTCGAGCGTGGCCGGCGACCCGCCGGGGGCGGACGGCCC	1
HSV1and2-v4	v4C001798._11231to11350	GGGACCGCACCGGACGCGCACGTGGGGCCTCTCGACGGAGAGCCGGACCGGGATGCGATCTCCCCGCTTACGTCGAGCGTGGCCGGCGACCCGCCGGGGGCGGACGGCCCCTACGTCACC	1
HSV1and2-v4	v4C001798._11241to11360	CGGACGCGCACGTGGGGCCTCTCGACGGAGAGCCGGACCGGGATGCGATCTCCCCGCTTACGTCGAGCGTGGCCGGCGACCCGCCGGGGGCGGACGGCCCCTACGTCACCTTTGATACTC	1
HSV1and2-v4	v4C001798._11251to11370	CGTGGGGCCTCTCGACGGAGAGCCGGACCGGGATGCGATCTCCCCGCTTACGTCGAGCGTGGCCGGCGACCCGCCGGGGGCGGACGGCCCCTACGTCACCTTTGATACTCTGTTTATGGT	1
HSV1and2-v4	v4C001798._11261to11380	CTCGACGGAGAGCCGGACCGGGATGCGATCTCCCCGCTTACGTCGAGCGTGGCCGGCGACCCGCCGGGGGCGGACGGCCCCTACGTCACCTTTGATACTCTGTTTATGGTATCTTCGATC	1
HSV1and2-v4	v4C001798._11271to11390	AGCCGGACCGGGATGCGATCTCCCCGCTTACGTCGAGCGTGGCCGGCGACCCGCCGGGGGCGGACGGCCCCTACGTCACCTTTGATACTCTGTTTATGGTATCTTCGATCGACGAACTGG	1
HSV1and2-v4	v4C001798._11281to11400	GGATGCGATCTCCCCGCTTACGTCGAGCGTGGCCGGCGACCCGCCGGGGGCGGACGGCCCCTACGTCACCTTTGATACTCTGTTTATGGTATCTTCGATCGACGAACTGGGGCGCCGCCA	1
HSV1and2-v4	v4C001798._11291to11410	TCCCCGCTTACGTCGAGCGTGGCCGGCGACCCGCCGGGGGCGGACGGCCCCTACGTCACCTTTGATACTCTGTTTATGGTATCTTCGATCGACGAACTGGGGCGCCGCCAGCTCACGGAT	1
HSV1and2-v4	v4C001798._11301to11420	CGTCGAGCGTGGCCGGCGACCCGCCGGGGGCGGACGGCCCCTACGTCACCTTTGATACTCTGTTTATGGTATCTTCGATCGACGAACTGGGGCGCCGCCAGCTCACGGATACGATCCGTA	1
HSV1and2-v4	v4C001798._11311to11430	GGCCGGCGACCCGCCGGGGGCGGACGGCCCCTACGTCACCTTTGATACTCTGTTTATGGTATCTTCGATCGACGAACTGGGGCGCCGCCAGCTCACGGATACGATCCGTAAGGACCTGCG	1
HSV1and2-v4	v4C001798._11321to11440	CCGCCGGGGGCGGACGGCCCCTACGTCACCTTTGATACTCTGTTTATGGTATCTTCGATCGACGAACTGGGGCGCCGCCAGCTCACGGATACGATCCGTAAGGACCTGCGGCTGTCGCTG	1
HSV1and2-v4	v4C001798._11331to11450	CGGACGGCCCCTACGTCACCTTTGATACTCTGTTTATGGTATCTTCGATCGACGAACTGGGGCGCCGCCAGCTCACGGATACGATCCGTAAGGACCTGCGGCTGTCGCTGGCCAAGTTCA	1
HSV1and2-v4	v4C001798._11341to11460	CTACGTCACCTTTGATACTCTGTTTATGGTATCTTCGATCGACGAACTGGGGCGCCGCCAGCTCACGGATACGATCCGTAAGGACCTGCGGCTGTCGCTGGCCAAGTTCAGCATCGCGTG	1
HSV1and2-v4	v4C001798._11351to11470	TTTGATACTCTGTTTATGGTATCTTCGATCGACGAACTGGGGCGCCGCCAGCTCACGGATACGATCCGTAAGGACCTGCGGCTGTCGCTGGCCAAGTTCAGCATCGCGTGTACCAAGACC	1
HSV1and2-v4	v4C001798._11361to11480	TGTTTATGGTATCTTCGATCGACGAACTGGGGCGCCGCCAGCTCACGGATACGATCCGTAAGGACCTGCGGCTGTCGCTGGCCAAGTTCAGCATCGCGTGTACCAAGACCTCGTCGTTTT	1
HSV1and2-v4	v4C001798._11371to11490	ATCTTCGATCGACGAACTGGGGCGCCGCCAGCTCACGGATACGATCCGTAAGGACCTGCGGCTGTCGCTGGCCAAGTTCAGCATCGCGTGTACCAAGACCTCGTCGTTTTCGGGGACGGC	1
HSV1and2-v4	v4C001798._11381to11500	GACGAACTGGGGCGCCGCCAGCTCACGGATACGATCCGTAAGGACCTGCGGCTGTCGCTGGCCAAGTTCAGCATCGCGTGTACCAAGACCTCGTCGTTTTCGGGGACGGCCGCGCGCCAG	1
HSV1and2-v4	v4C001798._11391to11510	GGCGCCGCCAGCTCACGGATACGATCCGTAAGGACCTGCGGCTGTCGCTGGCCAAGTTCAGCATCGCGTGTACCAAGACCTCGTCGTTTTCGGGGACGGCCGCGCGCCAGCGCAAGCGCG	1
HSV1and2-v4	v4C001798._11401to11520	GCTCACGGATACGATCCGTAAGGACCTGCGGCTGTCGCTGGCCAAGTTCAGCATCGCGTGTACCAAGACCTCGTCGTTTTCGGGGACGGCCGCGCGCCAGCGCAAGCGCGGAGCACCGCC	1
HSV1and2-v4	v4C001798._11411to11530	ACGATCCGTAAGGACCTGCGGCTGTCGCTGGCCAAGTTCAGCATCGCGTGTACCAAGACCTCGTCGTTTTCGGGGACGGCCGCGCGCCAGCGCAAGCGCGGAGCACCGCCGCAACGCACA	1
HSV1and2-v4	v4C001798._11421to11540	AGGACCTGCGGCTGTCGCTGGCCAAGTTCAGCATCGCGTGTACCAAGACCTCGTCGTTTTCGGGGACGGCCGCGCGCCAGCGCAAGCGCGGAGCACCGCCGCAACGCACATGCGTACCAC	1
HSV1and2-v4	v4C001798._11431to11550	GCTGTCGCTGGCCAAGTTCAGCATCGCGTGTACCAAGACCTCGTCGTTTTCGGGGACGGCCGCGCGCCAGCGCAAGCGCGGAGCACCGCCGCAACGCACATGCGTACCACGCAGCAACAA	1
HSV1and2-v4	v4C001798._11441to11560	GCCAAGTTCAGCATCGCGTGTACCAAGACCTCGTCGTTTTCGGGGACGGCCGCGCGCCAGCGCAAGCGCGGAGCACCGCCGCAACGCACATGCGTACCACGCAGCAACAAGAGCCTCCAG	1
HSV1and2-v4	v4C001798._11451to11570	GCATCGCGTGTACCAAGACCTCGTCGTTTTCGGGGACGGCCGCGCGCCAGCGCAAGCGCGGAGCACCGCCGCAACGCACATGCGTACCACGCAGCAACAAGAGCCTCCAGATGTTCGTTT	1
HSV1and2-v4	v4C001798._11461to11580	TACCAAGACCTCGTCGTTTTCGGGGACGGCCGCGCGCCAGCGCAAGCGCGGAGCACCGCCGCAACGCACATGCGTACCACGCAGCAACAAGAGCCTCCAGATGTTCGTTTTGTGCAAGCG	1
HSV1and2-v4	v4C001798._11471to11590	TCGTCGTTTTCGGGGACGGCCGCGCGCCAGCGCAAGCGCGGAGCACCGCCGCAACGCACATGCGTACCACGCAGCAACAAGAGCCTCCAGATGTTCGTTTTGTGCAAGCGCGCCAACGCC	1
HSV1and2-v4	v4C001798._11481to11600	CGGGGACGGCCGCGCGCCAGCGCAAGCGCGGAGCACCGCCGCAACGCACATGCGTACCACGCAGCAACAAGAGCCTCCAGATGTTCGTTTTGTGCAAGCGCGCCAACGCCGCGCAGGTGC	1
HSV1and2-v4	v4C001798._11491to11610	CGCGCGCCAGCGCAAGCGCGGAGCACCGCCGCAACGCACATGCGTACCACGCAGCAACAAGAGCCTCCAGATGTTCGTTTTGTGCAAGCGCGCCAACGCCGCGCAGGTGCGCGAGCAGCT	1
HSV1and2-v4	v4C001798._11501to11620	CGCAAGCGCGGAGCACCGCCGCAACGCACATGCGTACCACGCAGCAACAAGAGCCTCCAGATGTTCGTTTTGTGCAAGCGCGCCAACGCCGCGCAGGTGCGCGAGCAGCTGCGGGCGGTT	1
HSV1and2-v4	v4C001798._11511to11630	GAGCACCGCCGCAACGCACATGCGTACCACGCAGCAACAAGAGCCTCCAGATGTTCGTTTTGTGCAAGCGCGCCAACGCCGCGCAGGTGCGCGAGCAGCTGCGGGCGGTTATTCGGTCGC	1
HSV1and2-v4	v4C001798._11521to11640	GCAACGCACATGCGTACCACGCAGCAACAAGAGCCTCCAGATGTTCGTTTTGTGCAAGCGCGCCAACGCCGCGCAGGTGCGCGAGCAGCTGCGGGCGGTTATTCGGTCGCGCAAGCCGCG	1
HSV1and2-v4	v4C001798._11531to11650	TGCGTACCACGCAGCAACAAGAGCCTCCAGATGTTCGTTTTGTGCAAGCGCGCCAACGCCGCGCAGGTGCGCGAGCAGCTGCGGGCGGTTATTCGGTCGCGCAAGCCGCGCAAGTATTAC	1
HSV1and2-v4	v4C001798._11541to11660	GCAGCAACAAGAGCCTCCAGATGTTCGTTTTGTGCAAGCGCGCCAACGCCGCGCAGGTGCGCGAGCAGCTGCGGGCGGTTATTCGGTCGCGCAAGCCGCGCAAGTATTACACGCGGTCCT	1
HSV1and2-v4	v4C001798._11551to11670	GAGCCTCCAGATGTTCGTTTTGTGCAAGCGCGCCAACGCCGCGCAGGTGCGCGAGCAGCTGCGGGCGGTTATTCGGTCGCGCAAGCCGCGCAAGTATTACACGCGGTCCTCGGATGGGCG	1
HSV1and2-v4	v4C001798._11561to11680	ATGTTCGTTTTGTGCAAGCGCGCCAACGCCGCGCAGGTGCGCGAGCAGCTGCGGGCGGTTATTCGGTCGCGCAAGCCGCGCAAGTATTACACGCGGTCCTCGGATGGGCGGCTCTGCCCG	1
HSV1and2-v4	v4C001798._11571to11690	TGTGCAAGCGCGCCAACGCCGCGCAGGTGCGCGAGCAGCTGCGGGCGGTTATTCGGTCGCGCAAGCCGCGCAAGTATTACACGCGGTCCTCGGATGGGCGGCTCTGCCCGGCCGTCCCCG	1
HSV1and2-v4	v4C001798._11581to11700	CGCCAACGCCGCGCAGGTGCGCGAGCAGCTGCGGGCGGTTATTCGGTCGCGCAAGCCGCGCAAGTATTACACGCGGTCCTCGGATGGGCGGCTCTGCCCGGCCGTCCCCGTGTTTGTACA	1
HSV1and2-v4	v4C001798._11591to11710	GCGCAGGTGCGCGAGCAGCTGCGGGCGGTTATTCGGTCGCGCAAGCCGCGCAAGTATTACACGCGGTCCTCGGATGGGCGGCTCTGCCCGGCCGTCCCCGTGTTTGTACACGAGTTTGTT	1
HSV1and2-v4	v4C001798._11601to11720	GCGAGCAGCTGCGGGCGGTTATTCGGTCGCGCAAGCCGCGCAAGTATTACACGCGGTCCTCGGATGGGCGGCTCTGCCCGGCCGTCCCCGTGTTTGTACACGAGTTTGTTTCGTCCGAAC	1
HSV1and2-v4	v4C001798._11611to11730	GCGGGCGGTTATTCGGTCGCGCAAGCCGCGCAAGTATTACACGCGGTCCTCGGATGGGCGGCTCTGCCCGGCCGTCCCCGTGTTTGTACACGAGTTTGTTTCGTCCGAACCCATGCGCCT	1
HSV1and2-v4	v4C001798._11621to11740	ATTCGGTCGCGCAAGCCGCGCAAGTATTACACGCGGTCCTCGGATGGGCGGCTCTGCCCGGCCGTCCCCGTGTTTGTACACGAGTTTGTTTCGTCCGAACCCATGCGCCTCCATCGAGAT	1
HSV1and2-v4	v4C001798._11631to11750	GCAAGCCGCGCAAGTATTACACGCGGTCCTCGGATGGGCGGCTCTGCCCGGCCGTCCCCGTGTTTGTACACGAGTTTGTTTCGTCCGAACCCATGCGCCTCCATCGAGATAACGTCATGC	1
HSV1and2-v4	v4C001798._11641to11760	CAAGTATTACACGCGGTCCTCGGATGGGCGGCTCTGCCCGGCCGTCCCCGTGTTTGTACACGAGTTTGTTTCGTCCGAACCCATGCGCCTCCATCGAGATAACGTCATGCTGTCTACGGA	1
HSV1and2-v4	v4C001798._11651to11770	ACGCGGTCCTCGGATGGGCGGCTCTGCCCGGCCGTCCCCGTGTTTGTACACGAGTTTGTTTCGTCCGAACCCATGCGCCTCCATCGAGATAACGTCATGCTGTCTACGGAACCAGACTAA	1
HSV1and2-v4	v4C001798._11661to11780	CGGATGGGCGGCTCTGCCCGGCCGTCCCCGTGTTTGTACACGAGTTTGTTTCGTCCGAACCCATGCGCCTCCATCGAGATAACGTCATGCTGTCTACGGAACCAGACTAAGCACCCCCGC	1
HSV1and2-v4	v4C001798._11671to11790	GCTCTGCCCGGCCGTCCCCGTGTTTGTACACGAGTTTGTTTCGTCCGAACCCATGCGCCTCCATCGAGATAACGTCATGCTGTCTACGGAACCAGACTAAGCACCCCCGCCGTCCCCTTT	1
HSV1and2-v4	v4C001798._11681to11800	GCCGTCCCCGTGTTTGTACACGAGTTTGTTTCGTCCGAACCCATGCGCCTCCATCGAGATAACGTCATGCTGTCTACGGAACCAGACTAAGCACCCCCGCCGTCCCCTTTCTTTTCCCCC	1
HSV1and2-v4	v4C001798._11691to11810	TGTTTGTACACGAGTTTGTTTCGTCCGAACCCATGCGCCTCCATCGAGATAACGTCATGCTGTCTACGGAACCAGACTAAGCACCCCCGCCGTCCCCTTTCTTTTCCCCCTACCCTTCCC	1
HSV1and2-v4	v4C001798._11701to11820	CGAGTTTGTTTCGTCCGAACCCATGCGCCTCCATCGAGATAACGTCATGCTGTCTACGGAACCAGACTAAGCACCCCCGCCGTCCCCTTTCTTTTCCCCCTACCCTTCCCCCCGTTACTG	1
HSV1and2-v4	v4C001798._11711to11830	TCGTCCGAACCCATGCGCCTCCATCGAGATAACGTCATGCTGTCTACGGAACCAGACTAAGCACCCCCGCCGTCCCCTTTCTTTTCCCCCTACCCTTCCCCCCGTTACTGATGTGTTGTG	1
HSV1and2-v4	v4C001798._11721to11840	CCATGCGCCTCCATCGAGATAACGTCATGCTGTCTACGGAACCAGACTAAGCACCCCCGCCGTCCCCTTTCTTTTCCCCCTACCCTTCCCCCCGTTACTGATGTGTTGTGACGTTTCAAT	1
HSV1and2-v4	v4C001798._11731to11850	CCATCGAGATAACGTCATGCTGTCTACGGAACCAGACTAAGCACCCCCGCCGTCCCCTTTCTTTTCCCCCTACCCTTCCCCCCGTTACTGATGTGTTGTGACGTTTCAATAAATAACACG	1
HSV1and2-v4	v4C001798._11741to11860	AACGTCATGCTGTCTACGGAACCAGACTAAGCACCCCCGCCGTCCCCTTTCTTTTCCCCCTACCCTTCCCCCCGTTACTGATGTGTTGTGACGTTTCAATAAATAACACGTAGCTTATTT	1
HSV1and2-v4	v4C001798._11751to11870	TGTCTACGGAACCAGACTAAGCACCCCCGCCGTCCCCTTTCTTTTCCCCCTACCCTTCCCCCCGTTACTGATGTGTTGTGACGTTTCAATAAATAACACGTAGCTTATTTTGTTGGATGA	1
HSV1and2-v4	v4C001798._11761to11880	ACCAGACTAAGCACCCCCGCCGTCCCCTTTCTTTTCCCCCTACCCTTCCCCCCGTTACTGATGTGTTGTGACGTTTCAATAAATAACACGTAGCTTATTTTGTTGGATGATGGATTGATT	1
HSV1and2-v4	v4C001798._11771to11890	GCACCCCCGCCGTCCCCTTTCTTTTCCCCCTACCCTTCCCCCCGTTACTGATGTGTTGTGACGTTTCAATAAATAACACGTAGCTTATTTTGTTGGATGATGGATTGATTGATTTTATTG	1
HSV1and2-v4	v4C001798._11781to11900	CGTCCCCTTTCTTTTCCCCCTACCCTTCCCCCCGTTACTGATGTGTTGTGACGTTTCAATAAATAACACGTAGCTTATTTTGTTGGATGATGGATTGATTGATTTTATTGACCGTTCGTT	1
HSV1and2-v4	v4C001798._11791to11910	CTTTTCCCCCTACCCTTCCCCCCGTTACTGATGTGTTGTGACGTTTCAATAAATAACACGTAGCTTATTTTGTTGGATGATGGATTGATTGATTTTATTGACCGTTCGTTCGCCCGGCGG	1
HSV1and2-v4	v4C001798._11801to11920	TACCCTTCCCCCCGTTACTGATGTGTTGTGACGTTTCAATAAATAACACGTAGCTTATTTTGTTGGATGATGGATTGATTGATTTTATTGACCGTTCGTTCGCCCGGCGGTGCCGTCGCC	1
HSV1and2-v4	v4C001798._11811to11930	CCCGTTACTGATGTGTTGTGACGTTTCAATAAATAACACGTAGCTTATTTTGTTGGATGATGGATTGATTGATTTTATTGACCGTTCGTTCGCCCGGCGGTGCCGTCGCCGCGCGCAGAG	1
HSV1and2-v4	v4C001798._11821to11940	ATGTGTTGTGACGTTTCAATAAATAACACGTAGCTTATTTTGTTGGATGATGGATTGATTGATTTTATTGACCGTTCGTTCGCCCGGCGGTGCCGTCGCCGCGCGCAGAGGGAATATGCA	1
HSV1and2-v4	v4C001798._11831to11950	ACGTTTCAATAAATAACACGTAGCTTATTTTGTTGGATGATGGATTGATTGATTTTATTGACCGTTCGTTCGCCCGGCGGTGCCGTCGCCGCGCGCAGAGGGAATATGCAAGCGGGCGGG	1
HSV1and2-v4	v4C001798._11841to11960	AAATAACACGTAGCTTATTTTGTTGGATGATGGATTGATTGATTTTATTGACCGTTCGTTCGCCCGGCGGTGCCGTCGCCGCGCGCAGAGGGAATATGCAAGCGGGCGGGGTGGGGAGGA	1
HSV1and2-v4	v4C001798._11851to11970	TAGCTTATTTTGTTGGATGATGGATTGATTGATTTTATTGACCGTTCGTTCGCCCGGCGGTGCCGTCGCCGCGCGCAGAGGGAATATGCAAGCGGGCGGGGTGGGGAGGAAAGAAGGTTT	1
HSV1and2-v4	v4C001798._11861to11980	TGTTGGATGATGGATTGATTGATTTTATTGACCGTTCGTTCGCCCGGCGGTGCCGTCGCCGCGCGCAGAGGGAATATGCAAGCGGGCGGGGTGGGGAGGAAAGAAGGTTTCAGGTTCCGG	1
HSV1and2-v4	v4C001798._11871to11990	TGGATTGATTGATTTTATTGACCGTTCGTTCGCCCGGCGGTGCCGTCGCCGCGCGCAGAGGGAATATGCAAGCGGGCGGGGTGGGGAGGAAAGAAGGTTTCAGGTTCCGGGGGTTGGGTC	1
HSV1and2-v4	v4C001798._11881to12000	GATTTTATTGACCGTTCGTTCGCCCGGCGGTGCCGTCGCCGCGCGCAGAGGGAATATGCAAGCGGGCGGGGTGGGGAGGAAAGAAGGTTTCAGGTTCCGGGGGTTGGGTCTGCGTCGTCC	1
HSV1and2-v4	v4C001798._11891to12010	ACCGTTCGTTCGCCCGGCGGTGCCGTCGCCGCGCGCAGAGGGAATATGCAAGCGGGCGGGGTGGGGAGGAAAGAAGGTTTCAGGTTCCGGGGGTTGGGTCTGCGTCGTCCAGGGTGGGGC	1
HSV1and2-v4	v4C001798._11901to12020	CGCCCGGCGGTGCCGTCGCCGCGCGCAGAGGGAATATGCAAGCGGGCGGGGTGGGGAGGAAAGAAGGTTTCAGGTTCCGGGGGTTGGGTCTGCGTCGTCCAGGGTGGGGCTGATCTGAAT	1
HSV1and2-v4	v4C001798._11911to12030	TGCCGTCGCCGCGCGCAGAGGGAATATGCAAGCGGGCGGGGTGGGGAGGAAAGAAGGTTTCAGGTTCCGGGGGTTGGGTCTGCGTCGTCCAGGGTGGGGCTGATCTGAATTTCCCGCAGA	1
HSV1and2-v4	v4C001798._11921to12040	GCGCGCAGAGGGAATATGCAAGCGGGCGGGGTGGGGAGGAAAGAAGGTTTCAGGTTCCGGGGGTTGGGTCTGCGTCGTCCAGGGTGGGGCTGATCTGAATTTCCCGCAGAACCTCGACCA	1
HSV1and2-v4	v4C001798._11931to12050	GGAATATGCAAGCGGGCGGGGTGGGGAGGAAAGAAGGTTTCAGGTTCCGGGGGTTGGGTCTGCGTCGTCCAGGGTGGGGCTGATCTGAATTTCCCGCAGAACCTCGACCAGTAGGTCTGT	1
HSV1and2-v4	v4C001798._11941to12060	AGCGGGCGGGGTGGGGAGGAAAGAAGGTTTCAGGTTCCGGGGGTTGGGTCTGCGTCGTCCAGGGTGGGGCTGATCTGAATTTCCCGCAGAACCTCGACCAGTAGGTCTGTTGTGTTTGCT	1
HSV1and2-v4	v4C001798._11951to12070	GTGGGGAGGAAAGAAGGTTTCAGGTTCCGGGGGTTGGGTCTGCGTCGTCCAGGGTGGGGCTGATCTGAATTTCCCGCAGAACCTCGACCAGTAGGTCTGTTGTGTTTGCTGGGAACTCGC	1
HSV1and2-v4	v4C001798._11961to12080	AAGAAGGTTTCAGGTTCCGGGGGTTGGGTCTGCGTCGTCCAGGGTGGGGCTGATCTGAATTTCCCGCAGAACCTCGACCAGTAGGTCTGTTGTGTTTGCTGGGAACTCGCCCGCCGTTGG	1
HSV1and2-v4	v4C001798._11971to12090	CAGGTTCCGGGGGTTGGGTCTGCGTCGTCCAGGGTGGGGCTGATCTGAATTTCCCGCAGAACCTCGACCAGTAGGTCTGTTGTGTTTGCTGGGAACTCGCCCGCCGTTGGGGATACGGGG	1
HSV1and2-v4	v4C001798._11981to12100	GGGTTGGGTCTGCGTCGTCCAGGGTGGGGCTGATCTGAATTTCCCGCAGAACCTCGACCAGTAGGTCTGTTGTGTTTGCTGGGAACTCGCCCGCCGTTGGGGATACGGGGGCGGGGGGTG	1
HSV1and2-v4	v4C001798._11991to12110	TGCGTCGTCCAGGGTGGGGCTGATCTGAATTTCCCGCAGAACCTCGACCAGTAGGTCTGTTGTGTTTGCTGGGAACTCGCCCGCCGTTGGGGATACGGGGGCGGGGGGTGTGGTCGGGCG	1
HSV1and2-v4	v4C001798._12001to12120	AGGGTGGGGCTGATCTGAATTTCCCGCAGAACCTCGACCAGTAGGTCTGTTGTGTTTGCTGGGAACTCGCCCGCCGTTGGGGATACGGGGGCGGGGGGTGTGGTCGGGCGGACGTCCAGG	1
HSV1and2-v4	v4C001798._12011to12130	TGATCTGAATTTCCCGCAGAACCTCGACCAGTAGGTCTGTTGTGTTTGCTGGGAACTCGCCCGCCGTTGGGGATACGGGGGCGGGGGGTGTGGTCGGGCGGACGTCCAGGGGTGCGTTAT	1
HSV1and2-v4	v4C001798._12021to12140	TTCCCGCAGAACCTCGACCAGTAGGTCTGTTGTGTTTGCTGGGAACTCGCCCGCCGTTGGGGATACGGGGGCGGGGGGTGTGGTCGGGCGGACGTCCAGGGGTGCGTTATCGCACCCCCG	1
HSV1and2-v4	v4C001798._12031to12150	ACCTCGACCAGTAGGTCTGTTGTGTTTGCTGGGAACTCGCCCGCCGTTGGGGATACGGGGGCGGGGGGTGTGGTCGGGCGGACGTCCAGGGGTGCGTTATCGCACCCCCGCGCCGCCTCG	1
HSV1and2-v4	v4C001798._12041to12160	GTAGGTCTGTTGTGTTTGCTGGGAACTCGCCCGCCGTTGGGGATACGGGGGCGGGGGGTGTGGTCGGGCGGACGTCCAGGGGTGCGTTATCGCACCCCCGCGCCGCCTCGGGGGCCGTCC	1
HSV1and2-v4	v4C001798._12051to12170	TGTGTTTGCTGGGAACTCGCCCGCCGTTGGGGATACGGGGGCGGGGGGTGTGGTCGGGCGGACGTCCAGGGGTGCGTTATCGCACCCCCGCGCCGCCTCGGGGGCCGTCCCGTAGATCGT	1
HSV1and2-v4	v4C001798._12061to12180	GGGAACTCGCCCGCCGTTGGGGATACGGGGGCGGGGGGTGTGGTCGGGCGGACGTCCAGGGGTGCGTTATCGCACCCCCGCGCCGCCTCGGGGGCCGTCCCGTAGATCGTTGCGGTGATG	1
HSV1and2-v4	v4C001798._12071to12190	CCGCCGTTGGGGATACGGGGGCGGGGGGTGTGGTCGGGCGGACGTCCAGGGGTGCGTTATCGCACCCCCGCGCCGCCTCGGGGGCCGTCCCGTAGATCGTTGCGGTGATGTAGATGGTGT	1
HSV1and2-v4	v4C001798._12081to12200	GGATACGGGGGCGGGGGGTGTGGTCGGGCGGACGTCCAGGGGTGCGTTATCGCACCCCCGCGCCGCCTCGGGGGCCGTCCCGTAGATCGTTGCGGTGATGTAGATGGTGTCCGGGGTCCA	1
HSV1and2-v4	v4C001798._12091to12210	GCGGGGGGTGTGGTCGGGCGGACGTCCAGGGGTGCGTTATCGCACCCCCGCGCCGCCTCGGGGGCCGTCCCGTAGATCGTTGCGGTGATGTAGATGGTGTCCGGGGTCCACACCACCGTC	1
HSV1and2-v4	v4C001798._12101to12220	TGGTCGGGCGGACGTCCAGGGGTGCGTTATCGCACCCCCGCGCCGCCTCGGGGGCCGTCCCGTAGATCGTTGCGGTGATGTAGATGGTGTCCGGGGTCCACACCACCGTCAGGATGCCGG	1
HSV1and2-v4	v4C001798._12111to12230	GACGTCCAGGGGTGCGTTATCGCACCCCCGCGCCGCCTCGGGGGCCGTCCCGTAGATCGTTGCGGTGATGTAGATGGTGTCCGGGGTCCACACCACCGTCAGGATGCCGGCCGTCGCACT	1
HSV1and2-v4	v4C001798._12121to12240	GGTGCGTTATCGCACCCCCGCGCCGCCTCGGGGGCCGTCCCGTAGATCGTTGCGGTGATGTAGATGGTGTCCGGGGTCCACACCACCGTCAGGATGCCGGCCGTCGCACTCCGGACGCTT	1
HSV1and2-v4	v4C001798._12131to12250	CGCACCCCCGCGCCGCCTCGGGGGCCGTCCCGTAGATCGTTGCGGTGATGTAGATGGTGTCCGGGGTCCACACCACCGTCAGGATGCCGGCCGTCGCACTCCGGACGCTTTCGCCGTGCG	1
HSV1and2-v4	v4C001798._12141to12260	CGCCGCCTCGGGGGCCGTCCCGTAGATCGTTGCGGTGATGTAGATGGTGTCCGGGGTCCACACCACCGTCAGGATGCCGGCCGTCGCACTCCGGACGCTTTCGCCGTGCGATGAGCTGAC	1
HSV1and2-v4	v4C001798._12151to12270	GGGGCCGTCCCGTAGATCGTTGCGGTGATGTAGATGGTGTCCGGGGTCCACACCACCGTCAGGATGCCGGCCGTCGCACTCCGGACGCTTTCGCCGTGCGATGAGCTGACCCAGGAGTCA	1
HSV1and2-v4	v4C001798._12161to12280	CGTAGATCGTTGCGGTGATGTAGATGGTGTCCGGGGTCCACACCACCGTCAGGATGCCGGCCGTCGCACTCCGGACGCTTTCGCCGTGCGATGAGCTGACCCAGGAGTCAAAGGGGTACG	1
HSV1and2-v4	v4C001798._12171to12290	TGCGGTGATGTAGATGGTGTCCGGGGTCCACACCACCGTCAGGATGCCGGCCGTCGCACTCCGGACGCTTTCGCCGTGCGATGAGCTGACCCAGGAGTCAAAGGGGTACGCGTACATATG	1
HSV1and2-v4	v4C001798._12181to12300	TAGATGGTGTCCGGGGTCCACACCACCGTCAGGATGCCGGCCGTCGCACTCCGGACGCTTTCGCCGTGCGATGAGCTGACCCAGGAGTCAAAGGGGTACGCGTACATATGGGCGTCCCAC	1
HSV1and2-v4	v4C001798._12191to12310	CCGGGGTCCACACCACCGTCAGGATGCCGGCCGTCGCACTCCGGACGCTTTCGCCGTGCGATGAGCTGACCCAGGAGTCAAAGGGGTACGCGTACATATGGGCGTCCCACCAGCGCTCCA	1
HSV1and2-v4	v4C001798._12201to12320	CACCACCGTCAGGATGCCGGCCGTCGCACTCCGGACGCTTTCGCCGTGCGATGAGCTGACCCAGGAGTCAAAGGGGTACGCGTACATATGGGCGTCCCACCAGCGCTCCAGCCTCTGGGT	1
HSV1and2-v4	v4C001798._12211to12330	AGGATGCCGGCCGTCGCACTCCGGACGCTTTCGCCGTGCGATGAGCTGACCCAGGAGTCAAAGGGGTACGCGTACATATGGGCGTCCCACCAGCGCTCCAGCCTCTGGGTACTAGCGCGT	1
HSV1and2-v4	v4C001798._12221to12340	CCGTCGCACTCCGGACGCTTTCGCCGTGCGATGAGCTGACCCAGGAGTCAAAGGGGTACGCGTACATATGGGCGTCCCACCAGCGCTCCAGCCTCTGGGTACTAGCGCGTCCTATAAAGC	1
HSV1and2-v4	v4C001798._12231to12350	CCGGACGCTTTCGCCGTGCGATGAGCTGACCCAGGAGTCAAAGGGGTACGCGTACATATGGGCGTCCCACCAGCGCTCCAGCCTCTGGGTACTAGCGCGTCCTATAAAGCGGTATGCGCA	1
HSV1and2-v4	v4C001798._12241to12360	TCGCCGTGCGATGAGCTGACCCAGGAGTCAAAGGGGTACGCGTACATATGGGCGTCCCACCAGCGCTCCAGCCTCTGGGTACTAGCGCGTCCTATAAAGCGGTATGCGCAAAATTCGGCA	1
HSV1and2-v4	v4C001798._12251to12370	ATGAGCTGACCCAGGAGTCAAAGGGGTACGCGTACATATGGGCGTCCCACCAGCGCTCCAGCCTCTGGGTACTAGCGCGTCCTATAAAGCGGTATGCGCAAAATTCGGCACGACAGTCGA	1
HSV1and2-v4	v4C001798._12261to12380	CCAGGAGTCAAAGGGGTACGCGTACATATGGGCGTCCCACCAGCGCTCCAGCCTCTGGGTACTAGCGCGTCCTATAAAGCGGTATGCGCAAAATTCGGCACGACAGTCGATAATCACCAG	1
HSV1and2-v4	v4C001798._12271to12390	AAGGGGTACGCGTACATATGGGCGTCCCACCAGCGCTCCAGCCTCTGGGTACTAGCGCGTCCTATAAAGCGGTATGCGCAAAATTCGGCACGACAGTCGATAATCACCAGCAGCCCGATG	1
HSV1and2-v4	v4C001798._12281to12400	CGTACATATGGGCGTCCCACCAGCGCTCCAGCCTCTGGGTACTAGCGCGTCCTATAAAGCGGTATGCGCAAAATTCGGCACGACAGTCGATAATCACCAGCAGCCCGATGGGGGTGTGTT	1
HSV1and2-v4	v4C001798._12291to12410	GGCGTCCCACCAGCGCTCCAGCCTCTGGGTACTAGCGCGTCCTATAAAGCGGTATGCGCAAAATTCGGCACGACAGTCGATAATCACCAGCAGCCCGATGGGGGTGTGTTGTATCACCAC	1
HSV1and2-v4	v4C001798._12301to12420	CAGCGCTCCAGCCTCTGGGTACTAGCGCGTCCTATAAAGCGGTATGCGCAAAATTCGGCACGACAGTCGATAATCACCAGCAGCCCGATGGGGGTGTGTTGTATCACCACGCCTCCGCGG	1
HSV1and2-v4	v4C001798._12311to12430	GCCTCTGGGTACTAGCGCGTCCTATAAAGCGGTATGCGCAAAATTCGGCACGACAGTCGATAATCACCAGCAGCCCGATGGGGGTGTGTTGTATCACCACGCCTCCGCGGGGCAGGCGGT	1
HSV1and2-v4	v4C001798._12321to12440	ACTAGCGCGTCCTATAAAGCGGTATGCGCAAAATTCGGCACGACAGTCGATAATCACCAGCAGCCCGATGGGGGTGTGTTGTATCACCACGCCTCCGCGGGGCAGGCGGTCCTGGCGCGC	1
HSV1and2-v4	v4C001798._12331to12450	CCTATAAAGCGGTATGCGCAAAATTCGGCACGACAGTCGATAATCACCAGCAGCCCGATGGGGGTGTGTTGTATCACCACGCCTCCGCGGGGCAGGCGGTCCTGGCGCGCTCGACCCCGC	1
HSV1and2-v4	v4C001798._12341to12460	GGTATGCGCAAAATTCGGCACGACAGTCGATAATCACCAGCAGCCCGATGGGGGTGTGTTGTATCACCACGCCTCCGCGGGGCAGGCGGTCCTGGCGCGCTCGACCCCGCGTCAGAACCG	1
HSV1and2-v4	v4C001798._12351to12470	AAATTCGGCACGACAGTCGATAATCACCAGCAGCCCGATGGGGGTGTGTTGTATCACCACGCCTCCGCGGGGCAGGCGGTCCTGGCGCGCTCGACCCCGCGTCAGAACCGCGCGCGTCCC	1
HSV1and2-v4	v4C001798._12361to12480	CGACAGTCGATAATCACCAGCAGCCCGATGGGGGTGTGTTGTATCACCACGCCTCCGCGGGGCAGGCGGTCCTGGCGCGCTCGACCCCGCGTCAGAACCGCGCGCGTCCCTGACTCAAAC	1
HSV1and2-v4	v4C001798._12371to12490	TAATCACCAGCAGCCCGATGGGGGTGTGTTGTATCACCACGCCTCCGCGGGGCAGGCGGTCCTGGCGCGCTCGACCCCGCGTCAGAACCGCGCGCGTCCCTGACTCAAACACGTGCACCA	1
HSV1and2-v4	v4C001798._12381to12500	CAGCCCGATGGGGGTGTGTTGTATCACCACGCCTCCGCGGGGCAGGCGGTCCTGGCGCGCTCGACCCCGCGTCAGAACCGCGCGCGTCCCTGACTCAAACACGTGCACCACCTGTGCCGC	1
HSV1and2-v4	v4C001798._12391to12510	GGGGTGTGTTGTATCACCACGCCTCCGCGGGGCAGGCGGTCCTGGCGCGCTCGACCCCGCGTCAGAACCGCGCGCGTCCCTGACTCAAACACGTGCACCACCTGTGCCGCGTCCGGCAGC	1
HSV1and2-v4	v4C001798._12401to12520	GTATCACCACGCCTCCGCGGGGCAGGCGGTCCTGGCGCGCTCGACCCCGCGTCAGAACCGCGCGCGTCCCTGACTCAAACACGTGCACCACCTGTGCCGCGTCCGGCAGCGCGCTCGTTA	1
HSV1and2-v4	v4C001798._12411to12530	GCCTCCGCGGGGCAGGCGGTCCTGGCGCGCTCGACCCCGCGTCAGAACCGCGCGCGTCCCTGACTCAAACACGTGCACCACCTGTGCCGCGTCCGGCAGCGCGCTCGTTAGCGACGCCCT	1
HSV1and2-v4	v4C001798._12421to12540	GGCAGGCGGTCCTGGCGCGCTCGACCCCGCGTCAGAACCGCGCGCGTCCCTGACTCAAACACGTGCACCACCTGTGCCGCGTCCGGCAGCGCGCTCGTTAGCGACGCCCTGGGGTGATGT	1
HSV1and2-v4	v4C001798._12431to12550	CCTGGCGCGCTCGACCCCGCGTCAGAACCGCGCGCGTCCCTGACTCAAACACGTGCACCACCTGTGCCGCGTCCGGCAGCGCGCTCGTTAGCGACGCCCTGGGGTGATGTAGGCTGTACG	1
HSV1and2-v4	v4C001798._12441to12560	TCGACCCCGCGTCAGAACCGCGCGCGTCCCTGACTCAAACACGTGCACCACCTGTGCCGCGTCCGGCAGCGCGCTCGTTAGCGACGCCCTGGGGTGATGTAGGCTGTACGCGATGGTCGT	1
HSV1and2-v4	v4C001798._12451to12570	GTCAGAACCGCGCGCGTCCCTGACTCAAACACGTGCACCACCTGTGCCGCGTCCGGCAGCGCGCTCGTTAGCGACGCCCTGGGGTGATGTAGGCTGTACGCGATGGTCGTCTGGGGGTTC	1
HSV1and2-v4	v4C001798._12461to12580	CGCGCGTCCCTGACTCAAACACGTGCACCACCTGTGCCGCGTCCGGCAGCGCGCTCGTTAGCGACGCCCTGGGGTGATGTAGGCTGTACGCGATGGTCGTCTGGGGGTTCCCCATGTCTC	1
HSV1and2-v4	v4C001798._12471to12590	TGACTCAAACACGTGCACCACCTGTGCCGCGTCCGGCAGCGCGCTCGTTAGCGACGCCCTGGGGTGATGTAGGCTGTACGCGATGGTCGTCTGGGGGTTCCCCATGTCTCGGGGGGGTGG	1
HSV1and2-v4	v4C001798._12481to12600	ACGTGCACCACCTGTGCCGCGTCCGGCAGCGCGCTCGTTAGCGACGCCCTGGGGTGATGTAGGCTGTACGCGATGGTCGTCTGGGGGTTCCCCATGTCTCGGGGGGGTGGGGGTGAATGT	1
HSV1and2-v4	v4C001798._12491to12610	CCTGTGCCGCGTCCGGCAGCGCGCTCGTTAGCGACGCCCTGGGGTGATGTAGGCTGTACGCGATGGTCGTCTGGGGGTTCCCCATGTCTCGGGGGGGTGGGGGTGAATGTCACCCGGCCC	1
HSV1and2-v4	v4C001798._12501to12620	GTCCGGCAGCGCGCTCGTTAGCGACGCCCTGGGGTGATGTAGGCTGTACGCGATGGTCGTCTGGGGGTTCCCCATGTCTCGGGGGGGTGGGGGTGAATGTCACCCGGCCCGGGTGCGGTG	1
HSV1and2-v4	v4C001798._12511to12630	GCGCTCGTTAGCGACGCCCTGGGGTGATGTAGGCTGTACGCGATGGTCGTCTGGGGGTTCCCCATGTCTCGGGGGGGTGGGGGTGAATGTCACCCGGCCCGGGTGCGGTGGGAACGCGAG	1
HSV1and2-v4	v4C001798._12521to12640	GCGACGCCCTGGGGTGATGTAGGCTGTACGCGATGGTCGTCTGGGGGTTCCCCATGTCTCGGGGGGGTGGGGGTGAATGTCACCCGGCCCGGGTGCGGTGGGAACGCGAGGGAATGGAGG	1
HSV1and2-v4	v4C001798._12531to12650	GGGGTGATGTAGGCTGTACGCGATGGTCGTCTGGGGGTTCCCCATGTCTCGGGGGGGTGGGGGTGAATGTCACCCGGCCCGGGTGCGGTGGGAACGCGAGGGAATGGAGGGTTAATAGAC	1
HSV1and2-v4	v4C001798._12541to12660	AGGCTGTACGCGATGGTCGTCTGGGGGTTCCCCATGTCTCGGGGGGGTGGGGGTGAATGTCACCCGGCCCGGGTGCGGTGGGAACGCGAGGGAATGGAGGGTTAATAGACAATGACCACA	1
HSV1and2-v4	v4C001798._12551to12670	CGATGGTCGTCTGGGGGTTCCCCATGTCTCGGGGGGGTGGGGGTGAATGTCACCCGGCCCGGGTGCGGTGGGAACGCGAGGGAATGGAGGGTTAATAGACAATGACCACATTCGGATCGC	1
HSV1and2-v4	v4C001798._12561to12680	CTGGGGGTTCCCCATGTCTCGGGGGGGTGGGGGTGAATGTCACCCGGCCCGGGTGCGGTGGGAACGCGAGGGAATGGAGGGTTAATAGACAATGACCACATTCGGATCGCGTAGAGCAGA	1
HSV1and2-v4	v4C001798._12571to12690	CCCATGTCTCGGGGGGGTGGGGGTGAATGTCACCCGGCCCGGGTGCGGTGGGAACGCGAGGGAATGGAGGGTTAATAGACAATGACCACATTCGGATCGCGTAGAGCAGATAGTATGTGC	1
HSV1and2-v4	v4C001798._12581to12700	GGGGGGGTGGGGGTGAATGTCACCCGGCCCGGGTGCGGTGGGAACGCGAGGGAATGGAGGGTTAATAGACAATGACCACATTCGGATCGCGTAGAGCAGATAGTATGTGCTCGCTAATGA	1
HSV1and2-v4	v4C001798._12591to12710	GGGTGAATGTCACCCGGCCCGGGTGCGGTGGGAACGCGAGGGAATGGAGGGTTAATAGACAATGACCACATTCGGATCGCGTAGAGCAGATAGTATGTGCTCGCTAATGACGTCATCGCG	1
HSV1and2-v4	v4C001798._12601to12720	CACCCGGCCCGGGTGCGGTGGGAACGCGAGGGAATGGAGGGTTAATAGACAATGACCACATTCGGATCGCGTAGAGCAGATAGTATGTGCTCGCTAATGACGTCATCGCGTTCGTGGCGC	1
HSV1and2-v4	v4C001798._12611to12730	GGGTGCGGTGGGAACGCGAGGGAATGGAGGGTTAATAGACAATGACCACATTCGGATCGCGTAGAGCAGATAGTATGTGCTCGCTAATGACGTCATCGCGTTCGTGGCGCTCCCGGAGCG	1
HSV1and2-v4	v4C001798._12621to12740	GGAACGCGAGGGAATGGAGGGTTAATAGACAATGACCACATTCGGATCGCGTAGAGCAGATAGTATGTGCTCGCTAATGACGTCATCGCGTTCGTGGCGCTCCCGGAGCGGGTTTAGATT	1
HSV1and2-v4	v4C001798._12631to12750	GGAATGGAGGGTTAATAGACAATGACCACATTCGGATCGCGTAGAGCAGATAGTATGTGCTCGCTAATGACGTCATCGCGTTCGTGGCGCTCCCGGAGCGGGTTTAGATTCATGTGCAGG	1
HSV1and2-v4	v4C001798._12641to12760	GTTAATAGACAATGACCACATTCGGATCGCGTAGAGCAGATAGTATGTGCTCGCTAATGACGTCATCGCGTTCGTGGCGCTCCCGGAGCGGGTTTAGATTCATGTGCAGGAACTCGGATG	1
HSV1and2-v4	v4C001798._12651to12770	AATGACCACATTCGGATCGCGTAGAGCAGATAGTATGTGCTCGCTAATGACGTCATCGCGTTCGTGGCGCTCCCGGAGCGGGTTTAGATTCATGTGCAGGAACTCGGATGAGGTGGTGCG	1
HSV1and2-v4	v4C001798._12661to12780	TTCGGATCGCGTAGAGCAGATAGTATGTGCTCGCTAATGACGTCATCGCGTTCGTGGCGCTCCCGGAGCGGGTTTAGATTCATGTGCAGGAACTCGGATGAGGTGGTGCGGGACATGGCT	1
HSV1and2-v4	v4C001798._12671to12790	GTAGAGCAGATAGTATGTGCTCGCTAATGACGTCATCGCGTTCGTGGCGCTCCCGGAGCGGGTTTAGATTCATGTGCAGGAACTCGGATGAGGTGGTGCGGGACATGGCTACGTACGCGC	1
HSV1and2-v4	v4C001798._12681to12800	TAGTATGTGCTCGCTAATGACGTCATCGCGTTCGTGGCGCTCCCGGAGCGGGTTTAGATTCATGTGCAGGAACTCGGATGAGGTGGTGCGGGACATGGCTACGTACGCGCTGTTTAGGCG	1
HSV1and2-v4	v4C001798._12691to12810	TCGCTAATGACGTCATCGCGTTCGTGGCGCTCCCGGAGCGGGTTTAGATTCATGTGCAGGAACTCGGATGAGGTGGTGCGGGACATGGCTACGTACGCGCTGTTTAGGCGCAGGTTTCCG	1
HSV1and2-v4	v4C001798._12701to12820	CGTCATCGCGTTCGTGGCGCTCCCGGAGCGGGTTTAGATTCATGTGCAGGAACTCGGATGAGGTGGTGCGGGACATGGCTACGTACGCGCTGTTTAGGCGCAGGTTTCCGGGCGTGAAGC	1
HSV1and2-v4	v4C001798._12711to12830	TTCGTGGCGCTCCCGGAGCGGGTTTAGATTCATGTGCAGGAACTCGGATGAGGTGGTGCGGGACATGGCTACGTACGCGCTGTTTAGGCGCAGGTTTCCGGGCGTGAAGCATATGGCGAC	1
HSV1and2-v4	v4C001798._12721to12840	TCCCGGAGCGGGTTTAGATTCATGTGCAGGAACTCGGATGAGGTGGTGCGGGACATGGCTACGTACGCGCTGTTTAGGCGCAGGTTTCCGGGCGTGAAGCATATGGCGACCTTGTCCAGA	1
HSV1and2-v4	v4C001798._12731to12850	GGTTTAGATTCATGTGCAGGAACTCGGATGAGGTGGTGCGGGACATGGCTACGTACGCGCTGTTTAGGCGCAGGTTTCCGGGCGTGAAGCATATGGCGACCTTGTCCAGACTGAGCCCCT	1
HSV1and2-v4	v4C001798._12741to12860	CATGTGCAGGAACTCGGATGAGGTGGTGCGGGACATGGCTACGTACGCGCTGTTTAGGCGCAGGTTTCCGGGCGTGAAGCATATGGCGACCTTGTCCAGACTGAGCCCCTGGGAGCGCGT	1
HSV1and2-v4	v4C001798._12751to12870	AACTCGGATGAGGTGGTGCGGGACATGGCTACGTACGCGCTGTTTAGGCGCAGGTTTCCGGGCGTGAAGCATATGGCGACCTTGTCCAGACTGAGCCCCTGGGAGCGCGTGATGGTCATC	1
HSV1and2-v4	v4C001798._12761to12880	AGGTGGTGCGGGACATGGCTACGTACGCGCTGTTTAGGCGCAGGTTTCCGGGCGTGAAGCATATGGCGACCTTGTCCAGACTGAGCCCCTGGGAGCGCGTGATGGTCATCGCGAGTTTGG	1
HSV1and2-v4	v4C001798._12771to12890	GGACATGGCTACGTACGCGCTGTTTAGGCGCAGGTTTCCGGGCGTGAAGCATATGGCGACCTTGTCCAGACTGAGCCCCTGGGAGCGCGTGATGGTCATCGCGAGTTTGGAGCTGATGCC	1
HSV1and2-v4	v4C001798._12781to12900	ACGTACGCGCTGTTTAGGCGCAGGTTTCCGGGCGTGAAGCATATGGCGACCTTGTCCAGACTGAGCCCCTGGGAGCGCGTGATGGTCATCGCGAGTTTGGAGCTGATGCCGTAGTCGGCG	1
HSV1and2-v4	v4C001798._12791to12910	TGTTTAGGCGCAGGTTTCCGGGCGTGAAGCATATGGCGACCTTGTCCAGACTGAGCCCCTGGGAGCGCGTGATGGTCATCGCGAGTTTGGAGCTGATGCCGTAGTCGGCGTTGATGGCCA	1
HSV1and2-v4	v4C001798._12801to12920	CAGGTTTCCGGGCGTGAAGCATATGGCGACCTTGTCCAGACTGAGCCCCTGGGAGCGCGTGATGGTCATCGCGAGTTTGGAGCTGATGCCGTAGTCGGCGTTGATGGCCATGGCCAGCTC	1
HSV1and2-v4	v4C001798._12811to12930	GGCGTGAAGCATATGGCGACCTTGTCCAGACTGAGCCCCTGGGAGCGCGTGATGGTCATCGCGAGTTTGGAGCTGATGCCGTAGTCGGCGTTGATGGCCATGGCCAGCTCCGTGGAGTCG	1
HSV1and2-v4	v4C001798._12821to12940	ATATGGCGACCTTGTCCAGACTGAGCCCCTGGGAGCGCGTGATGGTCATCGCGAGTTTGGAGCTGATGCCGTAGTCGGCGTTGATGGCCATGGCCAGCTCCGTGGAGTCGATCGACTCGA	1
HSV1and2-v4	v4C001798._12831to12950	CTTGTCCAGACTGAGCCCCTGGGAGCGCGTGATGGTCATCGCGAGTTTGGAGCTGATGCCGTAGTCGGCGTTGATGGCCATGGCCAGCTCCGTGGAGTCGATCGACTCGACAAACTCACT	1
HSV1and2-v4	v4C001798._12841to12960	CTGAGCCCCTGGGAGCGCGTGATGGTCATCGCGAGTTTGGAGCTGATGCCGTAGTCGGCGTTGATGGCCATGGCCAGCTCCGTGGAGTCGATCGACTCGACAAACTCACTGATGTTGGTA	1
HSV1and2-v4	v4C001798._12851to12970	GGGAGCGCGTGATGGTCATCGCGAGTTTGGAGCTGATGCCGTAGTCGGCGTTGATGGCCATGGCCAGCTCCGTGGAGTCGATCGACTCGACAAACTCACTGATGTTGGTATTGACGACAG	1
HSV1and2-v4	v4C001798._12861to12980	GATGGTCATCGCGAGTTTGGAGCTGATGCCGTAGTCGGCGTTGATGGCCATGGCCAGCTCCGTGGAGTCGATCGACTCGACAAACTCACTGATGTTGGTATTGACGACAGACATGAAGCC	1
HSV1and2-v4	v4C001798._12871to12990	GCGAGTTTGGAGCTGATGCCGTAGTCGGCGTTGATGGCCATGGCCAGCTCCGTGGAGTCGATCGACTCGACAAACTCACTGATGTTGGTATTGACGACAGACATGAAGCCGTGCTGGTCC	1
HSV1and2-v4	v4C001798._12881to13000	AGCTGATGCCGTAGTCGGCGTTGATGGCCATGGCCAGCTCCGTGGAGTCGATCGACTCGACAAACTCACTGATGTTGGTATTGACGACAGACATGAAGCCGTGCTGGTCCCGCAGGACGA	1
HSV1and2-v4	v4C001798._12891to13010	GTAGTCGGCGTTGATGGCCATGGCCAGCTCCGTGGAGTCGATCGACTCGACAAACTCACTGATGTTGGTATTGACGACAGACATGAAGCCGTGCTGGTCCCGCAGGACGATGTAGGGCAG	1
HSV1and2-v4	v4C001798._12901to13020	TTGATGGCCATGGCCAGCTCCGTGGAGTCGATCGACTCGACAAACTCACTGATGTTGGTATTGACGACAGACATGAAGCCGTGCTGGTCCCGCAGGACGATGTAGGGCAGGGGGGACTCC	1
HSV1and2-v4	v4C001798._12911to13030	TGGCCAGCTCCGTGGAGTCGATCGACTCGACAAACTCACTGATGTTGGTATTGACGACAGACATGAAGCCGTGCTGGTCCCGCAGGACGATGTAGGGCAGGGGGGACTCCTCCAAGAACT	1
HSV1and2-v4	v4C001798._12921to13040	CGTGGAGTCGATCGACTCGACAAACTCACTGATGTTGGTATTGACGACAGACATGAAGCCGTGCTGGTCCCGCAGGACGATGTAGGGCAGGGGGGACTCCTCCAAGAACTCGGCCACGCC	1
HSV1and2-v4	v4C001798._12931to13050	ATCGACTCGACAAACTCACTGATGTTGGTATTGACGACAGACATGAAGCCGTGCTGGTCCCGCAGGACGATGTAGGGCAGGGGGGACTCCTCCAAGAACTCGGCCACGCCGGCCGTCGCG	1
HSV1and2-v4	v4C001798._12941to13060	CAAACTCACTGATGTTGGTATTGACGACAGACATGAAGCCGTGCTGGTCCCGCAGGACGATGTAGGGCAGGGGGGACTCCTCCAAGAACTCGGCCACGCCGGCCGTCGCGTGCCGCCGCC	1
HSV1and2-v4	v4C001798._12951to13070	GATGTTGGTATTGACGACAGACATGAAGCCGTGCTGGTCCCGCAGGACGATGTAGGGCAGGGGGGACTCCTCCAAGAACTCGGCCACGCCGGCCGTCGCGTGCCGCCGCCGCAGCTCCTC	1
HSV1and2-v4	v4C001798._12961to13080	TTGACGACAGACATGAAGCCGTGCTGGTCCCGCAGGACGATGTAGGGCAGGGGGGACTCCTCCAAGAACTCGGCCACGCCGGCCGTCGCGTGCCGCCGCCGCAGCTCCTCCGCGAACGCG	1
HSV1and2-v4	v4C001798._12971to13090	ACATGAAGCCGTGCTGGTCCCGCAGGACGATGTAGGGCAGGGGGGACTCCTCCAAGAACTCGGCCACGCCGGCCGTCGCGTGCCGCCGCCGCAGCTCCTCCGCGAACGCGAACACCCGGG	1
HSV1and2-v4	v4C001798._12981to13100	GTGCTGGTCCCGCAGGACGATGTAGGGCAGGGGGGACTCCTCCAAGAACTCGGCCACGCCGGCCGTCGCGTGCCGCCGCCGCAGCTCCTCCGCGAACGCGAACACCCGGGTGTACGTGTA	1
HSV1and2-v4	v4C001798._12991to13110	CGCAGGACGATGTAGGGCAGGGGGGACTCCTCCAAGAACTCGGCCACGCCGGCCGTCGCGTGCCGCCGCCGCAGCTCCTCCGCGAACGCGAACACCCGGGTGTACGTGTACCCCATCAGC	1
HSV1and2-v4	v4C001798._13001to13120	TGTAGGGCAGGGGGGACTCCTCCAAGAACTCGGCCACGCCGGCCGTCGCGTGCCGCCGCCGCAGCTCCTCCGCGAACGCGAACACCCGGGTGTACGTGTACCCCATCAGCGTGTAGTTGT	1
HSV1and2-v4	v4C001798._13011to13130	GGGGGACTCCTCCAAGAACTCGGCCACGCCGGCCGTCGCGTGCCGCCGCCGCAGCTCCTCCGCGAACGCGAACACCCGGGTGTACGTGTACCCCATCAGCGTGTAGTTGTCCGTCTGCAG	1
HSV1and2-v4	v4C001798._13021to13140	TCCAAGAACTCGGCCACGCCGGCCGTCGCGTGCCGCCGCCGCAGCTCCTCCGCGAACGCGAACACCCGGGTGTACGTGTACCCCATCAGCGTGTAGTTGTCCGTCTGCAGGGCCACGGAC	1
HSV1and2-v4	v4C001798._13031to13150	CGGCCACGCCGGCCGTCGCGTGCCGCCGCCGCAGCTCCTCCGCGAACGCGAACACCCGGGTGTACGTGTACCCCATCAGCGTGTAGTTGTCCGTCTGCAGGGCCACGGACATCAGCCCCC	1
HSV1and2-v4	v4C001798._13041to13160	GGCCGTCGCGTGCCGCCGCCGCAGCTCCTCCGCGAACGCGAACACCCGGGTGTACGTGTACCCCATCAGCGTGTAGTTGTCCGTCTGCAGGGCCACGGACATCAGCCCCCCGCGCGGCGA	1
HSV1and2-v4	v4C001798._13051to13170	TGCCGCCGCCGCAGCTCCTCCGCGAACGCGAACACCCGGGTGTACGTGTACCCCATCAGCGTGTAGTTGTCCGTCTGCAGGGCCACGGACATCAGCCCCCCGCGCGGCGAGCCGGTCAGC	1
HSV1and2-v4	v4C001798._13061to13180	GCAGCTCCTCCGCGAACGCGAACACCCGGGTGTACGTGTACCCCATCAGCGTGTAGTTGTCCGTCTGCAGGGCCACGGACATCAGCCCCCCGCGCGGCGAGCCGGTCAGCAGCTCGCAGC	1
HSV1and2-v4	v4C001798._13071to13190	CGCGAACGCGAACACCCGGGTGTACGTGTACCCCATCAGCGTGTAGTTGTCCGTCTGCAGGGCCACGGACATCAGCCCCCCGCGCGGCGAGCCGGTCAGCAGCTCGCAGCCCCGGAAAAT	1
HSV1and2-v4	v4C001798._13081to13200	AACACCCGGGTGTACGTGTACCCCATCAGCGTGTAGTTGTCCGTCTGCAGGGCCACGGACATCAGCCCCCCGCGCGGCGAGCCGGTCAGCAGCTCGCAGCCCCGGAAAATGACATTGTCC	1
HSV1and2-v4	v4C001798._13091to13210	TGTACGTGTACCCCATCAGCGTGTAGTTGTCCGTCTGCAGGGCCACGGACATCAGCCCCCCGCGCGGCGAGCCGGTCAGCAGCTCGCAGCCCCGGAAAATGACATTGTCCACGTAGGTGC	1
HSV1and2-v4	v4C001798._13101to13220	CCCCATCAGCGTGTAGTTGTCCGTCTGCAGGGCCACGGACATCAGCCCCCCGCGCGGCGAGCCGGTCAGCAGCTCGCAGCCCCGGAAAATGACATTGTCCACGTAGGTGCTGAAGGGGGC	1
HSV1and2-v4	v4C001798._13111to13230	GTGTAGTTGTCCGTCTGCAGGGCCACGGACATCAGCCCCCCGCGCGGCGAGCCGGTCAGCAGCTCGCAGCCCCGGAAAATGACATTGTCCACGTAGGTGCTGAAGGGGGCGCTCTCAAAC	1
HSV1and2-v4	v4C001798._13121to13240	CCGTCTGCAGGGCCACGGACATCAGCCCCCCGCGCGGCGAGCCGGTCAGCAGCTCGCAGCCCCGGAAAATGACATTGTCCACGTAGGTGCTGAAGGGGGCGCTCTCAAACACCTCCCCGA	1
HSV1and2-v4	v4C001798._13131to13250	GGCCACGGACATCAGCCCCCCGCGCGGCGAGCCGGTCAGCAGCTCGCAGCCCCGGAAAATGACATTGTCCACGTAGGTGCTGAAGGGGGCGCTCTCAAACACCTCCCCGAAGAGCTCCCG	1
HSV1and2-v4	v4C001798._13141to13260	ATCAGCCCCCCGCGCGGCGAGCCGGTCAGCAGCTCGCAGCCCCGGAAAATGACATTGTCCACGTAGGTGCTGAAGGGGGCGCTCTCAAACACCTCCCCGAAGAGCTCCCGTAGGATAAGG	1
HSV1and2-v4	v4C001798._13151to13270	CGCGCGGCGAGCCGGTCAGCAGCTCGCAGCCCCGGAAAATGACATTGTCCACGTAGGTGCTGAAGGGGGCGCTCTCAAACACCTCCCCGAAGAGCTCCCGTAGGATAAGGTATCGCCCCA	1
HSV1and2-v4	v4C001798._13161to13280	GCCGGTCAGCAGCTCGCAGCCCCGGAAAATGACATTGTCCACGTAGGTGCTGAAGGGGGCGCTCTCAAACACCTCCCCGAAGAGCTCCCGTAGGATAAGGTATCGCCCCAGAAAGGCCCT	1
HSV1and2-v4	v4C001798._13171to13290	AGCTCGCAGCCCCGGAAAATGACATTGTCCACGTAGGTGCTGAAGGGGGCGCTCTCAAACACCTCCCCGAAGAGCTCCCGTAGGATAAGGTATCGCCCCAGAAAGGCCCTCTTCAGGAGC	1
HSV1and2-v4	v4C001798._13181to13300	CCCGGAAAATGACATTGTCCACGTAGGTGCTGAAGGGGGCGCTCTCAAACACCTCCCCGAAGAGCTCCCGTAGGATAAGGTATCGCCCCAGAAAGGCCCTCTTCAGGAGCCCAAACTGGG	1
HSV1and2-v4	v4C001798._13191to13310	GACATTGTCCACGTAGGTGCTGAAGGGGGCGCTCTCAAACACCTCCCCGAAGAGCTCCCGTAGGATAAGGTATCGCCCCAGAAAGGCCCTCTTCAGGAGCCCAAACTGGGCGTGGACGGC	1
HSV1and2-v4	v4C001798._13201to13320	ACGTAGGTGCTGAAGGGGGCGCTCTCAAACACCTCCCCGAAGAGCTCCCGTAGGATAAGGTATCGCCCCAGAAAGGCCCTCTTCAGGAGCCCAAACTGGGCGTGGACGGCCGCGGTGGTC	1
HSV1and2-v4	v4C001798._13211to13330	TGAAGGGGGCGCTCTCAAACACCTCCCCGAAGAGCTCCCGTAGGATAAGGTATCGCCCCAGAAAGGCCCTCTTCAGGAGCCCAAACTGGGCGTGGACGGCCGCGGTGGTCTCAGGCTCTT	1
HSV1and2-v4	v4C001798._13221to13340	GCTCTCAAACACCTCCCCGAAGAGCTCCCGTAGGATAAGGTATCGCCCCAGAAAGGCCCTCTTCAGGAGCCCAAACTGGGCGTGGACGGCCGCGGTGGTCTCAGGCTCTTCGAGGGCGTA	1
HSV1and2-v4	v4C001798._13231to13350	ACCTCCCCGAAGAGCTCCCGTAGGATAAGGTATCGCCCCAGAAAGGCCCTCTTCAGGAGCCCAAACTGGGCGTGGACGGCCGCGGTGGTCTCAGGCTCTTCGAGGGCGTAGTGGCAGTAG	1
HSV1and2-v4	v4C001798._13241to13360	AGAGCTCCCGTAGGATAAGGTATCGCCCCAGAAAGGCCCTCTTCAGGAGCCCAAACTGGGCGTGGACGGCCGCGGTGGTCTCAGGCTCTTCGAGGGCGTAGTGGCAGTAGAACACGTCCA	1
HSV1and2-v4	v4C001798._13251to13370	TAGGATAAGGTATCGCCCCAGAAAGGCCCTCTTCAGGAGCCCAAACTGGGCGTGGACGGCCGCGGTGGTCTCAGGCTCTTCGAGGGCGTAGTGGCAGTAGAACACGTCCAGCTGCTGTTC	1
HSV1and2-v4	v4C001798._13261to13380	TATCGCCCCAGAAAGGCCCTCTTCAGGAGCCCAAACTGGGCGTGGACGGCCGCGGTGGTCTCAGGCTCTTCGAGGGCGTAGTGGCAGTAGAACACGTCCAGCTGCTGTTCGTCCAGCCCG	1
HSV1and2-v4	v4C001798._13271to13390	GAAAGGCCCTCTTCAGGAGCCCAAACTGGGCGTGGACGGCCGCGGTGGTCTCAGGCTCTTCGAGGGCGTAGTGGCAGTAGAACACGTCCAGCTGCTGTTCGTCCAGCCCGGCGAAGATAA	1
HSV1and2-v4	v4C001798._13281to13400	CTTCAGGAGCCCAAACTGGGCGTGGACGGCCGCGGTGGTCTCAGGCTCTTCGAGGGCGTAGTGGCAGTAGAACACGTCCAGCTGCTGTTCGTCCAGCCCGGCGAAGATAACGTCAAGGTC	1
HSV1and2-v4	v4C001798._13291to13410	CCAAACTGGGCGTGGACGGCCGCGGTGGTCTCAGGCTCTTCGAGGGCGTAGTGGCAGTAGAACACGTCCAGCTGCTGTTCGTCCAGCCCGGCGAAGATAACGTCAAGGTCGTCGTCGGGG	1
HSV1and2-v4	v4C001798._13301to13420	CGTGGACGGCCGCGGTGGTCTCAGGCTCTTCGAGGGCGTAGTGGCAGTAGAACACGTCCAGCTGCTGTTCGTCCAGCCCGGCGAAGATAACGTCAAGGTCGTCGTCGGGGAAGTCGTCCG	1
HSV1and2-v4	v4C001798._13311to13430	CGCGGTGGTCTCAGGCTCTTCGAGGGCGTAGTGGCAGTAGAACACGTCCAGCTGCTGTTCGTCCAGCCCGGCGAAGATAACGTCAAGGTCGTCGTCGGGGAAGTCGTCCGGGCCCCCGTC	1
HSV1and2-v4	v4C001798._13321to13440	TCAGGCTCTTCGAGGGCGTAGTGGCAGTAGAACACGTCCAGCTGCTGTTCGTCCAGCCCGGCGAAGATAACGTCAAGGTCGTCGTCGGGGAAGTCGTCCGGGCCCCCGTCCCGCGGGCCC	1
HSV1and2-v4	v4C001798._13331to13450	CGAGGGCGTAGTGGCAGTAGAACACGTCCAGCTGCTGTTCGTCCAGCCCGGCGAAGATAACGTCAAGGTCGTCGTCGGGGAAGTCGTCCGGGCCCCCGTCCCGCGGGCCCAGGTGCTTAA	1
HSV1and2-v4	v4C001798._13341to13460	GTGGCAGTAGAACACGTCCAGCTGCTGTTCGTCCAGCCCGGCGAAGATAACGTCAAGGTCGTCGTCGGGGAAGTCGTCCGGGCCCCCGTCCCGCGGGCCCAGGTGCTTAAAATTGAACGC	1
HSV1and2-v4	v4C001798._13351to13470	AACACGTCCAGCTGCTGTTCGTCCAGCCCGGCGAAGATAACGTCAAGGTCGTCGTCGGGGAAGTCGTCCGGGCCCCCGTCCCGCGGGCCCAGGTGCTTAAAATTGAACGCACGCTCCCCC	1
HSV1and2-v4	v4C001798._13361to13480	GCTGCTGTTCGTCCAGCCCGGCGAAGATAACGTCAAGGTCGTCGTCGGGGAAGTCGTCCGGGCCCCCGTCCCGCGGGCCCAGGTGCTTAAAATTGAACGCACGCTCCCCCGGAGAGCGGT	1
HSV1and2-v4	v4C001798._13371to13490	GTCCAGCCCGGCGAAGATAACGTCAAGGTCGTCGTCGGGGAAGTCGTCCGGGCCCCCGTCCCGCGGGCCCAGGTGCTTAAAATTGAACGCACGCTCCCCCGGAGAGCGGTCGCTGGTGTC	1
HSV1and2-v4	v4C001798._13381to13500	GCGAAGATAACGTCAAGGTCGTCGTCGGGGAAGTCGTCCGGGCCCCCGTCCCGCGGGCCCAGGTGCTTAAAATTGAACGCACGCTCCCCCGGAGAGCGGTCGCTGGTGTCGGCGGCCCTG	1
HSV1and2-v4	v4C001798._13391to13510	CGTCAAGGTCGTCGTCGGGGAAGTCGTCCGGGCCCCCGTCCCGCGGGCCCAGGTGCTTAAAATTGAACGCACGCTCCCCCGGAGAGCGGTCGCTGGTGTCGGCGGCCCTGGTTGCCGATG	1
HSV1and2-v4	v4C001798._13401to13520	GTCGTCGGGGAAGTCGTCCGGGCCCCCGTCCCGCGGGCCCAGGTGCTTAAAATTGAACGCACGCTCCCCCGGAGAGCGGTCGCTGGTGTCGGCGGCCCTGGTTGCCGATGCGCCGGCGGC	1
HSV1and2-v4	v4C001798._13411to13530	AAGTCGTCCGGGCCCCCGTCCCGCGGGCCCAGGTGCTTAAAATTGAACGCACGCTCCCCCGGAGAGCGGTCGCTGGTGTCGGCGGCCCTGGTTGCCGATGCGCCGGCGGCGTCCCGGCGT	1
HSV1and2-v4	v4C001798._13421to13540	GGCCCCCGTCCCGCGGGCCCAGGTGCTTAAAATTGAACGCACGCTCCCCCGGAGAGCGGTCGCTGGTGTCGGCGGCCCTGGTTGCCGATGCGCCGGCGGCGTCCCGGCGTAGCGACAGGA	1
HSV1and2-v4	v4C001798._13431to13550	CCGCGGGCCCAGGTGCTTAAAATTGAACGCACGCTCCCCCGGAGAGCGGTCGCTGGTGTCGGCGGCCCTGGTTGCCGATGCGCCGGCGGCGTCCCGGCGTAGCGACAGGAGTTCTGCCGT	1
HSV1and2-v4	v4C001798._13441to13560	AGGTGCTTAAAATTGAACGCACGCTCCCCCGGAGAGCGGTCGCTGGTGTCGGCGGCCCTGGTTGCCGATGCGCCGGCGGCGTCCCGGCGTAGCGACAGGAGTTCTGCCGTCAGCTCCCCT	1
HSV1and2-v4	v4C001798._13451to13570	AATTGAACGCACGCTCCCCCGGAGAGCGGTCGCTGGTGTCGGCGGCCCTGGTTGCCGATGCGCCGGCGGCGTCCCGGCGTAGCGACAGGAGTTCTGCCGTCAGCTCCCCTAGGCGGCCGT	1
HSV1and2-v4	v4C001798._13461to13580	ACGCTCCCCCGGAGAGCGGTCGCTGGTGTCGGCGGCCCTGGTTGCCGATGCGCCGGCGGCGTCCCGGCGTAGCGACAGGAGTTCTGCCGTCAGCTCCCCTAGGCGGCCGTAGGCCAGGGT	1
HSV1and2-v4	v4C001798._13471to13590	GGAGAGCGGTCGCTGGTGTCGGCGGCCCTGGTTGCCGATGCGCCGGCGGCGTCCCGGCGTAGCGACAGGAGTTCTGCCGTCAGCTCCCCTAGGCGGCCGTAGGCCAGGGTCCTCTGGGTC	1
HSV1and2-v4	v4C001798._13481to13600	CGCTGGTGTCGGCGGCCCTGGTTGCCGATGCGCCGGCGGCGTCCCGGCGTAGCGACAGGAGTTCTGCCGTCAGCTCCCCTAGGCGGCCGTAGGCCAGGGTCCTCTGGGTCGCGTCCAGGC	1
HSV1and2-v4	v4C001798._13491to13610	GGCGGCCCTGGTTGCCGATGCGCCGGCGGCGTCCCGGCGTAGCGACAGGAGTTCTGCCGTCAGCTCCCCTAGGCGGCCGTAGGCCAGGGTCCTCTGGGTCGCGTCCAGGCCGGGGCGCTG	1
HSV1and2-v4	v4C001798._13501to13620	GTTGCCGATGCGCCGGCGGCGTCCCGGCGTAGCGACAGGAGTTCTGCCGTCAGCTCCCCTAGGCGGCCGTAGGCCAGGGTCCTCTGGGTCGCGTCCAGGCCGGGGCGCTGGAGAAAGTTG	1
HSV1and2-v4	v4C001798._13511to13630	CGCCGGCGGCGTCCCGGCGTAGCGACAGGAGTTCTGCCGTCAGCTCCCCTAGGCGGCCGTAGGCCAGGGTCCTCTGGGTCGCGTCCAGGCCGGGGCGCTGGAGAAAGTTGTAAAAGTGAA	1
HSV1and2-v4	v4C001798._13521to13640	GTCCCGGCGTAGCGACAGGAGTTCTGCCGTCAGCTCCCCTAGGCGGCCGTAGGCCAGGGTCCTCTGGGTCGCGTCCAGGCCGGGGCGCTGGAGAAAGTTGTAAAAGTGAATCAGCCCGCC	1
HSV1and2-v4	v4C001798._13531to13650	AGCGACAGGAGTTCTGCCGTCAGCTCCCCTAGGCGGCCGTAGGCCAGGGTCCTCTGGGTCGCGTCCAGGCCGGGGCGCTGGAGAAAGTTGTAAAAGTGAATCAGCCCGCCGAACATGAGC	1
HSV1and2-v4	v4C001798._13541to13660	GTTCTGCCGTCAGCTCCCCTAGGCGGCCGTAGGCCAGGGTCCTCTGGGTCGCGTCCAGGCCGGGGCGCTGGAGAAAGTTGTAAAAGTGAATCAGCCCGCCGAACATGAGCCGCGACAGGA	1
HSV1and2-v4	v4C001798._13551to13670	CAGCTCCCCTAGGCGGCCGTAGGCCAGGGTCCTCTGGGTCGCGTCCAGGCCGGGGCGCTGGAGAAAGTTGTAAAAGTGAATCAGCCCGCCGAACATGAGCCGCGACAGGAACCGGTAGGC	1
HSV1and2-v4	v4C001798._13561to13680	AGGCGGCCGTAGGCCAGGGTCCTCTGGGTCGCGTCCAGGCCGGGGCGCTGGAGAAAGTTGTAAAAGTGAATCAGCCCGCCGAACATGAGCCGCGACAGGAACCGGTAGGCGAACTCCACC	1
HSV1and2-v4	v4C001798._13571to13690	AGGCCAGGGTCCTCTGGGTCGCGTCCAGGCCGGGGCGCTGGAGAAAGTTGTAAAAGTGAATCAGCCCGCCGAACATGAGCCGCGACAGGAACCGGTAGGCGAACTCCACCGAGGTCTCCC	1
HSV1and2-v4	v4C001798._13581to13700	CCTCTGGGTCGCGTCCAGGCCGGGGCGCTGGAGAAAGTTGTAAAAGTGAATCAGCCCGCCGAACATGAGCCGCGACAGGAACCGGTAGGCGAACTCCACCGAGGTCTCCCCCTGGGTCTT	1
HSV1and2-v4	v4C001798._13591to13710	GCGTCCAGGCCGGGGCGCTGGAGAAAGTTGTAAAAGTGAATCAGCCCGCCGAACATGAGCCGCGACAGGAACCGGTAGGCGAACTCCACCGAGGTCTCCCCCTGGGTCTTCACGAAGCTG	1
HSV1and2-v4	v4C001798._13601to13720	CGGGGCGCTGGAGAAAGTTGTAAAAGTGAATCAGCCCGCCGAACATGAGCCGCGACAGGAACCGGTAGGCGAACTCCACCGAGGTCTCCCCCTGGGTCTTCACGAAGCTGTCGTCGCGCA	1
HSV1and2-v4	v4C001798._13611to13730	GAGAAAGTTGTAAAAGTGAATCAGCCCGCCGAACATGAGCCGCGACAGGAACCGGTAGGCGAACTCCACCGAGGTCTCCCCCTGGGTCTTCACGAAGCTGTCGTCGCGCAGCACAGCCTC	1
HSV1and2-v4	v4C001798._13621to13740	TAAAAGTGAATCAGCCCGCCGAACATGAGCCGCGACAGGAACCGGTAGGCGAACTCCACCGAGGTCTCCCCCTGGGTCTTCACGAAGCTGTCGTCGCGCAGCACAGCCTCGAAGGTCCGA	1
HSV1and2-v4	v4C001798._13631to13750	TCAGCCCGCCGAACATGAGCCGCGACAGGAACCGGTAGGCGAACTCCACCGAGGTCTCCCCCTGGGTCTTCACGAAGCTGTCGTCGCGCAGCACAGCCTCGAAGGTCCGAAACGTCCCGT	1
HSV1and2-v4	v4C001798._13641to13760	GAACATGAGCCGCGACAGGAACCGGTAGGCGAACTCCACCGAGGTCTCCCCCTGGGTCTTCACGAAGCTGTCGTCGCGCAGCACAGCCTCGAAGGTCCGAAACGTCCCGTCGAACCCAAA	1
HSV1and2-v4	v4C001798._13651to13770	CGCGACAGGAACCGGTAGGCGAACTCCACCGAGGTCTCCCCCTGGGTCTTCACGAAGCTGTCGTCGCGCAGCACAGCCTCGAAGGTCCGAAACGTCCCGTCGAACCCAAACACCATCTTT	1
HSV1and2-v4	v4C001798._13661to13780	ACCGGTAGGCGAACTCCACCGAGGTCTCCCCCTGGGTCTTCACGAAGCTGTCGTCGCGCAGCACAGCCTCGAAGGTCCGAAACGTCCCGTCGAACCCAAACACCATCTTTCGGAGGCGCG	1
HSV1and2-v4	v4C001798._13671to13790	GAACTCCACCGAGGTCTCCCCCTGGGTCTTCACGAAGCTGTCGTCGCGCAGCACAGCCTCGAAGGTCCGAAACGTCCCGTCGAACCCAAACACCATCTTTCGGAGGCGCGCGGTCACCGC	1
HSV1and2-v4	v4C001798._13681to13800	GAGGTCTCCCCCTGGGTCTTCACGAAGCTGTCGTCGCGCAGCACAGCCTCGAAGGTCCGAAACGTCCCGTCGAACCCAAACACCATCTTTCGGAGGCGCGCGGTCACCGCGACCTGGCTG	1
HSV1and2-v4	v4C001798._13691to13810	CCTGGGTCTTCACGAAGCTGTCGTCGCGCAGCACAGCCTCGAAGGTCCGAAACGTCCCGTCGAACCCAAACACCATCTTTCGGAGGCGCGCGGTCACCGCGACCTGGCTGTTGAGGACGT	1
HSV1and2-v4	v4C001798._13701to13820	CACGAAGCTGTCGTCGCGCAGCACAGCCTCGAAGGTCCGAAACGTCCCGTCGAACCCAAACACCATCTTTCGGAGGCGCGCGGTCACCGCGACCTGGCTGTTGAGGACGTACGTGATGTC	1
HSV1and2-v4	v4C001798._13711to13830	TCGTCGCGCAGCACAGCCTCGAAGGTCCGAAACGTCCCGTCGAACCCAAACACCATCTTTCGGAGGCGCGCGGTCACCGCGACCTGGCTGTTGAGGACGTACGTGATGTCGTTCCGGGCC	1
HSV1and2-v4	v4C001798._13721to13840	GCACAGCCTCGAAGGTCCGAAACGTCCCGTCGAACCCAAACACCATCTTTCGGAGGCGCGCGGTCACCGCGACCTGGCTGTTGAGGACGTACGTGATGTCGTTCCGGGCCACGACTAGCT	1
HSV1and2-v4	v4C001798._13731to13850	GAAGGTCCGAAACGTCCCGTCGAACCCAAACACCATCTTTCGGAGGCGCGCGGTCACCGCGACCTGGCTGTTGAGGACGTACGTGATGTCGTTCCGGGCCACGACTAGCTGTTGCTTGCT	1
HSV1and2-v4	v4C001798._13741to13860	AACGTCCCGTCGAACCCAAACACCATCTTTCGGAGGCGCGCGGTCACCGCGACCTGGCTGTTGAGGACGTACGTGATGTCGTTCCGGGCCACGACTAGCTGTTGCTTGCTGTGCACCTCA	1
HSV1and2-v4	v4C001798._13751to13870	CGAACCCAAACACCATCTTTCGGAGGCGCGCGGTCACCGCGACCTGGCTGTTGAGGACGTACGTGATGTCGTTCCGGGCCACGACTAGCTGTTGCTTGCTGTGCACCTCACAGCGCACGT	1
HSV1and2-v4	v4C001798._13761to13880	CACCATCTTTCGGAGGCGCGCGGTCACCGCGACCTGGCTGTTGAGGACGTACGTGATGTCGTTCCGGGCCACGACTAGCTGTTGCTTGCTGTGCACCTCACAGCGCACGTGCCCCGCGTC	1
HSV1and2-v4	v4C001798._13771to13890	CGGAGGCGCGCGGTCACCGCGACCTGGCTGTTGAGGACGTACGTGATGTCGTTCCGGGCCACGACTAGCTGTTGCTTGCTGTGCACCTCACAGCGCACGTGCCCCGCGTCCTGGTCCTGA	1
HSV1and2-v4	v4C001798._13781to13900	CGGTCACCGCGACCTGGCTGTTGAGGACGTACGTGATGTCGTTCCGGGCCACGACTAGCTGTTGCTTGCTGTGCACCTCACAGCGCACGTGCCCCGCGTCCTGGTCCTGACTCTGGGAGT	1
HSV1and2-v4	v4C001798._13791to13910	GACCTGGCTGTTGAGGACGTACGTGATGTCGTTCCGGGCCACGACTAGCTGTTGCTTGCTGTGCACCTCACAGCGCACGTGCCCCGCGTCCTGGTCCTGACTCTGGGAGTAGTTGGTGAT	1
HSV1and2-v4	v4C001798._13801to13920	TTGAGGACGTACGTGATGTCGTTCCGGGCCACGACTAGCTGTTGCTTGCTGTGCACCTCACAGCGCACGTGCCCCGCGTCCTGGTCCTGACTCTGGGAGTAGTTGGTGATGCGACTGGCG	1
HSV1and2-v4	v4C001798._13811to13930	ACGTGATGTCGTTCCGGGCCACGACTAGCTGTTGCTTGCTGTGCACCTCACAGCGCACGTGCCCCGCGTCCTGGTCCTGACTCTGGGAGTAGTTGGTGATGCGACTGGCGTTGGCCGTGA	1
HSV1and2-v4	v4C001798._13821to13940	GTTCCGGGCCACGACTAGCTGTTGCTTGCTGTGCACCTCACAGCGCACGTGCCCCGCGTCCTGGTCCTGACTCTGGGAGTAGTTGGTGATGCGACTGGCGTTGGCCGTGATCCACTTTTC	1
HSV1and2-v4	v4C001798._13831to13950	ACGACTAGCTGTTGCTTGCTGTGCACCTCACAGCGCACGTGCCCCGCGTCCTGGTCCTGACTCTGGGAGTAGTTGGTGATGCGACTGGCGTTGGCCGTGATCCACTTTTCCATGGTCAGC	1
HSV1and2-v4	v4C001798._13841to13960	GTTGCTTGCTGTGCACCTCACAGCGCACGTGCCCCGCGTCCTGGTCCTGACTCTGGGAGTAGTTGGTGATGCGACTGGCGTTGGCCGTGATCCACTTTTCCATGGTCAGCGTGGGTTGCT	1
HSV1and2-v4	v4C001798._13851to13970	GTGCACCTCACAGCGCACGTGCCCCGCGTCCTGGTCCTGACTCTGGGAGTAGTTGGTGATGCGACTGGCGTTGGCCGTGATCCACTTTTCCATGGTCAGCGTGGGTTGCTGCGTGAGCCG	1
HSV1and2-v4	v4C001798._13861to13980	CAGCGCACGTGCCCCGCGTCCTGGTCCTGACTCTGGGAGTAGTTGGTGATGCGACTGGCGTTGGCCGTGATCCACTTTTCCATGGTCAGCGTGGGTTGCTGCGTGAGCCGTCGATACTCG	1
HSV1and2-v4	v4C001798._13871to13990	GCCCCGCGTCCTGGTCCTGACTCTGGGAGTAGTTGGTGATGCGACTGGCGTTGGCCGTGATCCACTTTTCCATGGTCAGCGTGGGTTGCTGCGTGAGCCGTCGATACTCGTCAAACTCTT	1
HSV1and2-v4	v4C001798._13881to14000	CTGGTCCTGACTCTGGGAGTAGTTGGTGATGCGACTGGCGTTGGCCGTGATCCACTTTTCCATGGTCAGCGTGGGTTGCTGCGTGAGCCGTCGATACTCGTCAAACTCTTTGACCGACAC	1
HSV1and2-v4	v4C001798._13891to14010	CTCTGGGAGTAGTTGGTGATGCGACTGGCGTTGGCCGTGATCCACTTTTCCATGGTCAGCGTGGGTTGCTGCGTGAGCCGTCGATACTCGTCAAACTCTTTGACCGACACAAACGTGAGC	1
HSV1and2-v4	v4C001798._13901to14020	AGTTGGTGATGCGACTGGCGTTGGCCGTGATCCACTTTTCCATGGTCAGCGTGGGTTGCTGCGTGAGCCGTCGATACTCGTCAAACTCTTTGACCGACACAAACGTGAGCACGGGGAGGG	1
HSV1and2-v4	v4C001798._13911to14030	GCGACTGGCGTTGGCCGTGATCCACTTTTCCATGGTCAGCGTGGGTTGCTGCGTGAGCCGTCGATACTCGTCAAACTCTTTGACCGACACAAACGTGAGCACGGGGAGGGTAAACACAAC	1
HSV1and2-v4	v4C001798._13921to14040	TTGGCCGTGATCCACTTTTCCATGGTCAGCGTGGGTTGCTGCGTGAGCCGTCGATACTCGTCAAACTCTTTGACCGACACAAACGTGAGCACGGGGAGGGTAAACACAACAAACTCCCCC	1
HSV1and2-v4	v4C001798._13931to14050	TCCACTTTTCCATGGTCAGCGTGGGTTGCTGCGTGAGCCGTCGATACTCGTCAAACTCTTTGACCGACACAAACGTGAGCACGGGGAGGGTAAACACAACAAACTCCCCCTCGCGAGTCA	1
HSV1and2-v4	v4C001798._13941to14060	CATGGTCAGCGTGGGTTGCTGCGTGAGCCGTCGATACTCGTCAAACTCTTTGACCGACACAAACGTGAGCACGGGGAGGGTAAACACAACAAACTCCCCCTCGCGAGTCACCTTTAGGTA	1
HSV1and2-v4	v4C001798._13951to14070	GTGGGTTGCTGCGTGAGCCGTCGATACTCGTCAAACTCTTTGACCGACACAAACGTGAGCACGGGGAGGGTAAACACAACAAACTCCCCCTCGCGAGTCACCTTTAGGTAGGCGTGGAGC	1
HSV1and2-v4	v4C001798._13961to14080	GCGTGAGCCGTCGATACTCGTCAAACTCTTTGACCGACACAAACGTGAGCACGGGGAGGGTAAACACAACAAACTCCCCCTCGCGAGTCACCTTTAGGTAGGCGTGGAGCTTGGCCATGT	1
HSV1and2-v4	v4C001798._13971to14090	TCGATACTCGTCAAACTCTTTGACCGACACAAACGTGAGCACGGGGAGGGTAAACACAACAAACTCCCCCTCGCGAGTCACCTTTAGGTAGGCGTGGAGCTTGGCCATGTACGCGCTGAC	1
HSV1and2-v4	v4C001798._13981to14100	TCAAACTCTTTGACCGACACAAACGTGAGCACGGGGAGGGTAAACACAACAAACTCCCCCTCGCGAGTCACCTTTAGGTAGGCGTGGAGCTTGGCCATGTACGCGCTGACCTCCTTGTGG	1
HSV1and2-v4	v4C001798._13991to14110	TGACCGACACAAACGTGAGCACGGGGAGGGTAAACACAACAAACTCCCCCTCGCGAGTCACCTTTAGGTAGGCGTGGAGCTTGGCCATGTACGCGCTGACCTCCTTGTGGGACGAGAACA	1
HSV1and2-v4	v4C001798._14001to14120	AAACGTGAGCACGGGGAGGGTAAACACAACAAACTCCCCCTCGCGAGTCACCTTTAGGTAGGCGTGGAGCTTGGCCATGTACGCGCTGACCTCCTTGTGGGACGAGAACAGCCGCGTCCA	1
HSV1and2-v4	v4C001798._14011to14130	ACGGGGAGGGTAAACACAACAAACTCCCCCTCGCGAGTCACCTTTAGGTAGGCGTGGAGCTTGGCCATGTACGCGCTGACCTCCTTGTGGGACGAGAACAGCCGCGTCCACCCCGGAAGG	1
HSV1and2-v4	v4C001798._14021to14140	TAAACACAACAAACTCCCCCTCGCGAGTCACCTTTAGGTAGGCGTGGAGCTTGGCCATGTACGCGCTGACCTCCTTGTGGGACGAGAACAGCCGCGTCCACCCCGGAAGGTTGGCCGGGT	1
HSV1and2-v4	v4C001798._14031to14150	AAACTCCCCCTCGCGAGTCACCTTTAGGTAGGCGTGGAGCTTGGCCATGTACGCGCTGACCTCCTTGTGGGACGAGAACAGCCGCGTCCACCCCGGAAGGTTGGCCGGGTTGGTGATGTA	1
HSV1and2-v4	v4C001798._14041to14160	TCGCGAGTCACCTTTAGGTAGGCGTGGAGCTTGGCCATGTACGCGCTGACCTCCTTGTGGGACGAGAACAGCCGCGTCCACCCCGGAAGGTTGGCCGGGTTGGTGATGTAACTTTCCGGG	1
HSV1and2-v4	v4C001798._14051to14170	CCTTTAGGTAGGCGTGGAGCTTGGCCATGTACGCGCTGACCTCCTTGTGGGACGAGAACAGCCGCGTCCACCCCGGAAGGTTGGCCGGGTTGGTGATGTAACTTTCCGGGACGACAAAGC	1
HSV1and2-v4	v4C001798._14061to14180	GGCGTGGAGCTTGGCCATGTACGCGCTGACCTCCTTGTGGGACGAGAACAGCCGCGTCCACCCCGGAAGGTTGGCCGGGTTGGTGATGTAACTTTCCGGGACGACAAAGCGGTCCACAAA	1
HSV1and2-v4	v4C001798._14071to14190	TTGGCCATGTACGCGCTGACCTCCTTGTGGGACGAGAACAGCCGCGTCCACCCCGGAAGGTTGGCCGGGTTGGTGATGTAACTTTCCGGGACGACAAAGCGGTCCACAAACTGCATGTGC	1
HSV1and2-v4	v4C001798._14081to14200	ACGCGCTGACCTCCTTGTGGGACGAGAACAGCCGCGTCCACCCCGGAAGGTTGGCCGGGTTGGTGATGTAACTTTCCGGGACGACAAAGCGGTCCACAAACTGCATGTGCTCCTCGGTGA	1
HSV1and2-v4	v4C001798._14091to14210	CTCCTTGTGGGACGAGAACAGCCGCGTCCACCCCGGAAGGTTGGCCGGGTTGGTGATGTAACTTTCCGGGACGACAAAGCGGTCCACAAACTGCATGTGCTCCTCGGTGATGGGAAGGCC	1
HSV1and2-v4	v4C001798._14101to14220	GACGAGAACAGCCGCGTCCACCCCGGAAGGTTGGCCGGGTTGGTGATGTAACTTTCCGGGACGACAAAGCGGTCCACAAACTGCATGTGCTCCTCGGTGATGGGAAGGCCGTACTCCAGC	1
HSV1and2-v4	v4C001798._14111to14230	GCCGCGTCCACCCCGGAAGGTTGGCCGGGTTGGTGATGTAACTTTCCGGGACGACAAAGCGGTCCACAAACTGCATGTGCTCCTCGGTGATGGGAAGGCCGTACTCCAGCACCTTCATGA	1
HSV1and2-v4	v4C001798._14121to14240	CCCCGGAAGGTTGGCCGGGTTGGTGATGTAACTTTCCGGGACGACAAAGCGGTCCACAAACTGCATGTGCTCCTCGGTGATGGGAAGGCCGTACTCCAGCACCTTCATGAGGTTCCCGAA	1
HSV1and2-v4	v4C001798._14131to14250	TTGGCCGGGTTGGTGATGTAACTTTCCGGGACGACAAAGCGGTCCACAAACTGCATGTGCTCCTCGGTGATGGGAAGGCCGTACTCCAGCACCTTCATGAGGTTCCCGAACTCGTGCTCC	1
HSV1and2-v4	v4C001798._14141to14260	TGGTGATGTAACTTTCCGGGACGACAAAGCGGTCCACAAACTGCATGTGCTCCTCGGTGATGGGAAGGCCGTACTCCAGCACCTTCATGAGGTTCCCGAACTCGTGCTCCACACATCGCT	1
HSV1and2-v4	v4C001798._14151to14270	ACTTTCCGGGACGACAAAGCGGTCCACAAACTGCATGTGCTCCTCGGTGATGGGAAGGCCGTACTCCAGCACCTTCATGAGGTTCCCGAACTCGTGCTCCACACATCGCTTGTTGTTAAT	1
HSV1and2-v4	v4C001798._14161to14280	ACGACAAAGCGGTCCACAAACTGCATGTGCTCCTCGGTGATGGGAAGGCCGTACTCCAGCACCTTCATGAGGTTCCCGAACTCGTGCTCCACACATCGCTTGTTGTTAATGAAAATGGCC	1
HSV1and2-v4	v4C001798._14171to14290	GGTCCACAAACTGCATGTGCTCCTCGGTGATGGGAAGGCCGTACTCCAGCACCTTCATGAGGTTCCCGAACTCGTGCTCCACACATCGCTTGTTGTTAATGAAAATGGCCCAGCTGTGCG	1
HSV1and2-v4	v4C001798._14181to14300	CTGCATGTGCTCCTCGGTGATGGGAAGGCCGTACTCCAGCACCTTCATGAGGTTCCCGAACTCGTGCTCCACACATCGCTTGTTGTTAATGAAAATGGCCCAGCTGTGCGAGAGGCGCGT	1
HSV1and2-v4	v4C001798._14191to14310	TCCTCGGTGATGGGAAGGCCGTACTCCAGCACCTTCATGAGGTTCCCGAACTCGTGCTCCACACATCGCTTGTTGTTAATGAAAATGGCCCAGCTGTGCGAGAGGCGCGTGTACTCGCGT	1
HSV1and2-v4	v4C001798._14201to14320	TGGGAAGGCCGTACTCCAGCACCTTCATGAGGTTCCCGAACTCGTGCTCCACACATCGCTTGTTGTTAATGAAAATGGCCCAGCTGTGCGAGAGGCGCGTGTACTCGCGTAGGGTGCGGT	1
HSV1and2-v4	v4C001798._14211to14330	GTACTCCAGCACCTTCATGAGGTTCCCGAACTCGTGCTCCACACATCGCTTGTTGTTAATGAAAATGGCCCAGCTGTGCGAGAGGCGCGTGTACTCGCGTAGGGTGCGGTTGCAGATGAG	1
HSV1and2-v4	v4C001798._14221to14340	ACCTTCATGAGGTTCCCGAACTCGTGCTCCACACATCGCTTGTTGTTAATGAAAATGGCCCAGCTGTGCGAGAGGCGCGTGTACTCGCGTAGGGTGCGGTTGCAGATGAGGTACGTGAGC	1
HSV1and2-v4	v4C001798._14231to14350	GGTTCCCGAACTCGTGCTCCACACATCGCTTGTTGTTAATGAAAATGGCCCAGCTGTGCGAGAGGCGCGTGTACTCGCGTAGGGTGCGGTTGCAGATGAGGTACGTGAGCACGTTTTCGC	1
HSV1and2-v4	v4C001798._14241to14360	CTCGTGCTCCACACATCGCTTGTTGTTAATGAAAATGGCCCAGCTGTGCGAGAGGCGCGTGTACTCGCGTAGGGTGCGGTTGCAGATGAGGTACGTGAGCACGTTTTCGCTCTGCCGGAC	1
HSV1and2-v4	v4C001798._14251to14370	ACACATCGCTTGTTGTTAATGAAAATGGCCCAGCTGTGCGAGAGGCGCGTGTACTCGCGTAGGGTGCGGTTGCAGATGAGGTACGTGAGCACGTTTTCGCTCTGCCGGACGGAGCATCGC	1
HSV1and2-v4	v4C001798._14261to14380	TGTTGTTAATGAAAATGGCCCAGCTGTGCGAGAGGCGCGTGTACTCGCGTAGGGTGCGGTTGCAGATGAGGTACGTGAGCACGTTTTCGCTCTGCCGGACGGAGCATCGCAGTTTTTGGT	1
HSV1and2-v4	v4C001798._14271to14390	GAAAATGGCCCAGCTGTGCGAGAGGCGCGTGTACTCGCGTAGGGTGCGGTTGCAGATGAGGTACGTGAGCACGTTTTCGCTCTGCCGGACGGAGCATCGCAGTTTTTGGTGTTCGAAGGT	1
HSV1and2-v4	v4C001798._14281to14400	CAGCTGTGCGAGAGGCGCGTGTACTCGCGTAGGGTGCGGTTGCAGATGAGGTACGTGAGCACGTTTTCGCTCTGCCGGACGGAGCATCGCAGTTTTTGGTGTTCGAAGGTGGACTCCAGC	1
HSV1and2-v4	v4C001798._14291to14410	AGAGGCGCGTGTACTCGCGTAGGGTGCGGTTGCAGATGAGGTACGTGAGCACGTTTTCGCTCTGCCGGACGGAGCATCGCAGTTTTTGGTGTTCGAAGGTGGACTCCAGCGAGGCCGTCT	1
HSV1and2-v4	v4C001798._14301to14420	GTACTCGCGTAGGGTGCGGTTGCAGATGAGGTACGTGAGCACGTTTTCGCTCTGCCGGACGGAGCATCGCAGTTTTTGGTGTTCGAAGGTGGACTCCAGCGAGGCCGTCTGGGTCGGCGA	1
HSV1and2-v4	v4C001798._14311to14430	AGGGTGCGGTTGCAGATGAGGTACGTGAGCACGTTTTCGCTCTGCCGGACGGAGCATCGCAGTTTTTGGTGTTCGAAGGTGGACTCCAGCGAGGCCGTCTGGGTCGGCGACCCCACGCAC	1
HSV1and2-v4	v4C001798._14321to14440	TGCAGATGAGGTACGTGAGCACGTTTTCGCTCTGCCGGACGGAGCATCGCAGTTTTTGGTGTTCGAAGGTGGACTCCAGCGAGGCCGTCTGGGTCGGCGACCCCACGCACACCAGCACCG	1
HSV1and2-v4	v4C001798._14331to14450	GTACGTGAGCACGTTTTCGCTCTGCCGGACGGAGCATCGCAGTTTTTGGTGTTCGAAGGTGGACTCCAGCGAGGCCGTCTGGGTCGGCGACCCCACGCACACCAGCACCGGCCGCAGGCG	1
HSV1and2-v4	v4C001798._14341to14460	ACGTTTTCGCTCTGCCGGACGGAGCATCGCAGTTTTTGGTGTTCGAAGGTGGACTCCAGCGAGGCCGTCTGGGTCGGCGACCCCACGCACACCAGCACCGGCCGCAGGCGGCCCGCGTAC	1
HSV1and2-v4	v4C001798._14351to14470	TCTGCCGGACGGAGCATCGCAGTTTTTGGTGTTCGAAGGTGGACTCCAGCGAGGCCGTCTGGGTCGGCGACCCCACGCACACCAGCACCGGCCGCAGGCGGCCCGCGTACTGGGGGGTGT	1
HSV1and2-v4	v4C001798._14361to14480	GGAGCATCGCAGTTTTTGGTGTTCGAAGGTGGACTCCAGCGAGGCCGTCTGGGTCGGCGACCCCACGCACACCAGCACCGGCCGCAGGCGGCCCGCGTACTGGGGGGTGTGGTACAGGGC	1
HSV1and2-v4	v4C001798._14371to14490	AGTTTTTGGTGTTCGAAGGTGGACTCCAGCGAGGCCGTCTGGGTCGGCGACCCCACGCACACCAGCACCGGCCGCAGGCGGCCCGCGTACTGGGGGGTGTGGTACAGGGCGTTAATCATC	1
HSV1and2-v4	v4C001798._14381to14500	GTTCGAAGGTGGACTCCAGCGAGGCCGTCTGGGTCGGCGACCCCACGCACACCAGCACCGGCCGCAGGCGGCCCGCGTACTGGGGGGTGTGGTACAGGGCGTTAATCATCCACCAGCAAT	1
HSV1and2-v4	v4C001798._14391to14510	GGACTCCAGCGAGGCCGTCTGGGTCGGCGACCCCACGCACACCAGCACCGGCCGCAGGCGGCCCGCGTACTGGGGGGTGTGGTACAGGGCGTTAATCATCCACCAGCAATACACCACGGT	1
HSV1and2-v4	v4C001798._14401to14520	GAGGCCGTCTGGGTCGGCGACCCCACGCACACCAGCACCGGCCGCAGGCGGCCCGCGTACTGGGGGGTGTGGTACAGGGCGTTAATCATCCACCAGCAATACACCACGGTCGTGAGTAGG	1
HSV1and2-v4	v4C001798._14411to14530	GGGTCGGCGACCCCACGCACACCAGCACCGGCCGCAGGCGGCCCGCGTACTGGGGGGTGTGGTACAGGGCGTTAATCATCCACCAGCAATACACCACGGTCGTGAGTAGGTGCCGCCCCA	1
HSV1and2-v4	v4C001798._14421to14540	CCCCACGCACACCAGCACCGGCCGCAGGCGGCCCGCGTACTGGGGGGTGTGGTACAGGGCGTTAATCATCCACCAGCAATACACCACGGTCGTGAGTAGGTGCCGCCCCAGGAGCCCGGC	1
HSV1and2-v4	v4C001798._14431to14550	ACCAGCACCGGCCGCAGGCGGCCCGCGTACTGGGGGGTGTGGTACAGGGCGTTAATCATCCACCAGCAATACACCACGGTCGTGAGTAGGTGCCGCCCCAGGAGCCCGGCCTCGTCGATG	1
HSV1and2-v4	v4C001798._14441to14560	GCCGCAGGCGGCCCGCGTACTGGGGGGTGTGGTACAGGGCGTTAATCATCCACCAGCAATACACCACGGTCGTGAGTAGGTGCCGCCCCAGGAGCCCGGCCTCGTCGATGACGATAATGT	1
HSV1and2-v4	v4C001798._14451to14570	GCCCGCGTACTGGGGGGTGTGGTACAGGGCGTTAATCATCCACCAGCAATACACCACGGTCGTGAGTAGGTGCCGCCCCAGGAGCCCGGCCTCGTCGATGACGATAATGTTGCTGCGGGT	1
HSV1and2-v4	v4C001798._14461to14580	TGGGGGGTGTGGTACAGGGCGTTAATCATCCACCAGCAATACACCACGGTCGTGAGTAGGTGCCGCCCCAGGAGCCCGGCCTCGTCGATGACGATAATGTTGCTGCGGGTGAAAGCCGGC	1
HSV1and2-v4	v4C001798._14471to14590	GGTACAGGGCGTTAATCATCCACCAGCAATACACCACGGTCGTGAGTAGGTGCCGCCCCAGGAGCCCGGCCTCGTCGATGACGATAATGTTGCTGCGGGTGAAAGCCGGCAGCGCCCCGT	1
HSV1and2-v4	v4C001798._14481to14600	GTTAATCATCCACCAGCAATACACCACGGTCGTGAGTAGGTGCCGCCCCAGGAGCCCGGCCTCGTCGATGACGATAATGTTGCTGCGGGTGAAAGCCGGCAGCGCCCCGTGTGTGACCGA	1
HSV1and2-v4	v4C001798._14491to14610	CACCAGCAATACACCACGGTCGTGAGTAGGTGCCGCCCCAGGAGCCCGGCCTCGTCGATGACGATAATGTTGCTGCGGGTGAAAGCCGGCAGCGCCCCGTGTGTGACCGAGGCCAGGCGC	1
HSV1and2-v4	v4C001798._14501to14620	ACACCACGGTCGTGAGTAGGTGCCGCCCCAGGAGCCCGGCCTCGTCGATGACGATAATGTTGCTGCGGGTGAAAGCCGGCAGCGCCCCGTGTGTGACCGAGGCCAGGCGCGTGAGGGCAC	1
HSV1and2-v4	v4C001798._14511to14630	CGTGAGTAGGTGCCGCCCCAGGAGCCCGGCCTCGTCGATGACGATAATGTTGCTGCGGGTGAAAGCCGGCAGCGCCCCGTGTGTGACCGAGGCCAGGCGCGTGAGGGCACCCTGGCCCAG	1
HSV1and2-v4	v4C001798._14521to14640	TGCCGCCCCAGGAGCCCGGCCTCGTCGATGACGATAATGTTGCTGCGGGTGAAAGCCGGCAGCGCCCCGTGTGTGACCGAGGCCAGGCGCGTGAGGGCACCCTGGCCCAGCCCCAAAGTC	1
HSV1and2-v4	v4C001798._14531to14650	GGAGCCCGGCCTCGTCGATGACGATAATGTTGCTGCGGGTGAAAGCCGGCAGCGCCCCGTGTGTGACCGAGGCCAGGCGCGTGAGGGCACCCTGGCCCAGCCCCAAAGTCTGCTCTAGGG	1
HSV1and2-v4	v4C001798._14541to14660	CTCGTCGATGACGATAATGTTGCTGCGGGTGAAAGCCGGCAGCGCCCCGTGTGTGACCGAGGCCAGGCGCGTGAGGGCACCCTGGCCCAGCCCCAAAGTCTGCTCTAGGGCGGTGAGGGC	1
HSV1and2-v4	v4C001798._14551to14670	ACGATAATGTTGCTGCGGGTGAAAGCCGGCAGCGCCCCGTGTGTGACCGAGGCCAGGCGCGTGAGGGCACCCTGGCCCAGCCCCAAAGTCTGCTCTAGGGCGGTGAGGGCGTGGAACTCG	1
HSV1and2-v4	v4C001798._14561to14680	TGCTGCGGGTGAAAGCCGGCAGCGCCCCGTGTGTGACCGAGGCCAGGCGCGTGAGGGCACCCTGGCCCAGCCCCAAAGTCTGCTCTAGGGCGGTGAGGGCGTGGAACTCGTTTCGCGCGT	1
HSV1and2-v4	v4C001798._14571to14690	GAAAGCCGGCAGCGCCCCGTGTGTGACCGAGGCCAGGCGCGTGAGGGCACCCTGGCCCAGCCCCAAAGTCTGCTCTAGGGCGGTGAGGGCGTGGAACTCGTTTCGCGCGTCTTCGCCCCC	1
HSV1and2-v4	v4C001798._14581to14700	AGCGCCCCGTGTGTGACCGAGGCCAGGCGCGTGAGGGCACCCTGGCCCAGCCCCAAAGTCTGCTCTAGGGCGGTGAGGGCGTGGAACTCGTTTCGCGCGTCTTCGCCCCCGTGCGCCGCC	1
HSV1and2-v4	v4C001798._14591to14710	GTGTGACCGAGGCCAGGCGCGTGAGGGCACCCTGGCCCAGCCCCAAAGTCTGCTCTAGGGCGGTGAGGGCGTGGAACTCGTTTCGCGCGTCTTCGCCCCCGTGCGCCGCCAGGGCCCGCT	1
HSV1and2-v4	v4C001798._14601to14720	GGCCAGGCGCGTGAGGGCACCCTGGCCCAGCCCCAAAGTCTGCTCTAGGGCGGTGAGGGCGTGGAACTCGTTTCGCGCGTCTTCGCCCCCGTGCGCCGCCAGGGCCCGCTTGGTGATGTC	1
HSV1and2-v4	v4C001798._14611to14730	GTGAGGGCACCCTGGCCCAGCCCCAAAGTCTGCTCTAGGGCGGTGAGGGCGTGGAACTCGTTTCGCGCGTCTTCGCCCCCGTGCGCCGCCAGGGCCCGCTTGGTGATGTCGAGGATCACC	1
HSV1and2-v4	v4C001798._14621to14740	CCTGGCCCAGCCCCAAAGTCTGCTCTAGGGCGGTGAGGGCGTGGAACTCGTTTCGCGCGTCTTCGCCCCCGTGCGCCGCCAGGGCCCGCTTGGTGATGTCGAGGATCACCTCCCAGTAGT	1
HSV1and2-v4	v4C001798._14631to14750	CCCCAAAGTCTGCTCTAGGGCGGTGAGGGCGTGGAACTCGTTTCGCGCGTCTTCGCCCCCGTGCGCCGCCAGGGCCCGCTTGGTGATGTCGAGGATCACCTCCCAGTAGTACGTCAGGTC	1
HSV1and2-v4	v4C001798._14641to14760	TGCTCTAGGGCGGTGAGGGCGTGGAACTCGTTTCGCGCGTCTTCGCCCCCGTGCGCCGCCAGGGCCCGCTTGGTGATGTCGAGGATCACCTCCCAGTAGTACGTCAGGTCTCGCCGCTGC	1
HSV1and2-v4	v4C001798._14651to14770	CGGTGAGGGCGTGGAACTCGTTTCGCGCGTCTTCGCCCCCGTGCGCCGCCAGGGCCCGCTTGGTGATGTCGAGGATCACCTCCCAGTAGTACGTCAGGTCTCGCCGCTGCAGGTCTTCCA	1
HSV1and2-v4	v4C001798._14661to14780	GTGGAACTCGTTTCGCGCGTCTTCGCCCCCGTGCGCCGCCAGGGCCCGCTTGGTGATGTCGAGGATCACCTCCCAGTAGTACGTCAGGTCTCGCCGCTGCAGGTCTTCCAGCGAGGCGGG	1
HSV1and2-v4	v4C001798._14671to14790	TTTCGCGCGTCTTCGCCCCCGTGCGCCGCCAGGGCCCGCTTGGTGATGTCGAGGATCACCTCCCAGTAGTACGTCAGGTCTCGCCGCTGCAGGTCTTCCAGCGAGGCGGGGCTGCTGGCC	1
HSV1and2-v4	v4C001798._14681to14800	CTTCGCCCCCGTGCGCCGCCAGGGCCCGCTTGGTGATGTCGAGGATCACCTCCCAGTAGTACGTCAGGTCTCGCCGCTGCAGGTCTTCCAGCGAGGCGGGGCTGCTGGCCAGGGTGTACG	1
HSV1and2-v4	v4C001798._14691to14810	GTGCGCCGCCAGGGCCCGCTTGGTGATGTCGAGGATCACCTCCCAGTAGTACGTCAGGTCTCGCCGCTGCAGGTCTTCCAGCGAGGCGGGGCTGCTGGCCAGGGTGTACGGGTGCTGCCC	1
HSV1and2-v4	v4C001798._14701to14820	AGGGCCCGCTTGGTGATGTCGAGGATCACCTCCCAGTAGTACGTCAGGTCTCGCCGCTGCAGGTCTTCCAGCGAGGCGGGGCTGCTGGCCAGGGTGTACGGGTGCTGCCCCAGCTGGGCC	1
HSV1and2-v4	v4C001798._14711to14830	TGGTGATGTCGAGGATCACCTCCCAGTAGTACGTCAGGTCTCGCCGCTGCAGGTCTTCCAGCGAGGCGGGGCTGCTGGCCAGGGTGTACGGGTGCTGCCCCAGCTGGGCCTGGACGTGAT	1
HSV1and2-v4	v4C001798._14721to14840	GAGGATCACCTCCCAGTAGTACGTCAGGTCTCGCCGCTGCAGGTCTTCCAGCGAGGCGGGGCTGCTGGCCAGGGTGTACGGGTGCTGCCCCAGCTGGGCCTGGACGTGATTCCCGCGAAA	1
HSV1and2-v4	v4C001798._14731to14850	TCCCAGTAGTACGTCAGGTCTCGCCGCTGCAGGTCTTCCAGCGAGGCGGGGCTGCTGGCCAGGGTGTACGGGTGCTGCCCCAGCTGGGCCTGGACGTGATTCCCGCGAAACCCGAACTCG	1
HSV1and2-v4	v4C001798._14741to14860	ACGTCAGGTCTCGCCGCTGCAGGTCTTCCAGCGAGGCGGGGCTGCTGGCCAGGGTGTACGGGTGCTGCCCCAGCTGGGCCTGGACGTGATTCCCGCGAAACCCGAACTCGTGAAAGATGG	1
HSV1and2-v4	v4C001798._14751to14870	TCGCCGCTGCAGGTCTTCCAGCGAGGCGGGGCTGCTGGCCAGGGTGTACGGGTGCTGCCCCAGCTGGGCCTGGACGTGATTCCCGCGAAACCCGAACTCGTGAAAGATGGTGTTGATGGG	1
HSV1and2-v4	v4C001798._14761to14880	AGGTCTTCCAGCGAGGCGGGGCTGCTGGCCAGGGTGTACGGGTGCTGCCCCAGCTGGGCCTGGACGTGATTCCCGCGAAACCCGAACTCGTGAAAGATGGTGTTGATGGGTCGACTCAGA	1
HSV1and2-v4	v4C001798._14771to14890	GCGAGGCGGGGCTGCTGGCCAGGGTGTACGGGTGCTGCCCCAGCTGGGCCTGGACGTGATTCCCGCGAAACCCGAACTCGTGAAAGATGGTGTTGATGGGTCGACTCAGAAACGCCCCCG	1
HSV1and2-v4	v4C001798._14781to14900	GCTGCTGGCCAGGGTGTACGGGTGCTGCCCCAGCTGGGCCTGGACGTGATTCCCGCGAAACCCGAACTCGTGAAAGATGGTGTTGATGGGTCGACTCAGAAACGCCCCCGAGAGCTTAAC	1
HSV1and2-v4	v4C001798._14791to14910	AGGGTGTACGGGTGCTGCCCCAGCTGGGCCTGGACGTGATTCCCGCGAAACCCGAACTCGTGAAAGATGGTGTTGATGGGTCGACTCAGAAACGCCCCCGAGAGCTTAACGTACATGTTC	1
HSV1and2-v4	v4C001798._14801to14920	GGTGCTGCCCCAGCTGGGCCTGGACGTGATTCCCGCGAAACCCGAACTCGTGAAAGATGGTGTTGATGGGTCGACTCAGAAACGCCCCCGAGAGCTTAACGTACATGTTCTGCGCCGCGA	1
HSV1and2-v4	v4C001798._14811to14930	CAGCTGGGCCTGGACGTGATTCCCGCGAAACCCGAACTCGTGAAAGATGGTGTTGATGGGTCGACTCAGAAACGCCCCCGAGAGCTTAACGTACATGTTCTGCGCCGCGATTCGCGTGGC	1
HSV1and2-v4	v4C001798._14821to14940	TGGACGTGATTCCCGCGAAACCCGAACTCGTGAAAGATGGTGTTGATGGGTCGACTCAGAAACGCCCCCGAGAGCTTAACGTACATGTTCTGCGCCGCGATTCGCGTGGCGCCCGTGACC	1
HSV1and2-v4	v4C001798._14831to14950	TCCCGCGAAACCCGAACTCGTGAAAGATGGTGTTGATGGGTCGACTCAGAAACGCCCCCGAGAGCTTAACGTACATGTTCTGCGCCGCGATTCGCGTGGCGCCCGTGACCACGCAGTCCA	1
HSV1and2-v4	v4C001798._14841to14960	CCCGAACTCGTGAAAGATGGTGTTGATGGGTCGACTCAGAAACGCCCCCGAGAGCTTAACGTACATGTTCTGCGCCGCGATTCGCGTGGCGCCCGTGACCACGCAGTCCAGGACCTCGTT	1
HSV1and2-v4	v4C001798._14851to14970	TGAAAGATGGTGTTGATGGGTCGACTCAGAAACGCCCCCGAGAGCTTAACGTACATGTTCTGCGCCGCGATTCGCGTGGCGCCCGTGACCACGCAGTCCAGGACCTCGTTGAGGGTCTGC	1
HSV1and2-v4	v4C001798._14861to14980	TGTTGATGGGTCGACTCAGAAACGCCCCCGAGAGCTTAACGTACATGTTCTGCGCCGCGATTCGCGTGGCGCCCGTGACCACGCAGTCCAGGACCTCGTTGAGGGTCTGCACGCACGTAC	1
HSV1and2-v4	v4C001798._14871to14990	TCGACTCAGAAACGCCCCCGAGAGCTTAACGTACATGTTCTGCGCCGCGATTCGCGTGGCGCCCGTGACCACGCAGTCCAGGACCTCGTTGAGGGTCTGCACGCACGTACTCTTTCCGGA	1
HSV1and2-v4	v4C001798._14881to15000	AACGCCCCCGAGAGCTTAACGTACATGTTCTGCGCCGCGATTCGCGTGGCGCCCGTGACCACGCAGTCCAGGACCTCGTTGAGGGTCTGCACGCACGTACTCTTTCCGGATCCGGCGTTG	1
HSV1and2-v4	v4C001798._14891to15010	AGAGCTTAACGTACATGTTCTGCGCCGCGATTCGCGTGGCGCCCGTGACCACGCAGTCCAGGACCTCGTTGAGGGTCTGCACGCACGTACTCTTTCCGGATCCGGCGTTGCCGGTGATGA	1
HSV1and2-v4	v4C001798._14901to15020	GTACATGTTCTGCGCCGCGATTCGCGTGGCGCCCGTGACCACGCAGTCCAGGACCTCGTTGAGGGTCTGCACGCACGTACTCTTTCCGGATCCGGCGTTGCCGGTGATGAGATACGCCGC	1
HSV1and2-v4	v4C001798._14911to15030	TGCGCCGCGATTCGCGTGGCGCCCGTGACCACGCAGTCCAGGACCTCGTTGAGGGTCTGCACGCACGTACTCTTTCCGGATCCGGCGTTGCCGGTGATGAGATACGCCGCGAACGGAAAC	1
HSV1and2-v4	v4C001798._14921to15040	TTCGCGTGGCGCCCGTGACCACGCAGTCCAGGACCTCGTTGAGGGTCTGCACGCACGTACTCTTTCCGGATCCGGCGTTGCCGGTGATGAGATACGCCGCGAACGGAAACTCCCGGAGCG	1
HSV1and2-v4	v4C001798._14931to15050	GCCCGTGACCACGCAGTCCAGGACCTCGTTGAGGGTCTGCACGCACGTACTCTTTCCGGATCCGGCGTTGCCGGTGATGAGATACGCCGCGAACGGAAACTCCCGGAGCGGCAGGCCGGT	1
HSV1and2-v4	v4C001798._14941to15060	ACGCAGTCCAGGACCTCGTTGAGGGTCTGCACGCACGTACTCTTTCCGGATCCGGCGTTGCCGGTGATGAGATACGCCGCGAACGGAAACTCCCGGAGCGGCAGGCCGGTCGGGACCTCC	1
HSV1and2-v4	v4C001798._14951to15070	GGACCTCGTTGAGGGTCTGCACGCACGTACTCTTTCCGGATCCGGCGTTGCCGGTGATGAGATACGCCGCGAACGGAAACTCCCGGAGCGGCAGGCCGGTCGGGACCTCCAAGGCCGCCA	1
HSV1and2-v4	v4C001798._14961to15080	GAGGGTCTGCACGCACGTACTCTTTCCGGATCCGGCGTTGCCGGTGATGAGATACGCCGCGAACGGAAACTCCCGGAGCGGCAGGCCGGTCGGGACCTCCAAGGCCGCCACGTCCCGGAA	1
HSV1and2-v4	v4C001798._14971to15090	ACGCACGTACTCTTTCCGGATCCGGCGTTGCCGGTGATGAGATACGCCGCGAACGGAAACTCCCGGAGCGGCAGGCCGGTCGGGACCTCCAAGGCCGCCACGTCCCGGAACCACTGCAGG	1
HSV1and2-v4	v4C001798._14981to15100	TCTTTCCGGATCCGGCGTTGCCGGTGATGAGATACGCCGCGAACGGAAACTCCCGGAGCGGCAGGCCGGTCGGGACCTCCAAGGCCGCCACGTCCCGGAACCACTGCAGGCGCGGCACCT	1
HSV1and2-v4	v4C001798._14991to15110	TCCGGCGTTGCCGGTGATGAGATACGCCGCGAACGGAAACTCCCGGAGCGGCAGGCCGGTCGGGACCTCCAAGGCCGCCACGTCCCGGAACCACTGCAGGCGCGGCACCTGCGTGACGTC	1
HSV1and2-v4	v4C001798._15001to15120	CCGGTGATGAGATACGCCGCGAACGGAAACTCCCGGAGCGGCAGGCCGGTCGGGACCTCCAAGGCCGCCACGTCCCGGAACCACTGCAGGCGCGGCACCTGCGTGACGTCGAGCTGCTGC	1
HSV1and2-v4	v4C001798._15011to15130	GATACGCCGCGAACGGAAACTCCCGGAGCGGCAGGCCGGTCGGGACCTCCAAGGCCGCCACGTCCCGGAACCACTGCAGGCGCGGCACCTGCGTGACGTCGAGCTGCTGCTGCGAGAGCT	1
HSV1and2-v4	v4C001798._15021to15140	GAACGGAAACTCCCGGAGCGGCAGGCCGGTCGGGACCTCCAAGGCCGCCACGTCCCGGAACCACTGCAGGCGCGGCACCTGCGTGACGTCGAGCTGCTGCTGCGAGAGCTCTCGGATGCG	1
HSV1and2-v4	v4C001798._15031to15150	TCCCGGAGCGGCAGGCCGGTCGGGACCTCCAAGGCCGCCACGTCCCGGAACCACTGCAGGCGCGGCACCTGCGTGACGTCGAGCTGCTGCTGCGAGAGCTCTCGGATGCGTGCGATGATT	1
HSV1and2-v4	v4C001798._15041to15160	GCAGGCCGGTCGGGACCTCCAAGGCCGCCACGTCCCGGAACCACTGCAGGCGCGGCACCTGCGTGACGTCGAGCTGCTGCTGCGAGAGCTCTCGGATGCGTGCGATGATTGGTTGGACCC	1
HSV1and2-v4	v4C001798._15051to15170	CGGGACCTCCAAGGCCGCCACGTCCCGGAACCACTGCAGGCGCGGCACCTGCGTGACGTCGAGCTGCTGCTGCGAGAGCTCTCGGATGCGTGCGATGATTGGTTGGACCCCGTGCATGGA	1
HSV1and2-v4	v4C001798._15061to15180	AAGGCCGCCACGTCCCGGAACCACTGCAGGCGCGGCACCTGCGTGACGTCGAGCTGCTGCTGCGAGAGCTCTCGGATGCGTGCGATGATTGGTTGGACCCCGTGCATGGACGTAAAATTT	1
HSV1and2-v4	v4C001798._15071to15190	CGTCCCGGAACCACTGCAGGCGCGGCACCTGCGTGACGTCGAGCTGCTGCTGCGAGAGCTCTCGGATGCGTGCGATGATTGGTTGGACCCCGTGCATGGACGTAAAATTTAAAAACGCCT	1
HSV1and2-v4	v4C001798._15081to15200	CCACTGCAGGCGCGGCACCTGCGTGACGTCGAGCTGCTGCTGCGAGAGCTCTCGGATGCGTGCGATGATTGGTTGGACCCCGTGCATGGACGTAAAATTTAAAAACGCCTCGTCCCTGAA	1
HSV1and2-v4	v4C001798._15091to15210	CGCGGCACCTGCGTGACGTCGAGCTGCTGCTGCGAGAGCTCTCGGATGCGTGCGATGATTGGTTGGACCCCGTGCATGGACGTAAAATTTAAAAACGCCTCGTCCCTGAACCGCACGGCG	1
HSV1and2-v4	v4C001798._15101to15220	GCGTGACGTCGAGCTGCTGCTGCGAGAGCTCTCGGATGCGTGCGATGATTGGTTGGACCCCGTGCATGGACGTAAAATTTAAAAACGCCTCGTCCCTGAACCGCACGGCGGGTCTGGCCC	1
HSV1and2-v4	v4C001798._15111to15230	GAGCTGCTGCTGCGAGAGCTCTCGGATGCGTGCGATGATTGGTTGGACCCCGTGCATGGACGTAAAATTTAAAAACGCCTCGTCCCTGAACCGCACGGCGGGTCTGGCCCCGGGCTGCTG	1
HSV1and2-v4	v4C001798._15121to15240	TGCGAGAGCTCTCGGATGCGTGCGATGATTGGTTGGACCCCGTGCATGGACGTAAAATTTAAAAACGCCTCGTCCCTGAACCGCACGGCGGGTCTGGCCCCGGGCTGCTGTGGGGGCGGA	1
HSV1and2-v4	v4C001798._15131to15250	CTCGGATGCGTGCGATGATTGGTTGGACCCCGTGCATGGACGTAAAATTTAAAAACGCCTCGTCCCTGAACCGCACGGCGGGTCTGGCCCCGGGCTGCTGTGGGGGCGGACCTGGTGCCC	1
HSV1and2-v4	v4C001798._15141to15260	TGCGATGATTGGTTGGACCCCGTGCATGGACGTAAAATTTAAAAACGCCTCGTCCCTGAACCGCACGGCGGGTCTGGCCCCGGGCTGCTGTGGGGGCGGACCTGGTGCCCGGACGTCCCG	1
HSV1and2-v4	v4C001798._15151to15270	GGTTGGACCCCGTGCATGGACGTAAAATTTAAAAACGCCTCGTCCCTGAACCGCACGGCGGGTCTGGCCCCGGGCTGCTGTGGGGGCGGACCTGGTGCCCGGACGTCCCGCGAGCCCTCC	1
HSV1and2-v4	v4C001798._15161to15280	CGTGCATGGACGTAAAATTTAAAAACGCCTCGTCCCTGAACCGCACGGCGGGTCTGGCCCCGGGCTGCTGTGGGGGCGGACCTGGTGCCCGGACGTCCCGCGAGCCCTCCCCGCCGGACG	1
HSV1and2-v4	v4C001798._15171to15290	CGTAAAATTTAAAAACGCCTCGTCCCTGAACCGCACGGCGGGTCTGGCCCCGGGCTGCTGTGGGGGCGGACCTGGTGCCCGGACGTCCCGCGAGCCCTCCCCGCCGGACGCCGCCATGGC	1
HSV1and2-v4	v4C001798._15181to15300	AAAAACGCCTCGTCCCTGAACCGCACGGCGGGTCTGGCCCCGGGCTGCTGTGGGGGCGGACCTGGTGCCCGGACGTCCCGCGAGCCCTCCCCGCCGGACGCCGCCATGGCCGCACAGCGC	1
HSV1and2-v4	v4C001798._15191to15310	CGTCCCTGAACCGCACGGCGGGTCTGGCCCCGGGCTGCTGTGGGGGCGGACCTGGTGCCCGGACGTCCCGCGAGCCCTCCCCGCCGGACGCCGCCATGGCCGCACAGCGCGCGCGGGCGC	1
HSV1and2-v4	v4C001798._15201to15320	CCGCACGGCGGGTCTGGCCCCGGGCTGCTGTGGGGGCGGACCTGGTGCCCGGACGTCCCGCGAGCCCTCCCCGCCGGACGCCGCCATGGCCGCACAGCGCGCGCGGGCGCCGGCGATGCG	1
HSV1and2-v4	v4C001798._15211to15330	GGTCTGGCCCCGGGCTGCTGTGGGGGCGGACCTGGTGCCCGGACGTCCCGCGAGCCCTCCCCGCCGGACGCCGCCATGGCCGCACAGCGCGCGCGGGCGCCGGCGATGCGGACGCGGGGC	1
HSV1and2-v4	v4C001798._15221to15340	CGGGCTGCTGTGGGGGCGGACCTGGTGCCCGGACGTCCCGCGAGCCCTCCCCGCCGGACGCCGCCATGGCCGCACAGCGCGCGCGGGCGCCGGCGATGCGGACGCGGGGCGGCGACGCGG	1
HSV1and2-v4	v4C001798._15231to15350	TGGGGGCGGACCTGGTGCCCGGACGTCCCGCGAGCCCTCCCCGCCGGACGCCGCCATGGCCGCACAGCGCGCGCGGGCGCCGGCGATGCGGACGCGGGGCGGCGACGCGGCGCTATGCGC	1
HSV1and2-v4	v4C001798._15241to15360	CCTGGTGCCCGGACGTCCCGCGAGCCCTCCCCGCCGGACGCCGCCATGGCCGCACAGCGCGCGCGGGCGCCGGCGATGCGGACGCGGGGCGGCGACGCGGCGCTATGCGCCCCCGAGGAC	1
HSV1and2-v4	v4C001798._15251to15370	GGACGTCCCGCGAGCCCTCCCCGCCGGACGCCGCCATGGCCGCACAGCGCGCGCGGGCGCCGGCGATGCGGACGCGGGGCGGCGACGCGGCGCTATGCGCCCCCGAGGACGGCTGGGTGA	1
HSV1and2-v4	v4C001798._15261to15380	CGAGCCCTCCCCGCCGGACGCCGCCATGGCCGCACAGCGCGCGCGGGCGCCGGCGATGCGGACGCGGGGCGGCGACGCGGCGCTATGCGCCCCCGAGGACGGCTGGGTGAAGGTTCACCC	1
HSV1and2-v4	v4C001798._15271to15390	CCGCCGGACGCCGCCATGGCCGCACAGCGCGCGCGGGCGCCGGCGATGCGGACGCGGGGCGGCGACGCGGCGCTATGCGCCCCCGAGGACGGCTGGGTGAAGGTTCACCCCACCCCCGGG	1
HSV1and2-v4	v4C001798._15281to15400	CCGCCATGGCCGCACAGCGCGCGCGGGCGCCGGCGATGCGGACGCGGGGCGGCGACGCGGCGCTATGCGCCCCCGAGGACGGCTGGGTGAAGGTTCACCCCACCCCCGGGACGATGTTGT	1
HSV1and2-v4	v4C001798._15291to15410	CGCACAGCGCGCGCGGGCGCCGGCGATGCGGACGCGGGGCGGCGACGCGGCGCTATGCGCCCCCGAGGACGGCTGGGTGAAGGTTCACCCCACCCCCGGGACGATGTTGTTCCGCGAGAT	1
HSV1and2-v4	v4C001798._15301to15420	GCGCGGGCGCCGGCGATGCGGACGCGGGGCGGCGACGCGGCGCTATGCGCCCCCGAGGACGGCTGGGTGAAGGTTCACCCCACCCCCGGGACGATGTTGTTCCGCGAGATTCTCCTCGGG	1
HSV1and2-v4	v4C001798._15311to15430	CGGCGATGCGGACGCGGGGCGGCGACGCGGCGCTATGCGCCCCCGAGGACGGCTGGGTGAAGGTTCACCCCACCCCCGGGACGATGTTGTTCCGCGAGATTCTCCTCGGGCAGATGGGGT	1
HSV1and2-v4	v4C001798._15321to15440	GACGCGGGGCGGCGACGCGGCGCTATGCGCCCCCGAGGACGGCTGGGTGAAGGTTCACCCCACCCCCGGGACGATGTTGTTCCGCGAGATTCTCCTCGGGCAGATGGGGTACACCGAGGG	1
HSV1and2-v4	v4C001798._15331to15450	GGCGACGCGGCGCTATGCGCCCCCGAGGACGGCTGGGTGAAGGTTCACCCCACCCCCGGGACGATGTTGTTCCGCGAGATTCTCCTCGGGCAGATGGGGTACACCGAGGGTCAGGGGGTG	1
HSV1and2-v4	v4C001798._15341to15460	CGCTATGCGCCCCCGAGGACGGCTGGGTGAAGGTTCACCCCACCCCCGGGACGATGTTGTTCCGCGAGATTCTCCTCGGGCAGATGGGGTACACCGAGGGTCAGGGGGTGTACAACGTCG	1
HSV1and2-v4	v4C001798._15351to15470	CCCCGAGGACGGCTGGGTGAAGGTTCACCCCACCCCCGGGACGATGTTGTTCCGCGAGATTCTCCTCGGGCAGATGGGGTACACCGAGGGTCAGGGGGTGTACAACGTCGTCCGGTCCAG	1
HSV1and2-v4	v4C001798._15361to15480	GGCTGGGTGAAGGTTCACCCCACCCCCGGGACGATGTTGTTCCGCGAGATTCTCCTCGGGCAGATGGGGTACACCGAGGGTCAGGGGGTGTACAACGTCGTCCGGTCCAGCGAGGCCGCC	1
HSV1and2-v4	v4C001798._15371to15490	AGGTTCACCCCACCCCCGGGACGATGTTGTTCCGCGAGATTCTCCTCGGGCAGATGGGGTACACCGAGGGTCAGGGGGTGTACAACGTCGTCCGGTCCAGCGAGGCCGCCACCCGACAGC	1
HSV1and2-v4	v4C001798._15381to15500	CACCCCCGGGACGATGTTGTTCCGCGAGATTCTCCTCGGGCAGATGGGGTACACCGAGGGTCAGGGGGTGTACAACGTCGTCCGGTCCAGCGAGGCCGCCACCCGACAGCTGCAGGCGGC	1
HSV1and2-v4	v4C001798._15391to15510	ACGATGTTGTTCCGCGAGATTCTCCTCGGGCAGATGGGGTACACCGAGGGTCAGGGGGTGTACAACGTCGTCCGGTCCAGCGAGGCCGCCACCCGACAGCTGCAGGCGGCGATCTTCCAC	1
HSV1and2-v4	v4C001798._15401to15520	TCCGCGAGATTCTCCTCGGGCAGATGGGGTACACCGAGGGTCAGGGGGTGTACAACGTCGTCCGGTCCAGCGAGGCCGCCACCCGACAGCTGCAGGCGGCGATCTTCCACGCGCTCCTCA	1
HSV1and2-v4	v4C001798._15411to15530	TCTCCTCGGGCAGATGGGGTACACCGAGGGTCAGGGGGTGTACAACGTCGTCCGGTCCAGCGAGGCCGCCACCCGACAGCTGCAGGCGGCGATCTTCCACGCGCTCCTCAACGCCACGAC	1
HSV1and2-v4	v4C001798._15421to15540	CAGATGGGGTACACCGAGGGTCAGGGGGTGTACAACGTCGTCCGGTCCAGCGAGGCCGCCACCCGACAGCTGCAGGCGGCGATCTTCCACGCGCTCCTCAACGCCACGACGTACCGGGAC	1
HSV1and2-v4	v4C001798._15431to15550	ACACCGAGGGTCAGGGGGTGTACAACGTCGTCCGGTCCAGCGAGGCCGCCACCCGACAGCTGCAGGCGGCGATCTTCCACGCGCTCCTCAACGCCACGACGTACCGGGACCTGGAGGAGG	1
HSV1and2-v4	v4C001798._15441to15560	TCAGGGGGTGTACAACGTCGTCCGGTCCAGCGAGGCCGCCACCCGACAGCTGCAGGCGGCGATCTTCCACGCGCTCCTCAACGCCACGACGTACCGGGACCTGGAGGAGGACTGGCGCCG	1
HSV1and2-v4	v4C001798._15451to15570	TACAACGTCGTCCGGTCCAGCGAGGCCGCCACCCGACAGCTGCAGGCGGCGATCTTCCACGCGCTCCTCAACGCCACGACGTACCGGGACCTGGAGGAGGACTGGCGCCGCCACGTGGTG	1
HSV1and2-v4	v4C001798._15461to15580	TCCGGTCCAGCGAGGCCGCCACCCGACAGCTGCAGGCGGCGATCTTCCACGCGCTCCTCAACGCCACGACGTACCGGGACCTGGAGGAGGACTGGCGCCGCCACGTGGTGGCCCGCGGCC	1
HSV1and2-v4	v4C001798._15471to15590	CGAGGCCGCCACCCGACAGCTGCAGGCGGCGATCTTCCACGCGCTCCTCAACGCCACGACGTACCGGGACCTGGAGGAGGACTGGCGCCGCCACGTGGTGGCCCGCGGCCTCCAGCCGCA	1
HSV1and2-v4	v4C001798._15481to15600	ACCCGACAGCTGCAGGCGGCGATCTTCCACGCGCTCCTCAACGCCACGACGTACCGGGACCTGGAGGAGGACTGGCGCCGCCACGTGGTGGCCCGCGGCCTCCAGCCGCAGCGGCTGGTT	1
HSV1and2-v4	v4C001798._15491to15610	TGCAGGCGGCGATCTTCCACGCGCTCCTCAACGCCACGACGTACCGGGACCTGGAGGAGGACTGGCGCCGCCACGTGGTGGCCCGCGGCCTCCAGCCGCAGCGGCTGGTTCGCAGGTACC	1
HSV1and2-v4	v4C001798._15501to15620	GATCTTCCACGCGCTCCTCAACGCCACGACGTACCGGGACCTGGAGGAGGACTGGCGCCGCCACGTGGTGGCCCGCGGCCTCCAGCCGCAGCGGCTGGTTCGCAGGTACCGGAACGCCCG	1
HSV1and2-v4	v4C001798._15511to15630	GCGCTCCTCAACGCCACGACGTACCGGGACCTGGAGGAGGACTGGCGCCGCCACGTGGTGGCCCGCGGCCTCCAGCCGCAGCGGCTGGTTCGCAGGTACCGGAACGCCCGGGAGGGCGAT	1
HSV1and2-v4	v4C001798._15521to15640	ACGCCACGACGTACCGGGACCTGGAGGAGGACTGGCGCCGCCACGTGGTGGCCCGCGGCCTCCAGCCGCAGCGGCTGGTTCGCAGGTACCGGAACGCCCGGGAGGGCGATATCGCCGGGG	1
HSV1and2-v4	v4C001798._15531to15650	GTACCGGGACCTGGAGGAGGACTGGCGCCGCCACGTGGTGGCCCGCGGCCTCCAGCCGCAGCGGCTGGTTCGCAGGTACCGGAACGCCCGGGAGGGCGATATCGCCGGGGTGGCCGAGCG	1
HSV1and2-v4	v4C001798._15541to15660	CTGGAGGAGGACTGGCGCCGCCACGTGGTGGCCCGCGGCCTCCAGCCGCAGCGGCTGGTTCGCAGGTACCGGAACGCCCGGGAGGGCGATATCGCCGGGGTGGCCGAGCGGGTGTTCGAC	1
HSV1and2-v4	v4C001798._15551to15670	ACTGGCGCCGCCACGTGGTGGCCCGCGGCCTCCAGCCGCAGCGGCTGGTTCGCAGGTACCGGAACGCCCGGGAGGGCGATATCGCCGGGGTGGCCGAGCGGGTGTTCGACACGTGGCGAT	1
HSV1and2-v4	v4C001798._15561to15680	CCACGTGGTGGCCCGCGGCCTCCAGCCGCAGCGGCTGGTTCGCAGGTACCGGAACGCCCGGGAGGGCGATATCGCCGGGGTGGCCGAGCGGGTGTTCGACACGTGGCGATGCACGCTCAG	1
HSV1and2-v4	v4C001798._15571to15690	GCCCGCGGCCTCCAGCCGCAGCGGCTGGTTCGCAGGTACCGGAACGCCCGGGAGGGCGATATCGCCGGGGTGGCCGAGCGGGTGTTCGACACGTGGCGATGCACGCTCAGGACGACGCTG	1
HSV1and2-v4	v4C001798._15581to15700	TCCAGCCGCAGCGGCTGGTTCGCAGGTACCGGAACGCCCGGGAGGGCGATATCGCCGGGGTGGCCGAGCGGGTGTTCGACACGTGGCGATGCACGCTCAGGACGACGCTGCTGGACTTTG	1
HSV1and2-v4	v4C001798._15591to15710	GCGGCTGGTTCGCAGGTACCGGAACGCCCGGGAGGGCGATATCGCCGGGGTGGCCGAGCGGGTGTTCGACACGTGGCGATGCACGCTCAGGACGACGCTGCTGGACTTTGCCCACGGGGT	1
HSV1and2-v4	v4C001798._15601to15720	CGCAGGTACCGGAACGCCCGGGAGGGCGATATCGCCGGGGTGGCCGAGCGGGTGTTCGACACGTGGCGATGCACGCTCAGGACGACGCTGCTGGACTTTGCCCACGGGGTGGTAGACTGC	1
HSV1and2-v4	v4C001798._15611to15730	GGAACGCCCGGGAGGGCGATATCGCCGGGGTGGCCGAGCGGGTGTTCGACACGTGGCGATGCACGCTCAGGACGACGCTGCTGGACTTTGCCCACGGGGTGGTAGACTGCTTTGCGCCGG	1
HSV1and2-v4	v4C001798._15621to15740	GGAGGGCGATATCGCCGGGGTGGCCGAGCGGGTGTTCGACACGTGGCGATGCACGCTCAGGACGACGCTGCTGGACTTTGCCCACGGGGTGGTAGACTGCTTTGCGCCGGGCGGCCCAAG	1
HSV1and2-v4	v4C001798._15631to15750	ATCGCCGGGGTGGCCGAGCGGGTGTTCGACACGTGGCGATGCACGCTCAGGACGACGCTGCTGGACTTTGCCCACGGGGTGGTAGACTGCTTTGCGCCGGGCGGCCCAAGCGGACCGACC	1
HSV1and2-v4	v4C001798._15641to15760	TGGCCGAGCGGGTGTTCGACACGTGGCGATGCACGCTCAGGACGACGCTGCTGGACTTTGCCCACGGGGTGGTAGACTGCTTTGCGCCGGGCGGCCCAAGCGGACCGACCAGCTTCCCCA	1
HSV1and2-v4	v4C001798._15651to15770	GGTGTTCGACACGTGGCGATGCACGCTCAGGACGACGCTGCTGGACTTTGCCCACGGGGTGGTAGACTGCTTTGCGCCGGGCGGCCCAAGCGGACCGACCAGCTTCCCCAAATATATCGA	1
HSV1and2-v4	v4C001798._15661to15780	ACGTGGCGATGCACGCTCAGGACGACGCTGCTGGACTTTGCCCACGGGGTGGTAGACTGCTTTGCGCCGGGCGGCCCAAGCGGACCGACCAGCTTCCCCAAATATATCGACTGGCTGACG	1
HSV1and2-v4	v4C001798._15671to15790	GCACGCTCAGGACGACGCTGCTGGACTTTGCCCACGGGGTGGTAGACTGCTTTGCGCCGGGCGGCCCAAGCGGACCGACCAGCTTCCCCAAATATATCGACTGGCTGACGTGTCTGGGGC	1
HSV1and2-v4	v4C001798._15681to15800	GACGACGCTGCTGGACTTTGCCCACGGGGTGGTAGACTGCTTTGCGCCGGGCGGCCCAAGCGGACCGACCAGCTTCCCCAAATATATCGACTGGCTGACGTGTCTGGGGCTGGTTCCCAT	1
HSV1and2-v4	v4C001798._15691to15810	CTGGACTTTGCCCACGGGGTGGTAGACTGCTTTGCGCCGGGCGGCCCAAGCGGACCGACCAGCTTCCCCAAATATATCGACTGGCTGACGTGTCTGGGGCTGGTTCCCATATTGCGCAAG	1
HSV1and2-v4	v4C001798._15701to15820	CCCACGGGGTGGTAGACTGCTTTGCGCCGGGCGGCCCAAGCGGACCGACCAGCTTCCCCAAATATATCGACTGGCTGACGTGTCTGGGGCTGGTTCCCATATTGCGCAAGACGCGCGAGG	1
HSV1and2-v4	v4C001798._15711to15830	GGTAGACTGCTTTGCGCCGGGCGGCCCAAGCGGACCGACCAGCTTCCCCAAATATATCGACTGGCTGACGTGTCTGGGGCTGGTTCCCATATTGCGCAAGACGCGCGAGGGGGAGGCGAC	1
HSV1and2-v4	v4C001798._15721to15840	TTTGCGCCGGGCGGCCCAAGCGGACCGACCAGCTTCCCCAAATATATCGACTGGCTGACGTGTCTGGGGCTGGTTCCCATATTGCGCAAGACGCGCGAGGGGGAGGCGACGCAGCGCCTG	1
HSV1and2-v4	v4C001798._15731to15850	GCGGCCCAAGCGGACCGACCAGCTTCCCCAAATATATCGACTGGCTGACGTGTCTGGGGCTGGTTCCCATATTGCGCAAGACGCGCGAGGGGGAGGCGACGCAGCGCCTGGGGGCGTTTC	1
HSV1and2-v4	v4C001798._15741to15860	CGGACCGACCAGCTTCCCCAAATATATCGACTGGCTGACGTGTCTGGGGCTGGTTCCCATATTGCGCAAGACGCGCGAGGGGGAGGCGACGCAGCGCCTGGGGGCGTTTCTCAGGCAGCA	1
HSV1and2-v4	v4C001798._15751to15870	AGCTTCCCCAAATATATCGACTGGCTGACGTGTCTGGGGCTGGTTCCCATATTGCGCAAGACGCGCGAGGGGGAGGCGACGCAGCGCCTGGGGGCGTTTCTCAGGCAGCACACGCTGCCC	1
HSV1and2-v4	v4C001798._15761to15880	AATATATCGACTGGCTGACGTGTCTGGGGCTGGTTCCCATATTGCGCAAGACGCGCGAGGGGGAGGCGACGCAGCGCCTGGGGGCGTTTCTCAGGCAGCACACGCTGCCCCGGCAGCTGG	1
HSV1and2-v4	v4C001798._15771to15890	CTGGCTGACGTGTCTGGGGCTGGTTCCCATATTGCGCAAGACGCGCGAGGGGGAGGCGACGCAGCGCCTGGGGGCGTTTCTCAGGCAGCACACGCTGCCCCGGCAGCTGGCCACGGTCGC	1
HSV1and2-v4	v4C001798._15781to15900	TGTCTGGGGCTGGTTCCCATATTGCGCAAGACGCGCGAGGGGGAGGCGACGCAGCGCCTGGGGGCGTTTCTCAGGCAGCACACGCTGCCCCGGCAGCTGGCCACGGTCGCCGGGGCCGCG	1
HSV1and2-v4	v4C001798._15791to15910	TGGTTCCCATATTGCGCAAGACGCGCGAGGGGGAGGCGACGCAGCGCCTGGGGGCGTTTCTCAGGCAGCACACGCTGCCCCGGCAGCTGGCCACGGTCGCCGGGGCCGCGGAGCGCGCCG	1
HSV1and2-v4	v4C001798._15801to15920	ATTGCGCAAGACGCGCGAGGGGGAGGCGACGCAGCGCCTGGGGGCGTTTCTCAGGCAGCACACGCTGCCCCGGCAGCTGGCCACGGTCGCCGGGGCCGCGGAGCGCGCCGGCCCGGGGCT	1
HSV1and2-v4	v4C001798._15811to15930	ACGCGCGAGGGGGAGGCGACGCAGCGCCTGGGGGCGTTTCTCAGGCAGCACACGCTGCCCCGGCAGCTGGCCACGGTCGCCGGGGCCGCGGAGCGCGCCGGCCCGGGGCTTCTGGATCTG	1
HSV1and2-v4	v4C001798._15821to15940	GGGAGGCGACGCAGCGCCTGGGGGCGTTTCTCAGGCAGCACACGCTGCCCCGGCAGCTGGCCACGGTCGCCGGGGCCGCGGAGCGCGCCGGCCCGGGGCTTCTGGATCTGGCCGTCGCGT	1
HSV1and2-v4	v4C001798._15831to15950	GCAGCGCCTGGGGGCGTTTCTCAGGCAGCACACGCTGCCCCGGCAGCTGGCCACGGTCGCCGGGGCCGCGGAGCGCGCCGGCCCGGGGCTTCTGGATCTGGCCGTCGCGTTCGACTCCAC	1
HSV1and2-v4	v4C001798._15841to15960	GGGGCGTTTCTCAGGCAGCACACGCTGCCCCGGCAGCTGGCCACGGTCGCCGGGGCCGCGGAGCGCGCCGGCCCGGGGCTTCTGGATCTGGCCGTCGCGTTCGACTCCACGCGCATGGCG	1
HSV1and2-v4	v4C001798._15851to15970	TCAGGCAGCACACGCTGCCCCGGCAGCTGGCCACGGTCGCCGGGGCCGCGGAGCGCGCCGGCCCGGGGCTTCTGGATCTGGCCGTCGCGTTCGACTCCACGCGCATGGCGGAATACGACC	1
HSV1and2-v4	v4C001798._15861to15980	CACGCTGCCCCGGCAGCTGGCCACGGTCGCCGGGGCCGCGGAGCGCGCCGGCCCGGGGCTTCTGGATCTGGCCGTCGCGTTCGACTCCACGCGCATGGCGGAATACGACCGCGTGCACAT	1
HSV1and2-v4	v4C001798._15871to15990	CGGCAGCTGGCCACGGTCGCCGGGGCCGCGGAGCGCGCCGGCCCGGGGCTTCTGGATCTGGCCGTCGCGTTCGACTCCACGCGCATGGCGGAATACGACCGCGTGCACATCTACTACAAC	1
HSV1and2-v4	v4C001798._15881to16000	CCACGGTCGCCGGGGCCGCGGAGCGCGCCGGCCCGGGGCTTCTGGATCTGGCCGTCGCGTTCGACTCCACGCGCATGGCGGAATACGACCGCGTGCACATCTACTACAACCATCGCCGGG	1
HSV1and2-v4	v4C001798._15891to16010	CGGGGCCGCGGAGCGCGCCGGCCCGGGGCTTCTGGATCTGGCCGTCGCGTTCGACTCCACGCGCATGGCGGAATACGACCGCGTGCACATCTACTACAACCATCGCCGGGGGGAGTGGCT	1
HSV1and2-v4	v4C001798._15901to16020	GAGCGCGCCGGCCCGGGGCTTCTGGATCTGGCCGTCGCGTTCGACTCCACGCGCATGGCGGAATACGACCGCGTGCACATCTACTACAACCATCGCCGGGGGGAGTGGCTGGTGCGCGAC	1
HSV1and2-v4	v4C001798._15911to16030	GCCCGGGGCTTCTGGATCTGGCCGTCGCGTTCGACTCCACGCGCATGGCGGAATACGACCGCGTGCACATCTACTACAACCATCGCCGGGGGGAGTGGCTGGTGCGCGACCCGGTCAGCG	1
HSV1and2-v4	v4C001798._15921to16040	TCTGGATCTGGCCGTCGCGTTCGACTCCACGCGCATGGCGGAATACGACCGCGTGCACATCTACTACAACCATCGCCGGGGGGAGTGGCTGGTGCGCGACCCGGTCAGCGGGCAGCGCGG	1
HSV1and2-v4	v4C001798._15931to16050	GCCGTCGCGTTCGACTCCACGCGCATGGCGGAATACGACCGCGTGCACATCTACTACAACCATCGCCGGGGGGAGTGGCTGGTGCGCGACCCGGTCAGCGGGCAGCGCGGCGAGTGCCTG	1
HSV1and2-v4	v4C001798._15941to16060	TCGACTCCACGCGCATGGCGGAATACGACCGCGTGCACATCTACTACAACCATCGCCGGGGGGAGTGGCTGGTGCGCGACCCGGTCAGCGGGCAGCGCGGCGAGTGCCTGGTGCTGTGCC	1
HSV1and2-v4	v4C001798._15951to16070	GCGCATGGCGGAATACGACCGCGTGCACATCTACTACAACCATCGCCGGGGGGAGTGGCTGGTGCGCGACCCGGTCAGCGGGCAGCGCGGCGAGTGCCTGGTGCTGTGCCCCCCCCTGTG	1
HSV1and2-v4	v4C001798._15961to16080	GAATACGACCGCGTGCACATCTACTACAACCATCGCCGGGGGGAGTGGCTGGTGCGCGACCCGGTCAGCGGGCAGCGCGGCGAGTGCCTGGTGCTGTGCCCCCCCCTGTGGACCGGCGAC	1
HSV1and2-v4	v4C001798._15971to16090	GCGTGCACATCTACTACAACCATCGCCGGGGGGAGTGGCTGGTGCGCGACCCGGTCAGCGGGCAGCGCGGCGAGTGCCTGGTGCTGTGCCCCCCCCTGTGGACCGGCGACCGCCTGGTCT	1
HSV1and2-v4	v4C001798._15981to16100	CTACTACAACCATCGCCGGGGGGAGTGGCTGGTGCGCGACCCGGTCAGCGGGCAGCGCGGCGAGTGCCTGGTGCTGTGCCCCCCCCTGTGGACCGGCGACCGCCTGGTCTTCGATTCGCC	1
HSV1and2-v4	v4C001798._15991to16110	CATCGCCGGGGGGAGTGGCTGGTGCGCGACCCGGTCAGCGGGCAGCGCGGCGAGTGCCTGGTGCTGTGCCCCCCCCTGTGGACCGGCGACCGCCTGGTCTTCGATTCGCCCGTTCAGCGG	1
HSV1and2-v4	v4C001798._16001to16120	GGGAGTGGCTGGTGCGCGACCCGGTCAGCGGGCAGCGCGGCGAGTGCCTGGTGCTGTGCCCCCCCCTGTGGACCGGCGACCGCCTGGTCTTCGATTCGCCCGTTCAGCGGCTGTGCCCCG	1
HSV1and2-v4	v4C001798._16011to16130	GGTGCGCGACCCGGTCAGCGGGCAGCGCGGCGAGTGCCTGGTGCTGTGCCCCCCCCTGTGGACCGGCGACCGCCTGGTCTTCGATTCGCCCGTTCAGCGGCTGTGCCCCGAGATCGTCGC	1
HSV1and2-v4	v4C001798._16021to16140	CCGGTCAGCGGGCAGCGCGGCGAGTGCCTGGTGCTGTGCCCCCCCCTGTGGACCGGCGACCGCCTGGTCTTCGATTCGCCCGTTCAGCGGCTGTGCCCCGAGATCGTCGCGTGCCACGCC	1
HSV1and2-v4	v4C001798._16031to16150	GGCAGCGCGGCGAGTGCCTGGTGCTGTGCCCCCCCCTGTGGACCGGCGACCGCCTGGTCTTCGATTCGCCCGTTCAGCGGCTGTGCCCCGAGATCGTCGCGTGCCACGCCCTCCGGGAAC	1
HSV1and2-v4	v4C001798._16041to16160	CGAGTGCCTGGTGCTGTGCCCCCCCCTGTGGACCGGCGACCGCCTGGTCTTCGATTCGCCCGTTCAGCGGCTGTGCCCCGAGATCGTCGCGTGCCACGCCCTCCGGGAACACGCGCACAT	1
HSV1and2-v4	v4C001798._16051to16170	GTGCTGTGCCCCCCCCTGTGGACCGGCGACCGCCTGGTCTTCGATTCGCCCGTTCAGCGGCTGTGCCCCGAGATCGTCGCGTGCCACGCCCTCCGGGAACACGCGCACATCTGCCGTCTG	1
HSV1and2-v4	v4C001798._16061to16180	CCCCCCTGTGGACCGGCGACCGCCTGGTCTTCGATTCGCCCGTTCAGCGGCTGTGCCCCGAGATCGTCGCGTGCCACGCCCTCCGGGAACACGCGCACATCTGCCGTCTGCGCAACACCG	1
HSV1and2-v4	v4C001798._16071to16190	GACCGGCGACCGCCTGGTCTTCGATTCGCCCGTTCAGCGGCTGTGCCCCGAGATCGTCGCGTGCCACGCCCTCCGGGAACACGCGCACATCTGCCGTCTGCGCAACACCGCGTCCGTCAA	1
HSV1and2-v4	v4C001798._16081to16200	CGCCTGGTCTTCGATTCGCCCGTTCAGCGGCTGTGCCCCGAGATCGTCGCGTGCCACGCCCTCCGGGAACACGCGCACATCTGCCGTCTGCGCAACACCGCGTCCGTCAAGGTGCTGTTG	1
HSV1and2-v4	v4C001798._16091to16210	TCGATTCGCCCGTTCAGCGGCTGTGCCCCGAGATCGTCGCGTGCCACGCCCTCCGGGAACACGCGCACATCTGCCGTCTGCGCAACACCGCGTCCGTCAAGGTGCTGTTGGGGCGCAAGA	1
HSV1and2-v4	v4C001798._16101to16220	CGTTCAGCGGCTGTGCCCCGAGATCGTCGCGTGCCACGCCCTCCGGGAACACGCGCACATCTGCCGTCTGCGCAACACCGCGTCCGTCAAGGTGCTGTTGGGGCGCAAGAGCGACAGCGA	1
HSV1and2-v4	v4C001798._16111to16230	CTGTGCCCCGAGATCGTCGCGTGCCACGCCCTCCGGGAACACGCGCACATCTGCCGTCTGCGCAACACCGCGTCCGTCAAGGTGCTGTTGGGGCGCAAGAGCGACAGCGAGCGCGGGGTG	1
HSV1and2-v4	v4C001798._16121to16240	AGATCGTCGCGTGCCACGCCCTCCGGGAACACGCGCACATCTGCCGTCTGCGCAACACCGCGTCCGTCAAGGTGCTGTTGGGGCGCAAGAGCGACAGCGAGCGCGGGGTGGCTGGCGCCG	1
HSV1and2-v4	v4C001798._16131to16250	GTGCCACGCCCTCCGGGAACACGCGCACATCTGCCGTCTGCGCAACACCGCGTCCGTCAAGGTGCTGTTGGGGCGCAAGAGCGACAGCGAGCGCGGGGTGGCTGGCGCCGCGCGGGTCGT	1
HSV1and2-v4	v4C001798._16141to16260	CTCCGGGAACACGCGCACATCTGCCGTCTGCGCAACACCGCGTCCGTCAAGGTGCTGTTGGGGCGCAAGAGCGACAGCGAGCGCGGGGTGGCTGGCGCCGCGCGGGTCGTCAATAAGGCG	1
HSV1and2-v4	v4C001798._16151to16270	ACGCGCACATCTGCCGTCTGCGCAACACCGCGTCCGTCAAGGTGCTGTTGGGGCGCAAGAGCGACAGCGAGCGCGGGGTGGCTGGCGCCGCGCGGGTCGTCAATAAGGCGCTGGGGGAGG	1
HSV1and2-v4	v4C001798._16161to16280	CTGCCGTCTGCGCAACACCGCGTCCGTCAAGGTGCTGTTGGGGCGCAAGAGCGACAGCGAGCGCGGGGTGGCTGGCGCCGCGCGGGTCGTCAATAAGGCGCTGGGGGAGGATGACGAGAC	1
HSV1and2-v4	v4C001798._16171to16290	CGCAACACCGCGTCCGTCAAGGTGCTGTTGGGGCGCAAGAGCGACAGCGAGCGCGGGGTGGCTGGCGCCGCGCGGGTCGTCAATAAGGCGCTGGGGGAGGATGACGAGACGAAGGCCGGC	1
HSV1and2-v4	v4C001798._16181to16300	CGTCCGTCAAGGTGCTGTTGGGGCGCAAGAGCGACAGCGAGCGCGGGGTGGCTGGCGCCGCGCGGGTCGTCAATAAGGCGCTGGGGGAGGATGACGAGACGAAGGCCGGCTCGGCCGCCT	1
HSV1and2-v4	v4C001798._16191to16310	GGTGCTGTTGGGGCGCAAGAGCGACAGCGAGCGCGGGGTGGCTGGCGCCGCGCGGGTCGTCAATAAGGCGCTGGGGGAGGATGACGAGACGAAGGCCGGCTCGGCCGCCTCGCGTCTCGT	1
HSV1and2-v4	v4C001798._16201to16320	GGGCGCAAGAGCGACAGCGAGCGCGGGGTGGCTGGCGCCGCGCGGGTCGTCAATAAGGCGCTGGGGGAGGATGACGAGACGAAGGCCGGCTCGGCCGCCTCGCGTCTCGTGCGGCTCATC	1
HSV1and2-v4	v4C001798._16211to16330	GCGACAGCGAGCGCGGGGTGGCTGGCGCCGCGCGGGTCGTCAATAAGGCGCTGGGGGAGGATGACGAGACGAAGGCCGGCTCGGCCGCCTCGCGTCTCGTGCGGCTCATCATCAACATGA	1
HSV1and2-v4	v4C001798._16221to16340	GCGCGGGGTGGCTGGCGCCGCGCGGGTCGTCAATAAGGCGCTGGGGGAGGATGACGAGACGAAGGCCGGCTCGGCCGCCTCGCGTCTCGTGCGGCTCATCATCAACATGAAGGGCATGCG	1
HSV1and2-v4	v4C001798._16231to16350	GCTGGCGCCGCGCGGGTCGTCAATAAGGCGCTGGGGGAGGATGACGAGACGAAGGCCGGCTCGGCCGCCTCGCGTCTCGTGCGGCTCATCATCAACATGAAGGGCATGCGCCACGTGGGC	1
HSV1and2-v4	v4C001798._16241to16360	CGCGGGTCGTCAATAAGGCGCTGGGGGAGGATGACGAGACGAAGGCCGGCTCGGCCGCCTCGCGTCTCGTGCGGCTCATCATCAACATGAAGGGCATGCGCCACGTGGGCGACATCAACG	1
HSV1and2-v4	v4C001798._16251to16370	CAATAAGGCGCTGGGGGAGGATGACGAGACGAAGGCCGGCTCGGCCGCCTCGCGTCTCGTGCGGCTCATCATCAACATGAAGGGCATGCGCCACGTGGGCGACATCAACGACACGGTACG	1
HSV1and2-v4	v4C001798._16261to16380	CTGGGGGAGGATGACGAGACGAAGGCCGGCTCGGCCGCCTCGCGTCTCGTGCGGCTCATCATCAACATGAAGGGCATGCGCCACGTGGGCGACATCAACGACACGGTACGCGCCTACTTG	1
HSV1and2-v4	v4C001798._16271to16390	ATGACGAGACGAAGGCCGGCTCGGCCGCCTCGCGTCTCGTGCGGCTCATCATCAACATGAAGGGCATGCGCCACGTGGGCGACATCAACGACACGGTACGCGCCTACTTGGACGAGGCGG	1
HSV1and2-v4	v4C001798._16281to16400	GAAGGCCGGCTCGGCCGCCTCGCGTCTCGTGCGGCTCATCATCAACATGAAGGGCATGCGCCACGTGGGCGACATCAACGACACGGTACGCGCCTACTTGGACGAGGCGGGGGGGCACCT	1
HSV1and2-v4	v4C001798._16291to16410	TCGGCCGCCTCGCGTCTCGTGCGGCTCATCATCAACATGAAGGGCATGCGCCACGTGGGCGACATCAACGACACGGTACGCGCCTACTTGGACGAGGCGGGGGGGCACCTGATCGACACC	1
HSV1and2-v4	v4C001798._16301to16420	CGCGTCTCGTGCGGCTCATCATCAACATGAAGGGCATGCGCCACGTGGGCGACATCAACGACACGGTACGCGCCTACTTGGACGAGGCGGGGGGGCACCTGATCGACACCCCCGCCGTCG	1
HSV1and2-v4	v4C001798._16311to16430	GCGGCTCATCATCAACATGAAGGGCATGCGCCACGTGGGCGACATCAACGACACGGTACGCGCCTACTTGGACGAGGCGGGGGGGCACCTGATCGACACCCCCGCCGTCGACCACACCCT	1
HSV1and2-v4	v4C001798._16321to16440	ATCAACATGAAGGGCATGCGCCACGTGGGCGACATCAACGACACGGTACGCGCCTACTTGGACGAGGCGGGGGGGCACCTGATCGACACCCCCGCCGTCGACCACACCCTCCCTGGGTTC	1
HSV1and2-v4	v4C001798._16331to16450	AGGGCATGCGCCACGTGGGCGACATCAACGACACGGTACGCGCCTACTTGGACGAGGCGGGGGGGCACCTGATCGACACCCCCGCCGTCGACCACACCCTCCCTGGGTTCGGCAAGGGCG	1
HSV1and2-v4	v4C001798._16341to16460	CCACGTGGGCGACATCAACGACACGGTACGCGCCTACTTGGACGAGGCGGGGGGGCACCTGATCGACACCCCCGCCGTCGACCACACCCTCCCTGGGTTCGGCAAGGGCGGCACCGGCCG	1
HSV1and2-v4	v4C001798._16351to16470	GACATCAACGACACGGTACGCGCCTACTTGGACGAGGCGGGGGGGCACCTGATCGACACCCCCGCCGTCGACCACACCCTCCCTGGGTTCGGCAAGGGCGGCACCGGCCGCGGGTCGGCG	1
HSV1and2-v4	v4C001798._16361to16480	ACACGGTACGCGCCTACTTGGACGAGGCGGGGGGGCACCTGATCGACACCCCCGCCGTCGACCACACCCTCCCTGGGTTCGGCAAGGGCGGCACCGGCCGCGGGTCGGCGCCCCAGGACC	1
HSV1and2-v4	v4C001798._16371to16490	CGCCTACTTGGACGAGGCGGGGGGGCACCTGATCGACACCCCCGCCGTCGACCACACCCTCCCTGGGTTCGGCAAGGGCGGCACCGGCCGCGGGTCGGCGCCCCAGGACCCGGGGGCGCG	1
HSV1and2-v4	v4C001798._16381to16500	GACGAGGCGGGGGGGCACCTGATCGACACCCCCGCCGTCGACCACACCCTCCCTGGGTTCGGCAAGGGCGGCACCGGCCGCGGGTCGGCGCCCCAGGACCCGGGGGCGCGACCGCAGCAG	1
HSV1and2-v4	v4C001798._16391to16510	GGGGGCACCTGATCGACACCCCCGCCGTCGACCACACCCTCCCTGGGTTCGGCAAGGGCGGCACCGGCCGCGGGTCGGCGCCCCAGGACCCGGGGGCGCGACCGCAGCAGCTTCGCCAGG	1
HSV1and2-v4	v4C001798._16401to16520	GATCGACACCCCCGCCGTCGACCACACCCTCCCTGGGTTCGGCAAGGGCGGCACCGGCCGCGGGTCGGCGCCCCAGGACCCGGGGGCGCGACCGCAGCAGCTTCGCCAGGCGTTTCAGAC	1
HSV1and2-v4	v4C001798._16411to16530	CCCGCCGTCGACCACACCCTCCCTGGGTTCGGCAAGGGCGGCACCGGCCGCGGGTCGGCGCCCCAGGACCCGGGGGCGCGACCGCAGCAGCTTCGCCAGGCGTTTCAGACGGCCGTGGTC	1
HSV1and2-v4	v4C001798._16421to16540	ACCACACCCTCCCTGGGTTCGGCAAGGGCGGCACCGGCCGCGGGTCGGCGCCCCAGGACCCGGGGGCGCGACCGCAGCAGCTTCGCCAGGCGTTTCAGACGGCCGTGGTCAACAACATCA	1
HSV1and2-v4	v4C001798._16431to16550	CCCTGGGTTCGGCAAGGGCGGCACCGGCCGCGGGTCGGCGCCCCAGGACCCGGGGGCGCGACCGCAGCAGCTTCGCCAGGCGTTTCAGACGGCCGTGGTCAACAACATCAACGGCATGCT	1
HSV1and2-v4	v4C001798._16441to16560	GGCAAGGGCGGCACCGGCCGCGGGTCGGCGCCCCAGGACCCGGGGGCGCGACCGCAGCAGCTTCGCCAGGCGTTTCAGACGGCCGTGGTCAACAACATCAACGGCATGCTGGAGGGCTAT	1
HSV1and2-v4	v4C001798._16451to16570	GCACCGGCCGCGGGTCGGCGCCCCAGGACCCGGGGGCGCGACCGCAGCAGCTTCGCCAGGCGTTTCAGACGGCCGTGGTCAACAACATCAACGGCATGCTGGAGGGCTATATCAATAATC	1
HSV1and2-v4	v4C001798._16461to16580	CGGGTCGGCGCCCCAGGACCCGGGGGCGCGACCGCAGCAGCTTCGCCAGGCGTTTCAGACGGCCGTGGTCAACAACATCAACGGCATGCTGGAGGGCTATATCAATAATCTCTTTGGAAC	1
HSV1and2-v4	v4C001798._16471to16590	CCCCAGGACCCGGGGGCGCGACCGCAGCAGCTTCGCCAGGCGTTTCAGACGGCCGTGGTCAACAACATCAACGGCATGCTGGAGGGCTATATCAATAATCTCTTTGGAACCATAGAACGC	1
HSV1and2-v4	v4C001798._16481to16600	CGGGGGCGCGACCGCAGCAGCTTCGCCAGGCGTTTCAGACGGCCGTGGTCAACAACATCAACGGCATGCTGGAGGGCTATATCAATAATCTCTTTGGAACCATAGAACGCCTGCGAGAGA	1
HSV1and2-v4	v4C001798._16491to16610	ACCGCAGCAGCTTCGCCAGGCGTTTCAGACGGCCGTGGTCAACAACATCAACGGCATGCTGGAGGGCTATATCAATAATCTCTTTGGAACCATAGAACGCCTGCGAGAGACGAACGCGGG	1
HSV1and2-v4	v4C001798._16501to16620	CTTCGCCAGGCGTTTCAGACGGCCGTGGTCAACAACATCAACGGCATGCTGGAGGGCTATATCAATAATCTCTTTGGAACCATAGAACGCCTGCGAGAGACGAACGCGGGTCTGGCGACC	1
HSV1and2-v4	v4C001798._16511to16630	CGTTTCAGACGGCCGTGGTCAACAACATCAACGGCATGCTGGAGGGCTATATCAATAATCTCTTTGGAACCATAGAACGCCTGCGAGAGACGAACGCGGGTCTGGCGACCCAGCTGCAGG	1
HSV1and2-v4	v4C001798._16521to16640	GGCCGTGGTCAACAACATCAACGGCATGCTGGAGGGCTATATCAATAATCTCTTTGGAACCATAGAACGCCTGCGAGAGACGAACGCGGGTCTGGCGACCCAGCTGCAGGCGCGCGACCG	1
HSV1and2-v4	v4C001798._16531to16650	AACAACATCAACGGCATGCTGGAGGGCTATATCAATAATCTCTTTGGAACCATAGAACGCCTGCGAGAGACGAACGCGGGTCTGGCGACCCAGCTGCAGGCGCGCGACCGCGAGCTGCGG	1
HSV1and2-v4	v4C001798._16541to16660	ACGGCATGCTGGAGGGCTATATCAATAATCTCTTTGGAACCATAGAACGCCTGCGAGAGACGAACGCGGGTCTGGCGACCCAGCTGCAGGCGCGCGACCGCGAGCTGCGGCGCGCCCAGG	1
HSV1and2-v4	v4C001798._16551to16670	GGAGGGCTATATCAATAATCTCTTTGGAACCATAGAACGCCTGCGAGAGACGAACGCGGGTCTGGCGACCCAGCTGCAGGCGCGCGACCGCGAGCTGCGGCGCGCCCAGGCGGGGGCGCT	1
HSV1and2-v4	v4C001798._16561to16680	ATCAATAATCTCTTTGGAACCATAGAACGCCTGCGAGAGACGAACGCGGGTCTGGCGACCCAGCTGCAGGCGCGCGACCGCGAGCTGCGGCGCGCCCAGGCGGGGGCGCTGGAGCGGGAG	1
HSV1and2-v4	v4C001798._16571to16690	TCTTTGGAACCATAGAACGCCTGCGAGAGACGAACGCGGGTCTGGCGACCCAGCTGCAGGCGCGCGACCGCGAGCTGCGGCGCGCCCAGGCGGGGGCGCTGGAGCGGGAGCAGCGCGCGG	1
HSV1and2-v4	v4C001798._16581to16700	CATAGAACGCCTGCGAGAGACGAACGCGGGTCTGGCGACCCAGCTGCAGGCGCGCGACCGCGAGCTGCGGCGCGCCCAGGCGGGGGCGCTGGAGCGGGAGCAGCGCGCGGCGGACCGGGC	1
HSV1and2-v4	v4C001798._16591to16710	CTGCGAGAGACGAACGCGGGTCTGGCGACCCAGCTGCAGGCGCGCGACCGCGAGCTGCGGCGCGCCCAGGCGGGGGCGCTGGAGCGGGAGCAGCGCGCGGCGGACCGGGCGGCCGGGGGA	1
HSV1and2-v4	v4C001798._16601to16720	CGAACGCGGGTCTGGCGACCCAGCTGCAGGCGCGCGACCGCGAGCTGCGGCGCGCCCAGGCGGGGGCGCTGGAGCGGGAGCAGCGCGCGGCGGACCGGGCGGCCGGGGGAGGCGCGGGCC	1
HSV1and2-v4	v4C001798._16611to16730	TCTGGCGACCCAGCTGCAGGCGCGCGACCGCGAGCTGCGGCGCGCCCAGGCGGGGGCGCTGGAGCGGGAGCAGCGCGCGGCGGACCGGGCGGCCGGGGGAGGCGCGGGCCGCCCGGCGGA	1
HSV1and2-v4	v4C001798._16621to16740	CAGCTGCAGGCGCGCGACCGCGAGCTGCGGCGCGCCCAGGCGGGGGCGCTGGAGCGGGAGCAGCGCGCGGCGGACCGGGCGGCCGGGGGAGGCGCGGGCCGCCCGGCGGAGGCGGATCTT	1
HSV1and2-v4	v4C001798._16631to16750	CGCGCGACCGCGAGCTGCGGCGCGCCCAGGCGGGGGCGCTGGAGCGGGAGCAGCGCGCGGCGGACCGGGCGGCCGGGGGAGGCGCGGGCCGCCCGGCGGAGGCGGATCTTCTCCGGGCCG	1
HSV1and2-v4	v4C001798._16641to16760	CGAGCTGCGGCGCGCCCAGGCGGGGGCGCTGGAGCGGGAGCAGCGCGCGGCGGACCGGGCGGCCGGGGGAGGCGCGGGCCGCCCGGCGGAGGCGGATCTTCTCCGGGCCGACTACGACAT	1
HSV1and2-v4	v4C001798._16651to16770	CGCGCCCAGGCGGGGGCGCTGGAGCGGGAGCAGCGCGCGGCGGACCGGGCGGCCGGGGGAGGCGCGGGCCGCCCGGCGGAGGCGGATCTTCTCCGGGCCGACTACGACATTATCGACGTC	1
HSV1and2-v4	v4C001798._16661to16780	CGGGGGCGCTGGAGCGGGAGCAGCGCGCGGCGGACCGGGCGGCCGGGGGAGGCGCGGGCCGCCCGGCGGAGGCGGATCTTCTCCGGGCCGACTACGACATTATCGACGTCAGCAAGTCCA	1
HSV1and2-v4	v4C001798._16671to16790	GGAGCGGGAGCAGCGCGCGGCGGACCGGGCGGCCGGGGGAGGCGCGGGCCGCCCGGCGGAGGCGGATCTTCTCCGGGCCGACTACGACATTATCGACGTCAGCAAGTCCATGGACGACGA	1
HSV1and2-v4	v4C001798._16681to16800	CAGCGCGCGGCGGACCGGGCGGCCGGGGGAGGCGCGGGCCGCCCGGCGGAGGCGGATCTTCTCCGGGCCGACTACGACATTATCGACGTCAGCAAGTCCATGGACGACGACACGTACGTG	1
HSV1and2-v4	v4C001798._16691to16810	CGGACCGGGCGGCCGGGGGAGGCGCGGGCCGCCCGGCGGAGGCGGATCTTCTCCGGGCCGACTACGACATTATCGACGTCAGCAAGTCCATGGACGACGACACGTACGTGGCCAACAGTT	1
HSV1and2-v4	v4C001798._16701to16820	GGCCGGGGGAGGCGCGGGCCGCCCGGCGGAGGCGGATCTTCTCCGGGCCGACTACGACATTATCGACGTCAGCAAGTCCATGGACGACGACACGTACGTGGCCAACAGTTTCCAGCACCA	1
HSV1and2-v4	v4C001798._16711to16830	GGCGCGGGCCGCCCGGCGGAGGCGGATCTTCTCCGGGCCGACTACGACATTATCGACGTCAGCAAGTCCATGGACGACGACACGTACGTGGCCAACAGTTTCCAGCACCAGTACATCCCC	1
HSV1and2-v4	v4C001798._16721to16840	GCCCGGCGGAGGCGGATCTTCTCCGGGCCGACTACGACATTATCGACGTCAGCAAGTCCATGGACGACGACACGTACGTGGCCAACAGTTTCCAGCACCAGTACATCCCCGCGTACGGCC	1
HSV1and2-v4	v4C001798._16731to16850	GGCGGATCTTCTCCGGGCCGACTACGACATTATCGACGTCAGCAAGTCCATGGACGACGACACGTACGTGGCCAACAGTTTCCAGCACCAGTACATCCCCGCGTACGGCCAGGACCTCGA	1
HSV1and2-v4	v4C001798._16741to16860	CTCCGGGCCGACTACGACATTATCGACGTCAGCAAGTCCATGGACGACGACACGTACGTGGCCAACAGTTTCCAGCACCAGTACATCCCCGCGTACGGCCAGGACCTCGAGCGCCTGTCG	1
HSV1and2-v4	v4C001798._16751to16870	ACTACGACATTATCGACGTCAGCAAGTCCATGGACGACGACACGTACGTGGCCAACAGTTTCCAGCACCAGTACATCCCCGCGTACGGCCAGGACCTCGAGCGCCTGTCGCGCCTCTGGG	1
HSV1and2-v4	v4C001798._16761to16880	TATCGACGTCAGCAAGTCCATGGACGACGACACGTACGTGGCCAACAGTTTCCAGCACCAGTACATCCCCGCGTACGGCCAGGACCTCGAGCGCCTGTCGCGCCTCTGGGAGCACGAGCT	1
HSV1and2-v4	v4C001798._16771to16890	AGCAAGTCCATGGACGACGACACGTACGTGGCCAACAGTTTCCAGCACCAGTACATCCCCGCGTACGGCCAGGACCTCGAGCGCCTGTCGCGCCTCTGGGAGCACGAGCTGGTGCGCTGC	1
HSV1and2-v4	v4C001798._16781to16900	TGGACGACGACACGTACGTGGCCAACAGTTTCCAGCACCAGTACATCCCCGCGTACGGCCAGGACCTCGAGCGCCTGTCGCGCCTCTGGGAGCACGAGCTGGTGCGCTGCTTCAAGATTC	1
HSV1and2-v4	v4C001798._16791to16910	CACGTACGTGGCCAACAGTTTCCAGCACCAGTACATCCCCGCGTACGGCCAGGACCTCGAGCGCCTGTCGCGCCTCTGGGAGCACGAGCTGGTGCGCTGCTTCAAGATTCTGCGCCACCG	1
HSV1and2-v4	v4C001798._16801to16920	GCCAACAGTTTCCAGCACCAGTACATCCCCGCGTACGGCCAGGACCTCGAGCGCCTGTCGCGCCTCTGGGAGCACGAGCTGGTGCGCTGCTTCAAGATTCTGCGCCACCGCAACAACCAG	1
HSV1and2-v4	v4C001798._16811to16930	TCCAGCACCAGTACATCCCCGCGTACGGCCAGGACCTCGAGCGCCTGTCGCGCCTCTGGGAGCACGAGCTGGTGCGCTGCTTCAAGATTCTGCGCCACCGCAACAACCAGGGCCAGGAAA	1
HSV1and2-v4	v4C001798._16821to16940	GTACATCCCCGCGTACGGCCAGGACCTCGAGCGCCTGTCGCGCCTCTGGGAGCACGAGCTGGTGCGCTGCTTCAAGATTCTGCGCCACCGCAACAACCAGGGCCAGGAAACGTCGATCTC	1
HSV1and2-v4	v4C001798._16831to16950	GCGTACGGCCAGGACCTCGAGCGCCTGTCGCGCCTCTGGGAGCACGAGCTGGTGCGCTGCTTCAAGATTCTGCGCCACCGCAACAACCAGGGCCAGGAAACGTCGATCTCGTACTCTAGC	1
HSV1and2-v4	v4C001798._16841to16960	AGGACCTCGAGCGCCTGTCGCGCCTCTGGGAGCACGAGCTGGTGCGCTGCTTCAAGATTCTGCGCCACCGCAACAACCAGGGCCAGGAAACGTCGATCTCGTACTCTAGCGGGGCGATCG	1
HSV1and2-v4	v4C001798._16851to16970	GCGCCTGTCGCGCCTCTGGGAGCACGAGCTGGTGCGCTGCTTCAAGATTCTGCGCCACCGCAACAACCAGGGCCAGGAAACGTCGATCTCGTACTCTAGCGGGGCGATCGCCTCCTTCGT	1
HSV1and2-v4	v4C001798._16861to16980	CGCCTCTGGGAGCACGAGCTGGTGCGCTGCTTCAAGATTCTGCGCCACCGCAACAACCAGGGCCAGGAAACGTCGATCTCGTACTCTAGCGGGGCGATCGCCTCCTTCGTGGCCCCGTAT	1
HSV1and2-v4	v4C001798._16871to16990	AGCACGAGCTGGTGCGCTGCTTCAAGATTCTGCGCCACCGCAACAACCAGGGCCAGGAAACGTCGATCTCGTACTCTAGCGGGGCGATCGCCTCCTTCGTGGCCCCGTATTTCGAGTACG	1
HSV1and2-v4	v4C001798._16881to17000	GGTGCGCTGCTTCAAGATTCTGCGCCACCGCAACAACCAGGGCCAGGAAACGTCGATCTCGTACTCTAGCGGGGCGATCGCCTCCTTCGTGGCCCCGTATTTCGAGTACGTGCTTCGCGC	1
HSV1and2-v4	v4C001798._16891to17010	TTCAAGATTCTGCGCCACCGCAACAACCAGGGCCAGGAAACGTCGATCTCGTACTCTAGCGGGGCGATCGCCTCCTTCGTGGCCCCGTATTTCGAGTACGTGCTTCGCGCCCCCCGAGCG	1
HSV1and2-v4	v4C001798._16901to17020	TGCGCCACCGCAACAACCAGGGCCAGGAAACGTCGATCTCGTACTCTAGCGGGGCGATCGCCTCCTTCGTGGCCCCGTATTTCGAGTACGTGCTTCGCGCCCCCCGAGCGGGCGCGCTCA	1
HSV1and2-v4	v4C001798._16911to17030	CAACAACCAGGGCCAGGAAACGTCGATCTCGTACTCTAGCGGGGCGATCGCCTCCTTCGTGGCCCCGTATTTCGAGTACGTGCTTCGCGCCCCCCGAGCGGGCGCGCTCATCACCGGCTC	1
HSV1and2-v4	v4C001798._16921to17040	GGCCAGGAAACGTCGATCTCGTACTCTAGCGGGGCGATCGCCTCCTTCGTGGCCCCGTATTTCGAGTACGTGCTTCGCGCCCCCCGAGCGGGCGCGCTCATCACCGGCTCCGATGTCATC	1
HSV1and2-v4	v4C001798._16931to17050	CGTCGATCTCGTACTCTAGCGGGGCGATCGCCTCCTTCGTGGCCCCGTATTTCGAGTACGTGCTTCGCGCCCCCCGAGCGGGCGCGCTCATCACCGGCTCCGATGTCATCCTAGGGGAGG	1
HSV1and2-v4	v4C001798._16941to17060	GTACTCTAGCGGGGCGATCGCCTCCTTCGTGGCCCCGTATTTCGAGTACGTGCTTCGCGCCCCCCGAGCGGGCGCGCTCATCACCGGCTCCGATGTCATCCTAGGGGAGGAGGAGTTATG	1
HSV1and2-v4	v4C001798._16951to17070	GGGGCGATCGCCTCCTTCGTGGCCCCGTATTTCGAGTACGTGCTTCGCGCCCCCCGAGCGGGCGCGCTCATCACCGGCTCCGATGTCATCCTAGGGGAGGAGGAGTTATGGGAGGCGGTC	1
HSV1and2-v4	v4C001798._16961to17080	CCTCCTTCGTGGCCCCGTATTTCGAGTACGTGCTTCGCGCCCCCCGAGCGGGCGCGCTCATCACCGGCTCCGATGTCATCCTAGGGGAGGAGGAGTTATGGGAGGCGGTCTTTAAGAAAA	1
HSV1and2-v4	v4C001798._16971to17090	GGCCCCGTATTTCGAGTACGTGCTTCGCGCCCCCCGAGCGGGCGCGCTCATCACCGGCTCCGATGTCATCCTAGGGGAGGAGGAGTTATGGGAGGCGGTCTTTAAGAAAACCCGCCTGCA	1
HSV1and2-v4	v4C001798._16981to17100	TTCGAGTACGTGCTTCGCGCCCCCCGAGCGGGCGCGCTCATCACCGGCTCCGATGTCATCCTAGGGGAGGAGGAGTTATGGGAGGCGGTCTTTAAGAAAACCCGCCTGCAGACGTACCTG	1
HSV1and2-v4	v4C001798._16991to17110	TGCTTCGCGCCCCCCGAGCGGGCGCGCTCATCACCGGCTCCGATGTCATCCTAGGGGAGGAGGAGTTATGGGAGGCGGTCTTTAAGAAAACCCGCCTGCAGACGTACCTGACAGACGTCG	1
HSV1and2-v4	v4C001798._17001to17120	CCCCCGAGCGGGCGCGCTCATCACCGGCTCCGATGTCATCCTAGGGGAGGAGGAGTTATGGGAGGCGGTCTTTAAGAAAACCCGCCTGCAGACGTACCTGACAGACGTCGCGGCCCTGTT	1
HSV1and2-v4	v4C001798._17011to17130	GGCGCGCTCATCACCGGCTCCGATGTCATCCTAGGGGAGGAGGAGTTATGGGAGGCGGTCTTTAAGAAAACCCGCCTGCAGACGTACCTGACAGACGTCGCGGCCCTGTTCGTGGCGGAC	1
HSV1and2-v4	v4C001798._17021to17140	TCACCGGCTCCGATGTCATCCTAGGGGAGGAGGAGTTATGGGAGGCGGTCTTTAAGAAAACCCGCCTGCAGACGTACCTGACAGACGTCGCGGCCCTGTTCGTGGCGGACGTACAGCACG	1
HSV1and2-v4	v4C001798._17031to17150	CGATGTCATCCTAGGGGAGGAGGAGTTATGGGAGGCGGTCTTTAAGAAAACCCGCCTGCAGACGTACCTGACAGACGTCGCGGCCCTGTTCGTGGCGGACGTACAGCACGCGGCTCTGCC	1
HSV1and2-v4	v4C001798._17041to17160	CTAGGGGAGGAGGAGTTATGGGAGGCGGTCTTTAAGAAAACCCGCCTGCAGACGTACCTGACAGACGTCGCGGCCCTGTTCGTGGCGGACGTACAGCACGCGGCTCTGCCCCGGCCCCCC	1
HSV1and2-v4	v4C001798._17051to17170	AGGAGTTATGGGAGGCGGTCTTTAAGAAAACCCGCCTGCAGACGTACCTGACAGACGTCGCGGCCCTGTTCGTGGCGGACGTACAGCACGCGGCTCTGCCCCGGCCCCCCTCCCCAACCC	1
HSV1and2-v4	v4C001798._17061to17180	GGAGGCGGTCTTTAAGAAAACCCGCCTGCAGACGTACCTGACAGACGTCGCGGCCCTGTTCGTGGCGGACGTACAGCACGCGGCTCTGCCCCGGCCCCCCTCCCCAACCCCCGCCGATTT	1
HSV1and2-v4	v4C001798._17071to17190	TTTAAGAAAACCCGCCTGCAGACGTACCTGACAGACGTCGCGGCCCTGTTCGTGGCGGACGTACAGCACGCGGCTCTGCCCCGGCCCCCCTCCCCAACCCCCGCCGATTTCCGGGCGAGC	1
HSV1and2-v4	v4C001798._17081to17200	CCCGCCTGCAGACGTACCTGACAGACGTCGCGGCCCTGTTCGTGGCGGACGTACAGCACGCGGCTCTGCCCCGGCCCCCCTCCCCAACCCCCGCCGATTTCCGGGCGAGCGCGTCCCCGC	1
HSV1and2-v4	v4C001798._17091to17210	GACGTACCTGACAGACGTCGCGGCCCTGTTCGTGGCGGACGTACAGCACGCGGCTCTGCCCCGGCCCCCCTCCCCAACCCCCGCCGATTTCCGGGCGAGCGCGTCCCCGCGGGGCGGGTC	1
HSV1and2-v4	v4C001798._17101to17220	ACAGACGTCGCGGCCCTGTTCGTGGCGGACGTACAGCACGCGGCTCTGCCCCGGCCCCCCTCCCCAACCCCCGCCGATTTCCGGGCGAGCGCGTCCCCGCGGGGCGGGTCCCGGTCCCGG	1
HSV1and2-v4	v4C001798._17111to17230	CGGCCCTGTTCGTGGCGGACGTACAGCACGCGGCTCTGCCCCGGCCCCCCTCCCCAACCCCCGCCGATTTCCGGGCGAGCGCGTCCCCGCGGGGCGGGTCCCGGTCCCGGACCCGGACCC	1
HSV1and2-v4	v4C001798._17121to17240	CGTGGCGGACGTACAGCACGCGGCTCTGCCCCGGCCCCCCTCCCCAACCCCCGCCGATTTCCGGGCGAGCGCGTCCCCGCGGGGCGGGTCCCGGTCCCGGACCCGGACCCGATCCCGGTC	1
HSV1and2-v4	v4C001798._17131to17250	GTACAGCACGCGGCTCTGCCCCGGCCCCCCTCCCCAACCCCCGCCGATTTCCGGGCGAGCGCGTCCCCGCGGGGCGGGTCCCGGTCCCGGACCCGGACCCGATCCCGGTCGCCCGGGAGA	1
HSV1and2-v4	v4C001798._17141to17260	CGGCTCTGCCCCGGCCCCCCTCCCCAACCCCCGCCGATTTCCGGGCGAGCGCGTCCCCGCGGGGCGGGTCCCGGTCCCGGACCCGGACCCGATCCCGGTCGCCCGGGAGAACGCCGAGGG	1
HSV1and2-v4	v4C001798._17151to17270	CCGGCCCCCCTCCCCAACCCCCGCCGATTTCCGGGCGAGCGCGTCCCCGCGGGGCGGGTCCCGGTCCCGGACCCGGACCCGATCCCGGTCGCCCGGGAGAACGCCGAGGGGTGCGCCGGA	1
HSV1and2-v4	v4C001798._17161to17280	TCCCCAACCCCCGCCGATTTCCGGGCGAGCGCGTCCCCGCGGGGCGGGTCCCGGTCCCGGACCCGGACCCGATCCCGGTCGCCCGGGAGAACGCCGAGGGGTGCGCCGGACCAGGGCTGG	1
HSV1and2-v4	v4C001798._17171to17290	CCGCCGATTTCCGGGCGAGCGCGTCCCCGCGGGGCGGGTCCCGGTCCCGGACCCGGACCCGATCCCGGTCGCCCGGGAGAACGCCGAGGGGTGCGCCGGACCAGGGCTGGGGCGTCGAAC	1
HSV1and2-v4	v4C001798._17181to17300	CCGGGCGAGCGCGTCCCCGCGGGGCGGGTCCCGGTCCCGGACCCGGACCCGATCCCGGTCGCCCGGGAGAACGCCGAGGGGTGCGCCGGACCAGGGCTGGGGCGTCGAACGCAGGGATGG	1
HSV1and2-v4	v4C001798._17191to17310	GCGTCCCCGCGGGGCGGGTCCCGGTCCCGGACCCGGACCCGATCCCGGTCGCCCGGGAGAACGCCGAGGGGTGCGCCGGACCAGGGCTGGGGCGTCGAACGCAGGGATGGCCGACCCCAC	1
HSV1and2-v4	v4C001798._17201to17320	GGGGCGGGTCCCGGTCCCGGACCCGGACCCGATCCCGGTCGCCCGGGAGAACGCCGAGGGGTGCGCCGGACCAGGGCTGGGGCGTCGAACGCAGGGATGGCCGACCCCACGCCCGCCGAT	1
HSV1and2-v4	v4C001798._17211to17330	CCGGTCCCGGACCCGGACCCGATCCCGGTCGCCCGGGAGAACGCCGAGGGGTGCGCCGGACCAGGGCTGGGGCGTCGAACGCAGGGATGGCCGACCCCACGCCCGCCGATGAGGGAACGG	1
HSV1and2-v4	v4C001798._17221to17340	ACCCGGACCCGATCCCGGTCGCCCGGGAGAACGCCGAGGGGTGCGCCGGACCAGGGCTGGGGCGTCGAACGCAGGGATGGCCGACCCCACGCCCGCCGATGAGGGAACGGCCGCCGCCAT	1
HSV1and2-v4	v4C001798._17231to17350	GATCCCGGTCGCCCGGGAGAACGCCGAGGGGTGCGCCGGACCAGGGCTGGGGCGTCGAACGCAGGGATGGCCGACCCCACGCCCGCCGATGAGGGAACGGCCGCCGCCATCCTCAAACAG	1
HSV1and2-v4	v4C001798._17241to17360	GCCCGGGAGAACGCCGAGGGGTGCGCCGGACCAGGGCTGGGGCGTCGAACGCAGGGATGGCCGACCCCACGCCCGCCGATGAGGGAACGGCCGCCGCCATCCTCAAACAGGCCATCGCCG	1
HSV1and2-v4	v4C001798._17251to17370	ACGCCGAGGGGTGCGCCGGACCAGGGCTGGGGCGTCGAACGCAGGGATGGCCGACCCCACGCCCGCCGATGAGGGAACGGCCGCCGCCATCCTCAAACAGGCCATCGCCGGGGACCGCAG	1
HSV1and2-v4	v4C001798._17261to17380	GTGCGCCGGACCAGGGCTGGGGCGTCGAACGCAGGGATGGCCGACCCCACGCCCGCCGATGAGGGAACGGCCGCCGCCATCCTCAAACAGGCCATCGCCGGGGACCGCAGTCTGGTCGAG	1
HSV1and2-v4	v4C001798._17271to17390	CCAGGGCTGGGGCGTCGAACGCAGGGATGGCCGACCCCACGCCCGCCGATGAGGGAACGGCCGCCGCCATCCTCAAACAGGCCATCGCCGGGGACCGCAGTCTGGTCGAGGTGGCGGAGG	1
HSV1and2-v4	v4C001798._17281to17400	GGCGTCGAACGCAGGGATGGCCGACCCCACGCCCGCCGATGAGGGAACGGCCGCCGCCATCCTCAAACAGGCCATCGCCGGGGACCGCAGTCTGGTCGAGGTGGCGGAGGGGATCAGCAA	1
HSV1and2-v4	v4C001798._17291to17410	GCAGGGATGGCCGACCCCACGCCCGCCGATGAGGGAACGGCCGCCGCCATCCTCAAACAGGCCATCGCCGGGGACCGCAGTCTGGTCGAGGTGGCGGAGGGGATCAGCAACCAGGCGCTG	1
HSV1and2-v4	v4C001798._17301to17420	CCGACCCCACGCCCGCCGATGAGGGAACGGCCGCCGCCATCCTCAAACAGGCCATCGCCGGGGACCGCAGTCTGGTCGAGGTGGCGGAGGGGATCAGCAACCAGGCGCTGCTGCGCATGG	1
HSV1and2-v4	v4C001798._17311to17430	GCCCGCCGATGAGGGAACGGCCGCCGCCATCCTCAAACAGGCCATCGCCGGGGACCGCAGTCTGGTCGAGGTGGCGGAGGGGATCAGCAACCAGGCGCTGCTGCGCATGGCCTGCGAGGT	1
HSV1and2-v4	v4C001798._17321to17440	GAGGGAACGGCCGCCGCCATCCTCAAACAGGCCATCGCCGGGGACCGCAGTCTGGTCGAGGTGGCGGAGGGGATCAGCAACCAGGCGCTGCTGCGCATGGCCTGCGAGGTGCGCCAGGTC	1
HSV1and2-v4	v4C001798._17331to17450	CCGCCGCCATCCTCAAACAGGCCATCGCCGGGGACCGCAGTCTGGTCGAGGTGGCGGAGGGGATCAGCAACCAGGCGCTGCTGCGCATGGCCTGCGAGGTGCGCCAGGTCAGCGATCGCC	1
HSV1and2-v4	v4C001798._17341to17460	CCTCAAACAGGCCATCGCCGGGGACCGCAGTCTGGTCGAGGTGGCGGAGGGGATCAGCAACCAGGCGCTGCTGCGCATGGCCTGCGAGGTGCGCCAGGTCAGCGATCGCCAGCCGCGGTT	1
HSV1and2-v4	v4C001798._17351to17470	GCCATCGCCGGGGACCGCAGTCTGGTCGAGGTGGCGGAGGGGATCAGCAACCAGGCGCTGCTGCGCATGGCCTGCGAGGTGCGCCAGGTCAGCGATCGCCAGCCGCGGTTTACCGCGACC	1
HSV1and2-v4	v4C001798._17361to17480	GGGACCGCAGTCTGGTCGAGGTGGCGGAGGGGATCAGCAACCAGGCGCTGCTGCGCATGGCCTGCGAGGTGCGCCAGGTCAGCGATCGCCAGCCGCGGTTTACCGCGACCAGCGTCCTGC	1
HSV1and2-v4	v4C001798._17371to17490	TCTGGTCGAGGTGGCGGAGGGGATCAGCAACCAGGCGCTGCTGCGCATGGCCTGCGAGGTGCGCCAGGTCAGCGATCGCCAGCCGCGGTTTACCGCGACCAGCGTCCTGCGCGTTGACGT	1
HSV1and2-v4	v4C001798._17381to17500	GTGGCGGAGGGGATCAGCAACCAGGCGCTGCTGCGCATGGCCTGCGAGGTGCGCCAGGTCAGCGATCGCCAGCCGCGGTTTACCGCGACCAGCGTCCTGCGCGTTGACGTCACCCCCAGG	1
HSV1and2-v4	v4C001798._17391to17510	GGATCAGCAACCAGGCGCTGCTGCGCATGGCCTGCGAGGTGCGCCAGGTCAGCGATCGCCAGCCGCGGTTTACCGCGACCAGCGTCCTGCGCGTTGACGTCACCCCCAGGGGGCGGTTGC	1
HSV1and2-v4	v4C001798._17401to17520	CCAGGCGCTGCTGCGCATGGCCTGCGAGGTGCGCCAGGTCAGCGATCGCCAGCCGCGGTTTACCGCGACCAGCGTCCTGCGCGTTGACGTCACCCCCAGGGGGCGGTTGCGGTTCGTTCT	1
HSV1and2-v4	v4C001798._17411to17530	CTGCGCATGGCCTGCGAGGTGCGCCAGGTCAGCGATCGCCAGCCGCGGTTTACCGCGACCAGCGTCCTGCGCGTTGACGTCACCCCCAGGGGGCGGTTGCGGTTCGTTCTGGACGGGAGT	1
HSV1and2-v4	v4C001798._17421to17540	CCTGCGAGGTGCGCCAGGTCAGCGATCGCCAGCCGCGGTTTACCGCGACCAGCGTCCTGCGCGTTGACGTCACCCCCAGGGGGCGGTTGCGGTTCGTTCTGGACGGGAGTTCCGACGACG	1
HSV1and2-v4	v4C001798._17431to17550	GCGCCAGGTCAGCGATCGCCAGCCGCGGTTTACCGCGACCAGCGTCCTGCGCGTTGACGTCACCCCCAGGGGGCGGTTGCGGTTCGTTCTGGACGGGAGTTCCGACGACGCGTACGTGGC	1
HSV1and2-v4	v4C001798._17441to17560	AGCGATCGCCAGCCGCGGTTTACCGCGACCAGCGTCCTGCGCGTTGACGTCACCCCCAGGGGGCGGTTGCGGTTCGTTCTGGACGGGAGTTCCGACGACGCGTACGTGGCGTCGGAGGAT	1
HSV1and2-v4	v4C001798._17451to17570	AGCCGCGGTTTACCGCGACCAGCGTCCTGCGCGTTGACGTCACCCCCAGGGGGCGGTTGCGGTTCGTTCTGGACGGGAGTTCCGACGACGCGTACGTGGCGTCGGAGGATTACTTTAAGC	1
HSV1and2-v4	v4C001798._17461to17580	TACCGCGACCAGCGTCCTGCGCGTTGACGTCACCCCCAGGGGGCGGTTGCGGTTCGTTCTGGACGGGAGTTCCGACGACGCGTACGTGGCGTCGGAGGATTACTTTAAGCGCTGCGGGGA	1
HSV1and2-v4	v4C001798._17471to17590	AGCGTCCTGCGCGTTGACGTCACCCCCAGGGGGCGGTTGCGGTTCGTTCTGGACGGGAGTTCCGACGACGCGTACGTGGCGTCGGAGGATTACTTTAAGCGCTGCGGGGACCAGCCGACG	1
HSV1and2-v4	v4C001798._17481to17600	GCGTTGACGTCACCCCCAGGGGGCGGTTGCGGTTCGTTCTGGACGGGAGTTCCGACGACGCGTACGTGGCGTCGGAGGATTACTTTAAGCGCTGCGGGGACCAGCCGACGTATCGCGGTT	1
HSV1and2-v4	v4C001798._17491to17610	CACCCCCAGGGGGCGGTTGCGGTTCGTTCTGGACGGGAGTTCCGACGACGCGTACGTGGCGTCGGAGGATTACTTTAAGCGCTGCGGGGACCAGCCGACGTATCGCGGTTTTGCGGTCGT	1
HSV1and2-v4	v4C001798._17501to17620	GGGCGGTTGCGGTTCGTTCTGGACGGGAGTTCCGACGACGCGTACGTGGCGTCGGAGGATTACTTTAAGCGCTGCGGGGACCAGCCGACGTATCGCGGTTTTGCGGTCGTCGTCCTCACG	1
HSV1and2-v4	v4C001798._17511to17630	GGTTCGTTCTGGACGGGAGTTCCGACGACGCGTACGTGGCGTCGGAGGATTACTTTAAGCGCTGCGGGGACCAGCCGACGTATCGCGGTTTTGCGGTCGTCGTCCTCACGGCCAACGAGG	1
HSV1and2-v4	v4C001798._17521to17640	GGACGGGAGTTCCGACGACGCGTACGTGGCGTCGGAGGATTACTTTAAGCGCTGCGGGGACCAGCCGACGTATCGCGGTTTTGCGGTCGTCGTCCTCACGGCCAACGAGGACCACGTGCA	1
HSV1and2-v4	v4C001798._17531to17650	TCCGACGACGCGTACGTGGCGTCGGAGGATTACTTTAAGCGCTGCGGGGACCAGCCGACGTATCGCGGTTTTGCGGTCGTCGTCCTCACGGCCAACGAGGACCACGTGCACAGCCTGGCC	1
HSV1and2-v4	v4C001798._17541to17660	CGTACGTGGCGTCGGAGGATTACTTTAAGCGCTGCGGGGACCAGCCGACGTATCGCGGTTTTGCGGTCGTCGTCCTCACGGCCAACGAGGACCACGTGCACAGCCTGGCCGTGCCCCCCC	1
HSV1and2-v4	v4C001798._17551to17670	GTCGGAGGATTACTTTAAGCGCTGCGGGGACCAGCCGACGTATCGCGGTTTTGCGGTCGTCGTCCTCACGGCCAACGAGGACCACGTGCACAGCCTGGCCGTGCCCCCCCTCGTTCTGCT	1
HSV1and2-v4	v4C001798._17561to17680	TACTTTAAGCGCTGCGGGGACCAGCCGACGTATCGCGGTTTTGCGGTCGTCGTCCTCACGGCCAACGAGGACCACGTGCACAGCCTGGCCGTGCCCCCCCTCGTTCTGCTGCACCGGCTC	1
HSV1and2-v4	v4C001798._17571to17690	GCTGCGGGGACCAGCCGACGTATCGCGGTTTTGCGGTCGTCGTCCTCACGGCCAACGAGGACCACGTGCACAGCCTGGCCGTGCCCCCCCTCGTTCTGCTGCACCGGCTCTCCTTGTTTC	1
HSV1and2-v4	v4C001798._17581to17700	CCAGCCGACGTATCGCGGTTTTGCGGTCGTCGTCCTCACGGCCAACGAGGACCACGTGCACAGCCTGGCCGTGCCCCCCCTCGTTCTGCTGCACCGGCTCTCCTTGTTTCGCCCCACGGA	1
HSV1and2-v4	v4C001798._17591to17710	TATCGCGGTTTTGCGGTCGTCGTCCTCACGGCCAACGAGGACCACGTGCACAGCCTGGCCGTGCCCCCCCTCGTTCTGCTGCACCGGCTCTCCTTGTTTCGCCCCACGGACCTCCGGGAC	1
HSV1and2-v4	v4C001798._17601to17720	TTGCGGTCGTCGTCCTCACGGCCAACGAGGACCACGTGCACAGCCTGGCCGTGCCCCCCCTCGTTCTGCTGCACCGGCTCTCCTTGTTTCGCCCCACGGACCTCCGGGACTTCGAGCTCG	1
HSV1and2-v4	v4C001798._17611to17730	CGTCCTCACGGCCAACGAGGACCACGTGCACAGCCTGGCCGTGCCCCCCCTCGTTCTGCTGCACCGGCTCTCCTTGTTTCGCCCCACGGACCTCCGGGACTTCGAGCTCGTCTGCCTGCT	1
HSV1and2-v4	v4C001798._17621to17740	GCCAACGAGGACCACGTGCACAGCCTGGCCGTGCCCCCCCTCGTTCTGCTGCACCGGCTCTCCTTGTTTCGCCCCACGGACCTCCGGGACTTCGAGCTCGTCTGCCTGCTGATGTACCTG	1
HSV1and2-v4	v4C001798._17631to17750	ACCACGTGCACAGCCTGGCCGTGCCCCCCCTCGTTCTGCTGCACCGGCTCTCCTTGTTTCGCCCCACGGACCTCCGGGACTTCGAGCTCGTCTGCCTGCTGATGTACCTGGAGAACTGTC	1
HSV1and2-v4	v4C001798._17641to17760	CAGCCTGGCCGTGCCCCCCCTCGTTCTGCTGCACCGGCTCTCCTTGTTTCGCCCCACGGACCTCCGGGACTTCGAGCTCGTCTGCCTGCTGATGTACCTGGAGAACTGTCCCCGGAGCCA	1
HSV1and2-v4	v4C001798._17651to17770	GTGCCCCCCCTCGTTCTGCTGCACCGGCTCTCCTTGTTTCGCCCCACGGACCTCCGGGACTTCGAGCTCGTCTGCCTGCTGATGTACCTGGAGAACTGTCCCCGGAGCCACGCCACGCCC	1
HSV1and2-v4	v4C001798._17661to17780	TCGTTCTGCTGCACCGGCTCTCCTTGTTTCGCCCCACGGACCTCCGGGACTTCGAGCTCGTCTGCCTGCTGATGTACCTGGAGAACTGTCCCCGGAGCCACGCCACGCCCTCGCTGTTCG	1
HSV1and2-v4	v4C001798._17671to17790	GCACCGGCTCTCCTTGTTTCGCCCCACGGACCTCCGGGACTTCGAGCTCGTCTGCCTGCTGATGTACCTGGAGAACTGTCCCCGGAGCCACGCCACGCCCTCGCTGTTCGTCAAGGTGTC	1
HSV1and2-v4	v4C001798._17681to17800	TCCTTGTTTCGCCCCACGGACCTCCGGGACTTCGAGCTCGTCTGCCTGCTGATGTACCTGGAGAACTGTCCCCGGAGCCACGCCACGCCCTCGCTGTTCGTCAAGGTGTCGGCGTGGTTG	1
HSV1and2-v4	v4C001798._17691to17810	GCCCCACGGACCTCCGGGACTTCGAGCTCGTCTGCCTGCTGATGTACCTGGAGAACTGTCCCCGGAGCCACGCCACGCCCTCGCTGTTCGTCAAGGTGTCGGCGTGGTTGGGGGTCGTGG	1
HSV1and2-v4	v4C001798._17701to17820	CCTCCGGGACTTCGAGCTCGTCTGCCTGCTGATGTACCTGGAGAACTGTCCCCGGAGCCACGCCACGCCCTCGCTGTTCGTCAAGGTGTCGGCGTGGTTGGGGGTCGTGGCCCGCCACGC	1
HSV1and2-v4	v4C001798._17711to17830	TTCGAGCTCGTCTGCCTGCTGATGTACCTGGAGAACTGTCCCCGGAGCCACGCCACGCCCTCGCTGTTCGTCAAGGTGTCGGCGTGGTTGGGGGTCGTGGCCCGCCACGCGTCTCCCTTC	1
HSV1and2-v4	v4C001798._17721to17840	TCTGCCTGCTGATGTACCTGGAGAACTGTCCCCGGAGCCACGCCACGCCCTCGCTGTTCGTCAAGGTGTCGGCGTGGTTGGGGGTCGTGGCCCGCCACGCGTCTCCCTTCGAGCGCGTCC	1
HSV1and2-v4	v4C001798._17731to17850	GATGTACCTGGAGAACTGTCCCCGGAGCCACGCCACGCCCTCGCTGTTCGTCAAGGTGTCGGCGTGGTTGGGGGTCGTGGCCCGCCACGCGTCTCCCTTCGAGCGCGTCCGCTGCCTTCT	1
HSV1and2-v4	v4C001798._17741to17860	GAGAACTGTCCCCGGAGCCACGCCACGCCCTCGCTGTTCGTCAAGGTGTCGGCGTGGTTGGGGGTCGTGGCCCGCCACGCGTCTCCCTTCGAGCGCGTCCGCTGCCTTCTCCTCCGCAGC	1
HSV1and2-v4	v4C001798._17751to17870	CCCGGAGCCACGCCACGCCCTCGCTGTTCGTCAAGGTGTCGGCGTGGTTGGGGGTCGTGGCCCGCCACGCGTCTCCCTTCGAGCGCGTCCGCTGCCTTCTCCTCCGCAGCTGCCACTGGA	1
HSV1and2-v4	v4C001798._17761to17880	CGCCACGCCCTCGCTGTTCGTCAAGGTGTCGGCGTGGTTGGGGGTCGTGGCCCGCCACGCGTCTCCCTTCGAGCGCGTCCGCTGCCTTCTCCTCCGCAGCTGCCACTGGATCCTGAACAC	1
HSV1and2-v4	v4C001798._17771to17890	TCGCTGTTCGTCAAGGTGTCGGCGTGGTTGGGGGTCGTGGCCCGCCACGCGTCTCCCTTCGAGCGCGTCCGCTGCCTTCTCCTCCGCAGCTGCCACTGGATCCTGAACACGCTAATGTGC	1
HSV1and2-v4	v4C001798._17781to17900	TCAAGGTGTCGGCGTGGTTGGGGGTCGTGGCCCGCCACGCGTCTCCCTTCGAGCGCGTCCGCTGCCTTCTCCTCCGCAGCTGCCACTGGATCCTGAACACGCTAATGTGCATGGCGGGCG	1
HSV1and2-v4	v4C001798._17791to17910	GGCGTGGTTGGGGGTCGTGGCCCGCCACGCGTCTCCCTTCGAGCGCGTCCGCTGCCTTCTCCTCCGCAGCTGCCACTGGATCCTGAACACGCTAATGTGCATGGCGGGCGTGAAGCCCTT	1
HSV1and2-v4	v4C001798._17801to17920	GGGGTCGTGGCCCGCCACGCGTCTCCCTTCGAGCGCGTCCGCTGCCTTCTCCTCCGCAGCTGCCACTGGATCCTGAACACGCTAATGTGCATGGCGGGCGTGAAGCCCTTCGACGACGAG	1
HSV1and2-v4	v4C001798._17811to17930	CCCGCCACGCGTCTCCCTTCGAGCGCGTCCGCTGCCTTCTCCTCCGCAGCTGCCACTGGATCCTGAACACGCTAATGTGCATGGCGGGCGTGAAGCCCTTCGACGACGAGCTAGTCCTGC	1
HSV1and2-v4	v4C001798._17821to17940	GTCTCCCTTCGAGCGCGTCCGCTGCCTTCTCCTCCGCAGCTGCCACTGGATCCTGAACACGCTAATGTGCATGGCGGGCGTGAAGCCCTTCGACGACGAGCTAGTCCTGCCCCACTGGTA	1
HSV1and2-v4	v4C001798._17831to17950	GAGCGCGTCCGCTGCCTTCTCCTCCGCAGCTGCCACTGGATCCTGAACACGCTAATGTGCATGGCGGGCGTGAAGCCCTTCGACGACGAGCTAGTCCTGCCCCACTGGTACATGGCCCAC	1
HSV1and2-v4	v4C001798._17841to17960	GCTGCCTTCTCCTCCGCAGCTGCCACTGGATCCTGAACACGCTAATGTGCATGGCGGGCGTGAAGCCCTTCGACGACGAGCTAGTCCTGCCCCACTGGTACATGGCCCACTACCTGCTGG	1
HSV1and2-v4	v4C001798._17851to17970	CCTCCGCAGCTGCCACTGGATCCTGAACACGCTAATGTGCATGGCGGGCGTGAAGCCCTTCGACGACGAGCTAGTCCTGCCCCACTGGTACATGGCCCACTACCTGCTGGCCAACAATCC	1
HSV1and2-v4	v4C001798._17861to17980	TGCCACTGGATCCTGAACACGCTAATGTGCATGGCGGGCGTGAAGCCCTTCGACGACGAGCTAGTCCTGCCCCACTGGTACATGGCCCACTACCTGCTGGCCAACAATCCGCCCCCCGTC	1
HSV1and2-v4	v4C001798._17871to17990	TCCTGAACACGCTAATGTGCATGGCGGGCGTGAAGCCCTTCGACGACGAGCTAGTCCTGCCCCACTGGTACATGGCCCACTACCTGCTGGCCAACAATCCGCCCCCCGTCCTCTCGGCCC	1
HSV1and2-v4	v4C001798._17881to18000	GCTAATGTGCATGGCGGGCGTGAAGCCCTTCGACGACGAGCTAGTCCTGCCCCACTGGTACATGGCCCACTACCTGCTGGCCAACAATCCGCCCCCCGTCCTCTCGGCCCTGTTTTGCGC	1
HSV1and2-v4	v4C001798._17891to18010	ATGGCGGGCGTGAAGCCCTTCGACGACGAGCTAGTCCTGCCCCACTGGTACATGGCCCACTACCTGCTGGCCAACAATCCGCCCCCCGTCCTCTCGGCCCTGTTTTGCGCCACCCCGCAG	1
HSV1and2-v4	v4C001798._17901to18020	TGAAGCCCTTCGACGACGAGCTAGTCCTGCCCCACTGGTACATGGCCCACTACCTGCTGGCCAACAATCCGCCCCCCGTCCTCTCGGCCCTGTTTTGCGCCACCCCGCAGAGCTCTGCGT	1
HSV1and2-v4	v4C001798._17911to18030	CGACGACGAGCTAGTCCTGCCCCACTGGTACATGGCCCACTACCTGCTGGCCAACAATCCGCCCCCCGTCCTCTCGGCCCTGTTTTGCGCCACCCCGCAGAGCTCTGCGTTGCAGTTGCC	1
HSV1and2-v4	v4C001798._17921to18040	CTAGTCCTGCCCCACTGGTACATGGCCCACTACCTGCTGGCCAACAATCCGCCCCCCGTCCTCTCGGCCCTGTTTTGCGCCACCCCGCAGAGCTCTGCGTTGCAGTTGCCCGGGCCCGTC	1
HSV1and2-v4	v4C001798._17931to18050	CCCACTGGTACATGGCCCACTACCTGCTGGCCAACAATCCGCCCCCCGTCCTCTCGGCCCTGTTTTGCGCCACCCCGCAGAGCTCTGCGTTGCAGTTGCCCGGGCCCGTCCCCCGCACGG	1
HSV1and2-v4	v4C001798._17941to18060	CATGGCCCACTACCTGCTGGCCAACAATCCGCCCCCCGTCCTCTCGGCCCTGTTTTGCGCCACCCCGCAGAGCTCTGCGTTGCAGTTGCCCGGGCCCGTCCCCCGCACGGACTGTGTGGC	1
HSV1and2-v4	v4C001798._17951to18070	TACCTGCTGGCCAACAATCCGCCCCCCGTCCTCTCGGCCCTGTTTTGCGCCACCCCGCAGAGCTCTGCGTTGCAGTTGCCCGGGCCCGTCCCCCGCACGGACTGTGTGGCCTATAACCCG	1
HSV1and2-v4	v4C001798._17961to18080	CCAACAATCCGCCCCCCGTCCTCTCGGCCCTGTTTTGCGCCACCCCGCAGAGCTCTGCGTTGCAGTTGCCCGGGCCCGTCCCCCGCACGGACTGTGTGGCCTATAACCCGGCCGGCGTCA	1
HSV1and2-v4	v4C001798._17971to18090	GCCCCCCGTCCTCTCGGCCCTGTTTTGCGCCACCCCGCAGAGCTCTGCGTTGCAGTTGCCCGGGCCCGTCCCCCGCACGGACTGTGTGGCCTATAACCCGGCCGGCGTCATGGGAAGCTG	1
HSV1and2-v4	v4C001798._17981to18100	CTCTCGGCCCTGTTTTGCGCCACCCCGCAGAGCTCTGCGTTGCAGTTGCCCGGGCCCGTCCCCCGCACGGACTGTGTGGCCTATAACCCGGCCGGCGTCATGGGAAGCTGCTGGAATTCC	1
HSV1and2-v4	v4C001798._17991to18110	TGTTTTGCGCCACCCCGCAGAGCTCTGCGTTGCAGTTGCCCGGGCCCGTCCCCCGCACGGACTGTGTGGCCTATAACCCGGCCGGCGTCATGGGAAGCTGCTGGAATTCCAAGGACCTGC	1
HSV1and2-v4	v4C001798._18001to18120	CACCCCGCAGAGCTCTGCGTTGCAGTTGCCCGGGCCCGTCCCCCGCACGGACTGTGTGGCCTATAACCCGGCCGGCGTCATGGGAAGCTGCTGGAATTCCAAGGACCTGCGTTCGGCTCT	1
HSV1and2-v4	v4C001798._18011to18130	AGCTCTGCGTTGCAGTTGCCCGGGCCCGTCCCCCGCACGGACTGTGTGGCCTATAACCCGGCCGGCGTCATGGGAAGCTGCTGGAATTCCAAGGACCTGCGTTCGGCTCTGGTGTATTGG	1
HSV1and2-v4	v4C001798._18021to18140	TGCAGTTGCCCGGGCCCGTCCCCCGCACGGACTGTGTGGCCTATAACCCGGCCGGCGTCATGGGAAGCTGCTGGAATTCCAAGGACCTGCGTTCGGCTCTGGTGTATTGGTGGCTTTCGG	1
HSV1and2-v4	v4C001798._18031to18150	CGGGCCCGTCCCCCGCACGGACTGTGTGGCCTATAACCCGGCCGGCGTCATGGGAAGCTGCTGGAATTCCAAGGACCTGCGTTCGGCTCTGGTGTATTGGTGGCTTTCGGGGAGCCCCAA	1
HSV1and2-v4	v4C001798._18041to18160	CCCCGCACGGACTGTGTGGCCTATAACCCGGCCGGCGTCATGGGAAGCTGCTGGAATTCCAAGGACCTGCGTTCGGCTCTGGTGTATTGGTGGCTTTCGGGGAGCCCCAAACGACGGACC	1
HSV1and2-v4	v4C001798._18051to18170	ACTGTGTGGCCTATAACCCGGCCGGCGTCATGGGAAGCTGCTGGAATTCCAAGGACCTGCGTTCGGCTCTGGTGTATTGGTGGCTTTCGGGGAGCCCCAAACGACGGACCTCGTCGCTTT	1
HSV1and2-v4	v4C001798._18061to18180	CTATAACCCGGCCGGCGTCATGGGAAGCTGCTGGAATTCCAAGGACCTGCGTTCGGCTCTGGTGTATTGGTGGCTTTCGGGGAGCCCCAAACGACGGACCTCGTCGCTTTTCTATCGGTT	1
HSV1and2-v4	v4C001798._18071to18190	GCCGGCGTCATGGGAAGCTGCTGGAATTCCAAGGACCTGCGTTCGGCTCTGGTGTATTGGTGGCTTTCGGGGAGCCCCAAACGACGGACCTCGTCGCTTTTCTATCGGTTTTGCTAACTC	1
HSV1and2-v4	v4C001798._18081to18200	TGGGAAGCTGCTGGAATTCCAAGGACCTGCGTTCGGCTCTGGTGTATTGGTGGCTTTCGGGGAGCCCCAAACGACGGACCTCGTCGCTTTTCTATCGGTTTTGCTAACTCCGGAAAATAA	1
HSV1and2-v4	v4C001798._18091to18210	CTGGAATTCCAAGGACCTGCGTTCGGCTCTGGTGTATTGGTGGCTTTCGGGGAGCCCCAAACGACGGACCTCGTCGCTTTTCTATCGGTTTTGCTAACTCCGGAAAATAAACGTGTTTTT	1
HSV1and2-v4	v4C001798._18101to18220	AAGGACCTGCGTTCGGCTCTGGTGTATTGGTGGCTTTCGGGGAGCCCCAAACGACGGACCTCGTCGCTTTTCTATCGGTTTTGCTAACTCCGGAAAATAAACGTGTTTTTTATGGAACGT	1
HSV1and2-v4	v4C001798._18111to18230	GTTCGGCTCTGGTGTATTGGTGGCTTTCGGGGAGCCCCAAACGACGGACCTCGTCGCTTTTCTATCGGTTTTGCTAACTCCGGAAAATAAACGTGTTTTTTATGGAACGTTCCCCACCTG	1
HSV1and2-v4	v4C001798._18121to18240	GGTGTATTGGTGGCTTTCGGGGAGCCCCAAACGACGGACCTCGTCGCTTTTCTATCGGTTTTGCTAACTCCGGAAAATAAACGTGTTTTTTATGGAACGTTCCCCACCTGTCGTGTCATC	1
HSV1and2-v4	v4C001798._18131to18250	TGGCTTTCGGGGAGCCCCAAACGACGGACCTCGTCGCTTTTCTATCGGTTTTGCTAACTCCGGAAAATAAACGTGTTTTTTATGGAACGTTCCCCACCTGTCGTGTCATCTCTCGGGGGA	1
HSV1and2-v4	v4C001798._18141to18260	GGAGCCCCAAACGACGGACCTCGTCGCTTTTCTATCGGTTTTGCTAACTCCGGAAAATAAACGTGTTTTTTATGGAACGTTCCCCACCTGTCGTGTCATCTCTCGGGGGATGGTGGTGGG	1
HSV1and2-v4	v4C001798._18151to18270	ACGACGGACCTCGTCGCTTTTCTATCGGTTTTGCTAACTCCGGAAAATAAACGTGTTTTTTATGGAACGTTCCCCACCTGTCGTGTCATCTCTCGGGGGATGGTGGTGGGCCTGTGTGTG	1
HSV1and2-v4	v4C001798._18161to18280	TCGTCGCTTTTCTATCGGTTTTGCTAACTCCGGAAAATAAACGTGTTTTTTATGGAACGTTCCCCACCTGTCGTGTCATCTCTCGGGGGATGGTGGTGGGCCTGTGTGTGTGTCTTGTGC	1
HSV1and2-v4	v4C001798._18171to18290	TCTATCGGTTTTGCTAACTCCGGAAAATAAACGTGTTTTTTATGGAACGTTCCCCACCTGTCGTGTCATCTCTCGGGGGATGGTGGTGGGCCTGTGTGTGTGTCTTGTGCACCGAAGGAG	1
HSV1and2-v4	v4C001798._18181to18300	TTGCTAACTCCGGAAAATAAACGTGTTTTTTATGGAACGTTCCCCACCTGTCGTGTCATCTCTCGGGGGATGGTGGTGGGCCTGTGTGTGTGTCTTGTGCACCGAAGGAGGAAAGTGGGG	1
HSV1and2-v4	v4C001798._18191to18310	CGGAAAATAAACGTGTTTTTTATGGAACGTTCCCCACCTGTCGTGTCATCTCTCGGGGGATGGTGGTGGGCCTGTGTGTGTGTCTTGTGCACCGAAGGAGGAAAGTGGGGGGGTGGTGGT	1
HSV1and2-v4	v4C001798._18201to18320	ACGTGTTTTTTATGGAACGTTCCCCACCTGTCGTGTCATCTCTCGGGGGATGGTGGTGGGCCTGTGTGTGTGTCTTGTGCACCGAAGGAGGAAAGTGGGGGGGTGGTGGTGCTGGTGGTG	1
HSV1and2-v4	v4C001798._18211to18330	TATGGAACGTTCCCCACCTGTCGTGTCATCTCTCGGGGGATGGTGGTGGGCCTGTGTGTGTGTCTTGTGCACCGAAGGAGGAAAGTGGGGGGGTGGTGGTGCTGGTGGTGGAAAGACATG	1
HSV1and2-v4	v4C001798._18221to18340	TCCCCACCTGTCGTGTCATCTCTCGGGGGATGGTGGTGGGCCTGTGTGTGTGTCTTGTGCACCGAAGGAGGAAAGTGGGGGGGTGGTGGTGCTGGTGGTGGAAAGACATGATAGAGGGAA	1
HSV1and2-v4	v4C001798._18231to18350	TCGTGTCATCTCTCGGGGGATGGTGGTGGGCCTGTGTGTGTGTCTTGTGCACCGAAGGAGGAAAGTGGGGGGGTGGTGGTGCTGGTGGTGGAAAGACATGATAGAGGGAACAAAGAAATA	1
HSV1and2-v4	v4C001798._18241to18360	TCTCGGGGGATGGTGGTGGGCCTGTGTGTGTGTCTTGTGCACCGAAGGAGGAAAGTGGGGGGGTGGTGGTGCTGGTGGTGGAAAGACATGATAGAGGGAACAAAGAAATAGAAGAAAACC	1
HSV1and2-v4	v4C001798._18251to18370	TGGTGGTGGGCCTGTGTGTGTGTCTTGTGCACCGAAGGAGGAAAGTGGGGGGGTGGTGGTGCTGGTGGTGGAAAGACATGATAGAGGGAACAAAGAAATAGAAGAAAACCACAACCGGCG	1
HSV1and2-v4	v4C001798._18261to18380	CCTGTGTGTGTGTCTTGTGCACCGAAGGAGGAAAGTGGGGGGGTGGTGGTGCTGGTGGTGGAAAGACATGATAGAGGGAACAAAGAAATAGAAGAAAACCACAACCGGCGCGTGCCAGTA	1
HSV1and2-v4	v4C001798._18271to18390	TGTCTTGTGCACCGAAGGAGGAAAGTGGGGGGGTGGTGGTGCTGGTGGTGGAAAGACATGATAGAGGGAACAAAGAAATAGAAGAAAACCACAACCGGCGCGTGCCAGTAAATACGGACG	1
HSV1and2-v4	v4C001798._18281to18400	ACCGAAGGAGGAAAGTGGGGGGGTGGTGGTGCTGGTGGTGGAAAGACATGATAGAGGGAACAAAGAAATAGAAGAAAACCACAACCGGCGCGTGCCAGTAAATACGGACGCGCGCACACG	1
HSV1and2-v4	v4C001798._18291to18410	GAAAGTGGGGGGGTGGTGGTGCTGGTGGTGGAAAGACATGATAGAGGGAACAAAGAAATAGAAGAAAACCACAACCGGCGCGTGCCAGTAAATACGGACGCGCGCACACGCGGGGGGTAA	1
HSV1and2-v4	v4C001798._18301to18420	GGGTGGTGGTGCTGGTGGTGGAAAGACATGATAGAGGGAACAAAGAAATAGAAGAAAACCACAACCGGCGCGTGCCAGTAAATACGGACGCGCGCACACGCGGGGGGTAAGTTGGAGCAC	1
HSV1and2-v4	v4C001798._18311to18430	GCTGGTGGTGGAAAGACATGATAGAGGGAACAAAGAAATAGAAGAAAACCACAACCGGCGCGTGCCAGTAAATACGGACGCGCGCACACGCGGGGGGTAAGTTGGAGCACGGGGCCCCGG	1
HSV1and2-v4	v4C001798._18321to18440	GAAAGACATGATAGAGGGAACAAAGAAATAGAAGAAAACCACAACCGGCGCGTGCCAGTAAATACGGACGCGCGCACACGCGGGGGGTAAGTTGGAGCACGGGGCCCCGGTTTATTGACC	1
HSV1and2-v4	v4C001798._18331to18450	ATAGAGGGAACAAAGAAATAGAAGAAAACCACAACCGGCGCGTGCCAGTAAATACGGACGCGCGCACACGCGGGGGGTAAGTTGGAGCACGGGGCCCCGGTTTATTGACCAAATTCAGGG	1
HSV1and2-v4	v4C001798._18341to18460	CAAAGAAATAGAAGAAAACCACAACCGGCGCGTGCCAGTAAATACGGACGCGCGCACACGCGGGGGGTAAGTTGGAGCACGGGGCCCCGGTTTATTGACCAAATTCAGGGAAACAGAAAC	1
HSV1and2-v4	v4C001798._18351to18470	GAAGAAAACCACAACCGGCGCGTGCCAGTAAATACGGACGCGCGCACACGCGGGGGGTAAGTTGGAGCACGGGGCCCCGGTTTATTGACCAAATTCAGGGAAACAGAAACCGCATCTTTT	1
HSV1and2-v4	v4C001798._18361to18480	ACAACCGGCGCGTGCCAGTAAATACGGACGCGCGCACACGCGGGGGGTAAGTTGGAGCACGGGGCCCCGGTTTATTGACCAAATTCAGGGAAACAGAAACCGCATCTTTTCCTCGAAAGG	1
HSV1and2-v4	v4C001798._18371to18490	CGTGCCAGTAAATACGGACGCGCGCACACGCGGGGGGTAAGTTGGAGCACGGGGCCCCGGTTTATTGACCAAATTCAGGGAAACAGAAACCGCATCTTTTCCTCGAAAGGGTACACAAAG	1
HSV1and2-v4	v4C001798._18381to18500	AATACGGACGCGCGCACACGCGGGGGGTAAGTTGGAGCACGGGGCCCCGGTTTATTGACCAAATTCAGGGAAACAGAAACCGCATCTTTTCCTCGAAAGGGTACACAAAGCTCCCGCCCT	1
HSV1and2-v4	v4C001798._18391to18510	CGCGCACACGCGGGGGGTAAGTTGGAGCACGGGGCCCCGGTTTATTGACCAAATTCAGGGAAACAGAAACCGCATCTTTTCCTCGAAAGGGTACACAAAGCTCCCGCCCTCGCCCCACAC	1
HSV1and2-v4	v4C001798._18401to18520	CGGGGGGTAAGTTGGAGCACGGGGCCCCGGTTTATTGACCAAATTCAGGGAAACAGAAACCGCATCTTTTCCTCGAAAGGGTACACAAAGCTCCCGCCCTCGCCCCACACGCCTTCCAGA	1
HSV1and2-v4	v4C001798._18411to18530	GTTGGAGCACGGGGCCCCGGTTTATTGACCAAATTCAGGGAAACAGAAACCGCATCTTTTCCTCGAAAGGGTACACAAAGCTCCCGCCCTCGCCCCACACGCCTTCCAGAACCCCCGTAA	1
HSV1and2-v4	v4C001798._18421to18540	GGGGCCCCGGTTTATTGACCAAATTCAGGGAAACAGAAACCGCATCTTTTCCTCGAAAGGGTACACAAAGCTCCCGCCCTCGCCCCACACGCCTTCCAGAACCCCCGTAAACACCAGTTG	1
HSV1and2-v4	v4C001798._18431to18550	TTTATTGACCAAATTCAGGGAAACAGAAACCGCATCTTTTCCTCGAAAGGGTACACAAAGCTCCCGCCCTCGCCCCACACGCCTTCCAGAACCCCCGTAAACACCAGTTGAATCTCGCGC	1
HSV1and2-v4	v4C001798._18441to18560	AAATTCAGGGAAACAGAAACCGCATCTTTTCCTCGAAAGGGTACACAAAGCTCCCGCCCTCGCCCCACACGCCTTCCAGAACCCCCGTAAACACCAGTTGAATCTCGCGCAGGATCTCGC	1
HSV1and2-v4	v4C001798._18451to18570	AAACAGAAACCGCATCTTTTCCTCGAAAGGGTACACAAAGCTCCCGCCCTCGCCCCACACGCCTTCCAGAACCCCCGTAAACACCAGTTGAATCTCGCGCAGGATCTCGCGCAGGTGATG	1
HSV1and2-v4	v4C001798._18461to18580	CGCATCTTTTCCTCGAAAGGGTACACAAAGCTCCCGCCCTCGCCCCACACGCCTTCCAGAACCCCCGTAAACACCAGTTGAATCTCGCGCAGGATCTCGCGCAGGTGATGGGCGCAGTCC	1
HSV1and2-v4	v4C001798._18471to18590	CCTCGAAAGGGTACACAAAGCTCCCGCCCTCGCCCCACACGCCTTCCAGAACCCCCGTAAACACCAGTTGAATCTCGCGCAGGATCTCGCGCAGGTGATGGGCGCAGTCCACGGGGGGGA	1
HSV1and2-v4	v4C001798._18481to18600	GTACACAAAGCTCCCGCCCTCGCCCCACACGCCTTCCAGAACCCCCGTAAACACCAGTTGAATCTCGCGCAGGATCTCGCGCAGGTGATGGGCGCAGTCCACGGGGGGGAGCACCAAGGG	1
HSV1and2-v4	v4C001798._18491to18610	CTCCCGCCCTCGCCCCACACGCCTTCCAGAACCCCCGTAAACACCAGTTGAATCTCGCGCAGGATCTCGCGCAGGTGATGGGCGCAGTCCACGGGGGGGAGCACCAAGGGCCGCGGGTAC	1
HSV1and2-v4	v4C001798._18501to18620	CGCCCCACACGCCTTCCAGAACCCCCGTAAACACCAGTTGAATCTCGCGCAGGATCTCGCGCAGGTGATGGGCGCAGTCCACGGGGGGGAGCACCAAGGGCCGCGGGTACAGATCCACGG	1
HSV1and2-v4	v4C001798._18511to18630	GCCTTCCAGAACCCCCGTAAACACCAGTTGAATCTCGCGCAGGATCTCGCGCAGGTGATGGGCGCAGTCCACGGGGGGGAGCACCAAGGGCCGCGGGTACAGATCCACGGGGACGCCGAC	1
HSV1and2-v4	v4C001798._18521to18640	ACCCCCGTAAACACCAGTTGAATCTCGCGCAGGATCTCGCGCAGGTGATGGGCGCAGTCCACGGGGGGGAGCACCAAGGGCCGCGGGTACAGATCCACGGGGACGCCGACCGACTCCCCG	1
HSV1and2-v4	v4C001798._18531to18650	ACACCAGTTGAATCTCGCGCAGGATCTCGCGCAGGTGATGGGCGCAGTCCACGGGGGGGAGCACCAAGGGCCGCGGGTACAGATCCACGGGGACGCCGACCGACTCCCCGCCCCCGGGAC	1
HSV1and2-v4	v4C001798._18541to18660	AATCTCGCGCAGGATCTCGCGCAGGTGATGGGCGCAGTCCACGGGGGGGAGCACCAAGGGCCGCGGGTACAGATCCACGGGGACGCCGACCGACTCCCCGCCCCCGGGACATACGCGCAC	1
HSV1and2-v4	v4C001798._18551to18670	AGGATCTCGCGCAGGTGATGGGCGCAGTCCACGGGGGGGAGCACCAAGGGCCGCGGGTACAGATCCACGGGGACGCCGACCGACTCCCCGCCCCCGGGACATACGCGCACGACGCGTCTC	1
HSV1and2-v4	v4C001798._18561to18680	GCAGGTGATGGGCGCAGTCCACGGGGGGGAGCACCAAGGGCCGCGGGTACAGATCCACGGGGACGCCGACCGACTCCCCGCCCCCGGGACATACGCGCACGACGCGTCTCCAGTATTGCT	1
HSV1and2-v4	v4C001798._18571to18690	GGCGCAGTCCACGGGGGGGAGCACCAAGGGCCGCGGGTACAGATCCACGGGGACGCCGACCGACTCCCCGCCCCCGGGACATACGCGCACGACGCGTCTCCAGTATTGCTCCGCGTCCAG	1
HSV1and2-v4	v4C001798._18581to18700	ACGGGGGGGAGCACCAAGGGCCGCGGGTACAGATCCACGGGGACGCCGACCGACTCCCCGCCCCCGGGACATACGCGCACGACGCGTCTCCAGTATTGCTCCGCGTCCAGCAGGGCGCCT	1
HSV1and2-v4	v4C001798._18591to18710	GCACCAAGGGCCGCGGGTACAGATCCACGGGGACGCCGACCGACTCCCCGCCCCCGGGACATACGCGCACGACGCGTCTCCAGTATTGCTCCGCGTCCAGCAGGGCGCCTCCGCGGAAGG	1
HSV1and2-v4	v4C001798._18601to18720	CCGCGGGTACAGATCCACGGGGACGCCGACCGACTCCCCGCCCCCGGGACATACGCGCACGACGCGTCTCCAGTATTGCTCCGCGTCCAGCAGGGCGCCTCCGCGGAAGGCCGTTTGGGG	1
HSV1and2-v4	v4C001798._18611to18730	AGATCCACGGGGACGCCGACCGACTCCCCGCCCCCGGGACATACGCGCACGACGCGTCTCCAGTATTGCTCCGCGTCCAGCAGGGCGCCTCCGCGGAAGGCCGTTTGGGGCAGGGGGTCG	1
HSV1and2-v4	v4C001798._18621to18740	GGACGCCGACCGACTCCCCGCCCCCGGGACATACGCGCACGACGCGTCTCCAGTATTGCTCCGCGTCCAGCAGGGCGCCTCCGCGGAAGGCCGTTTGGGGCAGGGGGTCGTCGGCCTCGC	1
HSV1and2-v4	v4C001798._18631to18750	CGACTCCCCGCCCCCGGGACATACGCGCACGACGCGTCTCCAGTATTGCTCCGCGTCCAGCAGGGCGCCTCCGCGGAAGGCCGTTTGGGGCAGGGGGTCGTCGGCCTCGCCTGGGGGGGT	1
HSV1and2-v4	v4C001798._18641to18760	CCCCCGGGACATACGCGCACGACGCGTCTCCAGTATTGCTCCGCGTCCAGCAGGGCGCCTCCGCGGAAGGCCGTTTGGGGCAGGGGGTCGTCGGCCTCGCCTGGGGGGGTCAGAACGCTC	1
HSV1and2-v4	v4C001798._18651to18770	ATACGCGCACGACGCGTCTCCAGTATTGCTCCGCGTCCAGCAGGGCGCCTCCGCGGAAGGCCGTTTGGGGCAGGGGGTCGTCGGCCTCGCCTGGGGGGGTCAGAACGCTCCAGTACTCCG	1
HSV1and2-v4	v4C001798._18661to18780	GACGCGTCTCCAGTATTGCTCCGCGTCCAGCAGGGCGCCTCCGCGGAAGGCCGTTTGGGGCAGGGGGTCGTCGGCCTCGCCTGGGGGGGTCAGAACGCTCCAGTACTCCGCGTCCAGACG	1
HSV1and2-v4	v4C001798._18671to18790	CAGTATTGCTCCGCGTCCAGCAGGGCGCCTCCGCGGAAGGCCGTTTGGGGCAGGGGGTCGTCGGCCTCGCCTGGGGGGGTCAGAACGCTCCAGTACTCCGCGTCCAGACGCCTCCCGAAG	1
HSV1and2-v4	v4C001798._18681to18800	CCGCGTCCAGCAGGGCGCCTCCGCGGAAGGCCGTTTGGGGCAGGGGGTCGTCGGCCTCGCCTGGGGGGGTCAGAACGCTCCAGTACTCCGCGTCCAGACGCCTCCCGAAGGCATCCAGGA	1
HSV1and2-v4	v4C001798._18691to18810	CAGGGCGCCTCCGCGGAAGGCCGTTTGGGGCAGGGGGTCGTCGGCCTCGCCTGGGGGGGTCAGAACGCTCCAGTACTCCGCGTCCAGACGCCTCCCGAAGGCATCCAGGACAAAGCGGTC	1
HSV1and2-v4	v4C001798._18701to18820	CCGCGGAAGGCCGTTTGGGGCAGGGGGTCGTCGGCCTCGCCTGGGGGGGTCAGAACGCTCCAGTACTCCGCGTCCAGACGCCTCCCGAAGGCATCCAGGACAAAGCGGTCACAGGCGTCC	1
HSV1and2-v4	v4C001798._18711to18830	CCGTTTGGGGCAGGGGGTCGTCGGCCTCGCCTGGGGGGGTCAGAACGCTCCAGTACTCCGCGTCCAGACGCCTCCCGAAGGCATCCAGGACAAAGCGGTCACAGGCGTCCTCCATGACGC	1
HSV1and2-v4	v4C001798._18721to18840	CAGGGGGTCGTCGGCCTCGCCTGGGGGGGTCAGAACGCTCCAGTACTCCGCGTCCAGACGCCTCCCGAAGGCATCCAGGACAAAGCGGTCACAGGCGTCCTCCATGACGCCCCGGGCCGC	1
HSV1and2-v4	v4C001798._18731to18850	TCGGCCTCGCCTGGGGGGGTCAGAACGCTCCAGTACTCCGCGTCCAGACGCCTCCCGAAGGCATCCAGGACAAAGCGGTCACAGGCGTCCTCCATGACGCCCCGGGCCGCGCACACGGCC	1
HSV1and2-v4	v4C001798._18741to18860	CTGGGGGGGTCAGAACGCTCCAGTACTCCGCGTCCAGACGCCTCCCGAAGGCATCCAGGACAAAGCGGTCACAGGCGTCCTCCATGACGCCCCGGGCCGCGCACACGGCCTCCTCCGGCG	1
HSV1and2-v4	v4C001798._18751to18870	CAGAACGCTCCAGTACTCCGCGTCCAGACGCCTCCCGAAGGCATCCAGGACAAAGCGGTCACAGGCGTCCTCCATGACGCCCCGGGCCGCGCACACGGCCTCCTCCGGCGGGCCGGCGGC	1
HSV1and2-v4	v4C001798._18761to18880	CAGTACTCCGCGTCCAGACGCCTCCCGAAGGCATCCAGGACAAAGCGGTCACAGGCGTCCTCCATGACGCCCCGGGCCGCGCACACGGCCTCCTCCGGCGGGCCGGCGGCCGGCCGCCGG	1
HSV1and2-v4	v4C001798._18771to18890	CGTCCAGACGCCTCCCGAAGGCATCCAGGACAAAGCGGTCACAGGCGTCCTCCATGACGCCCCGGGCCGCGCACACGGCCTCCTCCGGCGGGCCGGCGGCCGGCCGCCGGAGGATTCGTC	1
HSV1and2-v4	v4C001798._18781to18900	CCTCCCGAAGGCATCCAGGACAAAGCGGTCACAGGCGTCCTCCATGACGCCCCGGGCCGCGCACACGGCCTCCTCCGGCGGGCCGGCGGCCGGCCGCCGGAGGATTCGTCTCAGCGCGTC	1
HSV1and2-v4	v4C001798._18791to18910	GCATCCAGGACAAAGCGGTCACAGGCGTCCTCCATGACGCCCCGGGCCGCGCACACGGCCTCCTCCGGCGGGCCGGCGGCCGGCCGCCGGAGGATTCGTCTCAGCGCGTCGCGCATAACC	1
HSV1and2-v4	v4C001798._18801to18920	CAAAGCGGTCACAGGCGTCCTCCATGACGCCCCGGGCCGCGCACACGGCCTCCTCCGGCGGGCCGGCGGCCGGCCGCCGGAGGATTCGTCTCAGCGCGTCGCGCATAACCTCGGCCGCCG	1
HSV1and2-v4	v4C001798._18811to18930	ACAGGCGTCCTCCATGACGCCCCGGGCCGCGCACACGGCCTCCTCCGGCGGGCCGGCGGCCGGCCGCCGGAGGATTCGTCTCAGCGCGTCGCGCATAACCTCGGCCGCCGCGGCGTACGC	1
HSV1and2-v4	v4C001798._18821to18940	TCCATGACGCCCCGGGCCGCGCACACGGCCTCCTCCGGCGGGCCGGCGGCCGGCCGCCGGAGGATTCGTCTCAGCGCGTCGCGCATAACCTCGGCCGCCGCGGCGTACGCGGGCCCGCGG	1
HSV1and2-v4	v4C001798._18831to18950	CCCGGGCCGCGCACACGGCCTCCTCCGGCGGGCCGGCGGCCGGCCGCCGGAGGATTCGTCTCAGCGCGTCGCGCATAACCTCGGCCGCCGCGGCGTACGCGGGCCCGCGGAGAGGAAATC	1
HSV1and2-v4	v4C001798._18841to18960	GCACACGGCCTCCTCCGGCGGGCCGGCGGCCGGCCGCCGGAGGATTCGTCTCAGCGCGTCGCGCATAACCTCGGCCGCCGCGGCGTACGCGGGCCCGCGGAGAGGAAATCCCTGCAGGAA	1
HSV1and2-v4	v4C001798._18851to18970	TCCTCCGGCGGGCCGGCGGCCGGCCGCCGGAGGATTCGTCTCAGCGCGTCGCGCATAACCTCGGCCGCCGCGGCGTACGCGGGCCCGCGGAGAGGAAATCCCTGCAGGAAGTCGGTGTCA	1
HSV1and2-v4	v4C001798._18861to18980	GGCCGGCGGCCGGCCGCCGGAGGATTCGTCTCAGCGCGTCGCGCATAACCTCGGCCGCCGCGGCGTACGCGGGCCCGCGGAGAGGAAATCCCTGCAGGAAGTCGGTGTCATCGCGGGAGT	1
HSV1and2-v4	v4C001798._18871to18990	CGGCCGCCGGAGGATTCGTCTCAGCGCGTCGCGCATAACCTCGGCCGCCGCGGCGTACGCGGGCCCGCGGAGAGGAAATCCCTGCAGGAAGTCGGTGTCATCGCGGGAGTTCCAGAACCA	1
HSV1and2-v4	v4C001798._18881to19000	AGGATTCGTCTCAGCGCGTCGCGCATAACCTCGGCCGCCGCGGCGTACGCGGGCCCGCGGAGAGGAAATCCCTGCAGGAAGTCGGTGTCATCGCGGGAGTTCCAGAACCACGCCCCGGTC	1
HSV1and2-v4	v4C001798._18891to19010	TCAGCGCGTCGCGCATAACCTCGGCCGCCGCGGCGTACGCGGGCCCGCGGAGAGGAAATCCCTGCAGGAAGTCGGTGTCATCGCGGGAGTTCCAGAACCACGCCCCGGTCTGGCTCCAGG	1
HSV1and2-v4	v4C001798._18901to19020	GCGCATAACCTCGGCCGCCGCGGCGTACGCGGGCCCGCGGAGAGGAAATCCCTGCAGGAAGTCGGTGTCATCGCGGGAGTTCCAGAACCACGCCCCGGTCTGGCTCCAGGTGACGACGTG	1
HSV1and2-v4	v4C001798._18911to19030	TCGGCCGCCGCGGCGTACGCGGGCCCGCGGAGAGGAAATCCCTGCAGGAAGTCGGTGTCATCGCGGGAGTTCCAGAACCACGCCCCGGTCTGGCTCCAGGTGACGACGTGGGTGTAGACG	1
HSV1and2-v4	v4C001798._18921to19040	CGGCGTACGCGGGCCCGCGGAGAGGAAATCCCTGCAGGAAGTCGGTGTCATCGCGGGAGTTCCAGAACCACGCCCCGGTCTGGCTCCAGGTGACGACGTGGGTGTAGACGCCCTCTGGCG	1
HSV1and2-v4	v4C001798._18931to19050	GGGCCCGCGGAGAGGAAATCCCTGCAGGAAGTCGGTGTCATCGCGGGAGTTCCAGAACCACGCCCCGGTCTGGCTCCAGGTGACGACGTGGGTGTAGACGCCCTCTGGCGCCAGGGAGGG	1
HSV1and2-v4	v4C001798._18941to19060	AGAGGAAATCCCTGCAGGAAGTCGGTGTCATCGCGGGAGTTCCAGAACCACGCCCCGGTCTGGCTCCAGGTGACGACGTGGGTGTAGACGCCCTCTGGCGCCAGGGAGGGGGCGAGGCGC	1
HSV1and2-v4	v4C001798._18951to19070	CCTGCAGGAAGTCGGTGTCATCGCGGGAGTTCCAGAACCACGCCCCGGTCTGGCTCCAGGTGACGACGTGGGTGTAGACGCCCTCTGGCGCCAGGGAGGGGGCGAGGCGCGGGCGTATGC	1
HSV1and2-v4	v4C001798._18961to19080	GTCGGTGTCATCGCGGGAGTTCCAGAACCACGCCCCGGTCTGGCTCCAGGTGACGACGTGGGTGTAGACGCCCTCTGGCGCCAGGGAGGGGGCGAGGCGCGGGCGTATGCCGTTGGCCGA	1
HSV1and2-v4	v4C001798._18971to19090	TCGCGGGAGTTCCAGAACCACGCCCCGGTCTGGCTCCAGGTGACGACGTGGGTGTAGACGCCCTCTGGCGCCAGGGAGGGGGCGAGGCGCGGGCGTATGCCGTTGGCCGAAAGTACGGCG	1
HSV1and2-v4	v4C001798._18981to19100	TCCAGAACCACGCCCCGGTCTGGCTCCAGGTGACGACGTGGGTGTAGACGCCCTCTGGCGCCAGGGAGGGGGCGAGGCGCGGGCGTATGCCGTTGGCCGAAAGTACGGCGCGCACGGACG	1
HSV1and2-v4	v4C001798._18991to19110	CGCCCCGGTCTGGCTCCAGGTGACGACGTGGGTGTAGACGCCCTCTGGCGCCAGGGAGGGGGCGAGGCGCGGGCGTATGCCGTTGGCCGAAAGTACGGCGCGCACGGACGCCTCGAGGGC	1
HSV1and2-v4	v4C001798._19001to19120	TGGCTCCAGGTGACGACGTGGGTGTAGACGCCCTCTGGCGCCAGGGAGGGGGCGAGGCGCGGGCGTATGCCGTTGGCCGAAAGTACGGCGCGCACGGACGCCTCGAGGGCCCGGCGGGCG	1
HSV1and2-v4	v4C001798._19011to19130	TGACGACGTGGGTGTAGACGCCCTCTGGCGCCAGGGAGGGGGCGAGGCGCGGGCGTATGCCGTTGGCCGAAAGTACGGCGCGCACGGACGCCTCGAGGGCCCGGCGGGCGTCCTGGATCG	1
HSV1and2-v4	v4C001798._19021to19140	GGTGTAGACGCCCTCTGGCGCCAGGGAGGGGGCGAGGCGCGGGCGTATGCCGTTGGCCGAAAGTACGGCGCGCACGGACGCCTCGAGGGCCCGGCGGGCGTCCTGGATCGCGCCGTGCGC	1
HSV1and2-v4	v4C001798._19031to19150	CCCTCTGGCGCCAGGGAGGGGGCGAGGCGCGGGCGTATGCCGTTGGCCGAAAGTACGGCGCGCACGGACGCCTCGAGGGCCCGGCGGGCGTCCTGGATCGCGCCGTGCGCGGCGTCCGCG	1
HSV1and2-v4	v4C001798._19041to19160	CCAGGGAGGGGGCGAGGCGCGGGCGTATGCCGTTGGCCGAAAGTACGGCGCGCACGGACGCCTCGAGGGCCCGGCGGGCGTCCTGGATCGCGCCGTGCGCGGCGTCCGCGTCCCCGGGGT	1
HSV1and2-v4	v4C001798._19051to19170	GGCGAGGCGCGGGCGTATGCCGTTGGCCGAAAGTACGGCGCGCACGGACGCCTCGAGGGCCCGGCGGGCGTCCTGGATCGCGCCGTGCGCGGCGTCCGCGTCCCCGGGGTCCACGTTGAA	1
HSV1and2-v4	v4C001798._19061to19180	GGGCGTATGCCGTTGGCCGAAAGTACGGCGCGCACGGACGCCTCGAGGGCCCGGCGGGCGTCCTGGATCGCGCCGTGCGCGGCGTCCGCGTCCCCGGGGTCCACGTTGAACAGCCCCCAG	1
HSV1and2-v4	v4C001798._19071to19190	CGTTGGCCGAAAGTACGGCGCGCACGGACGCCTCGAGGGCCCGGCGGGCGTCCTGGATCGCGCCGTGCGCGGCGTCCGCGTCCCCGGGGTCCACGTTGAACAGCCCCCAGAACGCAGCCC	1
HSV1and2-v4	v4C001798._19081to19200	AAGTACGGCGCGCACGGACGCCTCGAGGGCCCGGCGGGCGTCCTGGATCGCGCCGTGCGCGGCGTCCGCGTCCCCGGGGTCCACGTTGAACAGCCCCCAGAACGCAGCCCCGGTGCCGCC	1
HSV1and2-v4	v4C001798._19091to19210	CGCACGGACGCCTCGAGGGCCCGGCGGGCGTCCTGGATCGCGCCGTGCGCGGCGTCCGCGTCCCCGGGGTCCACGTTGAACAGCCCCCAGAACGCAGCCCCGGTGCCGCCGCAGACCGCA	1
HSV1and2-v4	v4C001798._19101to19220	CCTCGAGGGCCCGGCGGGCGTCCTGGATCGCGCCGTGCGCGGCGTCCGCGTCCCCGGGGTCCACGTTGAACAGCCCCCAGAACGCAGCCCCGGTGCCGCCGCAGACCGCAAACTTCACCG	1
HSV1and2-v4	v4C001798._19111to19230	CCGGCGGGCGTCCTGGATCGCGCCGTGCGCGGCGTCCGCGTCCCCGGGGTCCACGTTGAACAGCCCCCAGAACGCAGCCCCGGTGCCGCCGCAGACCGCAAACTTCACCGAGCTGGCCGT	1
HSV1and2-v4	v4C001798._19121to19240	TCCTGGATCGCGCCGTGCGCGGCGTCCGCGTCCCCGGGGTCCACGTTGAACAGCCCCCAGAACGCAGCCCCGGTGCCGCCGCAGACCGCAAACTTCACCGAGCTGGCCGTCTGCTCGATC	1
HSV1and2-v4	v4C001798._19131to19250	CGCCGTGCGCGGCGTCCGCGTCCCCGGGGTCCACGTTGAACAGCCCCCAGAACGCAGCCCCGGTGCCGCCGCAGACCGCAAACTTCACCGAGCTGGCCGTCTGCTCGATCTGCAGGCAGA	1
HSV1and2-v4	v4C001798._19141to19260	GGCGTCCGCGTCCCCGGGGTCCACGTTGAACAGCCCCCAGAACGCAGCCCCGGTGCCGCCGCAGACCGCAAACTTCACCGAGCTGGCCGTCTGCTCGATCTGCAGGCAGACGGCGGCCAT	1
HSV1and2-v4	v4C001798._19151to19270	TCCCCGGGGTCCACGTTGAACAGCCCCCAGAACGCAGCCCCGGTGCCGCCGCAGACCGCAAACTTCACCGAGCTGGCCGTCTGCTCGATCTGCAGGCAGACGGCGGCCATGACCCCGCCG	1
HSV1and2-v4	v4C001798._19161to19280	CCACGTTGAACAGCCCCCAGAACGCAGCCCCGGTGCCGCCGCAGACCGCAAACTTCACCGAGCTGGCCGTCTGCTCGATCTGCAGGCAGACGGCGGCCATGACCCCGCCGAGCAGCTGCC	1
HSV1and2-v4	v4C001798._19171to19290	CAGCCCCCAGAACGCAGCCCCGGTGCCGCCGCAGACCGCAAACTTCACCGAGCTGGCCGTCTGCTCGATCTGCAGGCAGACGGCGGCCATGACCCCGCCGAGCAGCTGCCGGAGCGCGGG	1
HSV1and2-v4	v4C001798._19181to19300	AACGCAGCCCCGGTGCCGCCGCAGACCGCAAACTTCACCGAGCTGGCCGTCTGCTCGATCTGCAGGCAGACGGCGGCCATGACCCCGCCGAGCAGCTGCCGGAGCGCGGGGCAGGCGTCG	1
HSV1and2-v4	v4C001798._19191to19310	CGGTGCCGCCGCAGACCGCAAACTTCACCGAGCTGGCCGTCTGCTCGATCTGCAGGCAGACGGCGGCCATGACCCCGCCGAGCAGCTGCCGGAGCGCGGGGCAGGCGTCGCACGCGTCCG	1
HSV1and2-v4	v4C001798._19201to19320	GCAGACCGCAAACTTCACCGAGCTGGCCGTCTGCTCGATCTGCAGGCAGACGGCGGCCATGACCCCGCCGAGCAGCTGCCGGAGCGCGGGGCAGGCGTCGCACGCGTCCGGCACCAGGCG	1
HSV1and2-v4	v4C001798._19211to19330	AACTTCACCGAGCTGGCCGTCTGCTCGATCTGCAGGCAGACGGCGGCCATGACCCCGCCGAGCAGCTGCCGGAGCGCGGGGCAGGCGTCGCACGCGTCCGGCACCAGGCGCTCCAGCACG	1
HSV1and2-v4	v4C001798._19221to19340	AGCTGGCCGTCTGCTCGATCTGCAGGCAGACGGCGGCCATGACCCCGCCGAGCAGCTGCCGGAGCGCGGGGCAGGCGTCGCACGCGTCCGGCACCAGGCGCTCCAGCACGGCCCGGGCCC	1
HSV1and2-v4	v4C001798._19231to19350	CTGCTCGATCTGCAGGCAGACGGCGGCCATGACCCCGCCGAGCAGCTGCCGGAGCGCGGGGCAGGCGTCGCACGCGTCCGGCACCAGGCGCTCCAGCACGGCCCGGGCCCAGGGCTCCGA	1
HSV1and2-v4	v4C001798._19241to19360	TGCAGGCAGACGGCGGCCATGACCCCGCCGAGCAGCTGCCGGAGCGCGGGGCAGGCGTCGCACGCGTCCGGCACCAGGCGCTCCAGCACGGCCCGGGCCCAGGGCTCCGAGGGGGCGGCC	1
HSV1and2-v4	v4C001798._19251to19370	CGGCGGCCATGACCCCGCCGAGCAGCTGCCGGAGCGCGGGGCAGGCGTCGCACGCGTCCGGCACCAGGCGCTCCAGCACGGCCCGGGCCCAGGGCTCCGAGGGGGCGGCCGCCACCAGCG	1
HSV1and2-v4	v4C001798._19261to19380	GACCCCGCCGAGCAGCTGCCGGAGCGCGGGGCAGGCGTCGCACGCGTCCGGCACCAGGCGCTCCAGCACGGCCCGGGCCCAGGGCTCCGAGGGGGCGGCCGCCACCAGCGCGTCCAGCCT	1
HSV1and2-v4	v4C001798._19271to19390	AGCAGCTGCCGGAGCGCGGGGCAGGCGTCGCACGCGTCCGGCACCAGGCGCTCCAGCACGGCCCGGGCCCAGGGCTCCGAGGGGGCGGCCGCCACCAGCGCGTCCAGCCTTTCCAGGCCC	1
HSV1and2-v4	v4C001798._19281to19400	GGAGCGCGGGGCAGGCGTCGCACGCGTCCGGCACCAGGCGCTCCAGCACGGCCCGGGCCCAGGGCTCCGAGGGGGCGGCCGCCACCAGCGCGTCCAGCCTTTCCAGGCCCGCCCGCCCCC	1
HSV1and2-v4	v4C001798._19291to19410	GCAGGCGTCGCACGCGTCCGGCACCAGGCGCTCCAGCACGGCCCGGGCCCAGGGCTCCGAGGGGGCGGCCGCCACCAGCGCGTCCAGCCTTTCCAGGCCCGCCCGCCCCCGGGCTTCCGG	1
HSV1and2-v4	v4C001798._19301to19420	CACGCGTCCGGCACCAGGCGCTCCAGCACGGCCCGGGCCCAGGGCTCCGAGGGGGCGGCCGCCACCAGCGCGTCCAGCCTTTCCAGGCCCGCCCGCCCCCGGGCTTCCGGCAGCCCGGCC	1
HSV1and2-v4	v4C001798._19311to19430	GCACCAGGCGCTCCAGCACGGCCCGGGCCCAGGGCTCCGAGGGGGCGGCCGCCACCAGCGCGTCCAGCCTTTCCAGGCCCGCCCGCCCCCGGGCTTCCGGCAGCCCGGCCTCCCCGAGGC	1
HSV1and2-v4	v4C001798._19321to19440	CTCCAGCACGGCCCGGGCCCAGGGCTCCGAGGGGGCGGCCGCCACCAGCGCGTCCAGCCTTTCCAGGCCCGCCCGCCCCCGGGCTTCCGGCAGCCCGGCCTCCCCGAGGCCCGCGAGGGC	1
HSV1and2-v4	v4C001798._19331to19450	GCCCGGGCCCAGGGCTCCGAGGGGGCGGCCGCCACCAGCGCGTCCAGCCTTTCCAGGCCCGCCCGCCCCCGGGCTTCCGGCAGCCCGGCCTCCCCGAGGCCCGCGAGGGCGGCCAGGAGC	1
HSV1and2-v4	v4C001798._19341to19460	AGGGCTCCGAGGGGGCGGCCGCCACCAGCGCGTCCAGCCTTTCCAGGCCCGCCCGCCCCCGGGCTTCCGGCAGCCCGGCCTCCCCGAGGCCCGCGAGGGCGGCCAGGAGCTGGGCCTGGA	1
HSV1and2-v4	v4C001798._19351to19470	GGGGGCGGCCGCCACCAGCGCGTCCAGCCTTTCCAGGCCCGCCCGCCCCCGGGCTTCCGGCAGCCCGGCCTCCCCGAGGCCCGCGAGGGCGGCCAGGAGCTGGGCCTGGAGCCCGGAGAA	1
HSV1and2-v4	v4C001798._19361to19480	GCCACCAGCGCGTCCAGCCTTTCCAGGCCCGCCCGCCCCCGGGCTTCCGGCAGCCCGGCCTCCCCGAGGCCCGCGAGGGCGGCCAGGAGCTGGGCCTGGAGCCCGGAGAAACAAAACCGC	1
HSV1and2-v4	v4C001798._19371to19490	CGTCCAGCCTTTCCAGGCCCGCCCGCCCCCGGGCTTCCGGCAGCCCGGCCTCCCCGAGGCCCGCGAGGGCGGCCAGGAGCTGGGCCTGGAGCCCGGAGAAACAAAACCGCGCCGTCCAGA	1
HSV1and2-v4	v4C001798._19381to19500	TTCCAGGCCCGCCCGCCCCCGGGCTTCCGGCAGCCCGGCCTCCCCGAGGCCCGCGAGGGCGGCCAGGAGCTGGGCCTGGAGCCCGGAGAAACAAAACCGCGCCGTCCAGACCGGCCCGAC	1
HSV1and2-v4	v4C001798._19391to19510	GCCCGCCCCCGGGCTTCCGGCAGCCCGGCCTCCCCGAGGCCCGCGAGGGCGGCCAGGAGCTGGGCCTGGAGCCCGGAGAAACAAAACCGCGCCGTCCAGACCGGCCCGACGGCCGCCGGG	1
HSV1and2-v4	v4C001798._19401to19520	GGGCTTCCGGCAGCCCGGCCTCCCCGAGGCCCGCGAGGGCGGCCAGGAGCTGGGCCTGGAGCCCGGAGAAACAAAACCGCGCCGTCCAGACCGGCCCGACGGCCGCCGGGGGGTCGAGTA	1
HSV1and2-v4	v4C001798._19411to19530	CAGCCCGGCCTCCCCGAGGCCCGCGAGGGCGGCCAGGAGCTGGGCCTGGAGCCCGGAGAAACAAAACCGCGCCGTCCAGACCGGCCCGACGGCCGCCGGGGGGTCGAGTAGTTGGATGGT	1
HSV1and2-v4	v4C001798._19421to19540	TCCCCGAGGCCCGCGAGGGCGGCCAGGAGCTGGGCCTGGAGCCCGGAGAAACAAAACCGCGCCGTCCAGACCGGCCCGACGGCCGCCGGGGGGTCGAGTAGTTGGATGGTGGTGGCCGTG	1
HSV1and2-v4	v4C001798._19431to19550	CCGCGAGGGCGGCCAGGAGCTGGGCCTGGAGCCCGGAGAAACAAAACCGCGCCGTCCAGACCGGCCCGACGGCCGCCGGGGGGTCGAGTAGTTGGATGGTGGTGGCCGTGGGGTGCCACC	1
HSV1and2-v4	v4C001798._19441to19560	GGCCAGGAGCTGGGCCTGGAGCCCGGAGAAACAAAACCGCGCCGTCCAGACCGGCCCGACGGCCGCCGGGGGGTCGAGTAGTTGGATGGTGGTGGCCGTGGGGTGCCACCGCGCCACCGC	1
HSV1and2-v4	v4C001798._19451to19570	TGGGCCTGGAGCCCGGAGAAACAAAACCGCGCCGTCCAGACCGGCCCGACGGCCGCCGGGGGGTCGAGTAGTTGGATGGTGGTGGCCGTGGGGTGCCACCGCGCCACCGCTTCCCGAAAG	1
HSV1and2-v4	v4C001798._19461to19580	GCCCGGAGAAACAAAACCGCGCCGTCCAGACCGGCCCGACGGCCGCCGGGGGGTCGAGTAGTTGGATGGTGGTGGCCGTGGGGTGCCACCGCGCCACCGCTTCCCGAAAGGCGGGCAGGA	1
HSV1and2-v4	v4C001798._19471to19590	ACAAAACCGCGCCGTCCAGACCGGCCCGACGGCCGCCGGGGGGTCGAGTAGTTGGATGGTGGTGGCCGTGGGGTGCCACCGCGCCACCGCTTCCCGAAAGGCGGGCAGGAGGCGGCCGGC	1
HSV1and2-v4	v4C001798._19481to19600	GCCGTCCAGACCGGCCCGACGGCCGCCGGGGGGTCGAGTAGTTGGATGGTGGTGGCCGTGGGGTGCCACCGCGCCACCGCTTCCCGAAAGGCGGGCAGGAGGCGGCCGGCCGCCTCCGAG	1
HSV1and2-v4	v4C001798._19491to19610	CCGGCCCGACGGCCGCCGGGGGGTCGAGTAGTTGGATGGTGGTGGCCGTGGGGTGCCACCGCGCCACCGCTTCCCGAAAGGCGGGCAGGAGGCGGCCGGCCGCCTCCGAGGCCACGGCCG	1
HSV1and2-v4	v4C001798._19501to19620	GGCCGCCGGGGGGTCGAGTAGTTGGATGGTGGTGGCCGTGGGGTGCCACCGCGCCACCGCTTCCCGAAAGGCGGGCAGGAGGCGGCCGGCCGCCTCCGAGGCCACGGCCGGCCATGCCCG	1
HSV1and2-v4	v4C001798._19511to19630	GGGTCGAGTAGTTGGATGGTGGTGGCCGTGGGGTGCCACCGCGCCACCGCTTCCCGAAAGGCGGGCAGGAGGCGGCCGGCCGCCTCCGAGGCCACGGCCGGCCATGCCCGCGGGGGCAGG	1
HSV1and2-v4	v4C001798._19521to19640	GTTGGATGGTGGTGGCCGTGGGGTGCCACCGCGCCACCGCTTCCCGAAAGGCGGGCAGGAGGCGGCCGGCCGCCTCCGAGGCCACGGCCGGCCATGCCCGCGGGGGCAGGACGACCCTGG	1
HSV1and2-v4	v4C001798._19531to19650	GGTGGCCGTGGGGTGCCACCGCGCCACCGCTTCCCGAAAGGCGGGCAGGAGGCGGCCGGCCGCCTCCGAGGCCACGGCCGGCCATGCCCGCGGGGGCAGGACGACCCTGGCGCCCACCGC	1
HSV1and2-v4	v4C001798._19541to19660	GGGTGCCACCGCGCCACCGCTTCCCGAAAGGCGGGCAGGAGGCGGCCGGCCGCCTCCGAGGCCACGGCCGGCCATGCCCGCGGGGGCAGGACGACCCTGGCGCCCACCGCGGGCCAGGCC	1
HSV1and2-v4	v4C001798._19551to19670	GCGCCACCGCTTCCCGAAAGGCGGGCAGGAGGCGGCCGGCCGCCTCCGAGGCCACGGCCGGCCATGCCCGCGGGGGCAGGACGACCCTGGCGCCCACCGCGGGCCAGGCCCCCAGGCACG	1
HSV1and2-v4	v4C001798._19561to19680	TTCCCGAAAGGCGGGCAGGAGGCGGCCGGCCGCCTCCGAGGCCACGGCCGGCCATGCCCGCGGGGGCAGGACGACCCTGGCGCCCACCGCGGGCCAGGCCCCCAGGCACGCGGCATGGGT	1
HSV1and2-v4	v4C001798._19571to19690	GCGGGCAGGAGGCGGCCGGCCGCCTCCGAGGCCACGGCCGGCCATGCCCGCGGGGGCAGGACGACCCTGGCGCCCACCGCGGGCCAGGCCCCCAGGCACGCGGCATGGGTGGCCGCGGCG	1
HSV1and2-v4	v4C001798._19581to19700	GGCGGCCGGCCGCCTCCGAGGCCACGGCCGGCCATGCCCGCGGGGGCAGGACGACCCTGGCGCCCACCGCGGGCCAGGCCCCCAGGCACGCGGCATGGGTGGCCGCGGCGCCCCGCACCA	1
HSV1and2-v4	v4C001798._19591to19710	CGCCTCCGAGGCCACGGCCGGCCATGCCCGCGGGGGCAGGACGACCCTGGCGCCCACCGCGGGCCAGGCCCCCAGGCACGCGGCATGGGTGGCCGCGGCGCCCCGCACCAGGTCACGCGC	1
HSV1and2-v4	v4C001798._19601to19720	GCCACGGCCGGCCATGCCCGCGGGGGCAGGACGACCCTGGCGCCCACCGCGGGCCAGGCCCCCAGGCACGCGGCATGGGTGGCCGCGGCGCCCCGCACCAGGTCACGCGCCGACTCGGCG	1
HSV1and2-v4	v4C001798._19611to19730	GCCATGCCCGCGGGGGCAGGACGACCCTGGCGCCCACCGCGGGCCAGGCCCCCAGGCACGCGGCATGGGTGGCCGCGGCGCCCCGCACCAGGTCACGCGCCGACTCGGCGGCGGCGGCGG	1
HSV1and2-v4	v4C001798._19621to19740	CGGGGGCAGGACGACCCTGGCGCCCACCGCGGGCCAGGCCCCCAGGCACGCGGCATGGGTGGCCGCGGCGCCCCGCACCAGGTCACGCGCCGACTCGGCGGCGGCGGCGGCCGGCACGGT	1
HSV1and2-v4	v4C001798._19631to19750	ACGACCCTGGCGCCCACCGCGGGCCAGGCCCCCAGGCACGCGGCATGGGTGGCCGCGGCGCCCCGCACCAGGTCACGCGCCGACTCGGCGGCGGCGGCGGCCGGCACGGTAAACGTGGGC	1
HSV1and2-v4	v4C001798._19641to19760	CGCCCACCGCGGGCCAGGCCCCCAGGCACGCGGCATGGGTGGCCGCGGCGCCCCGCACCAGGTCACGCGCCGACTCGGCGGCGGCGGCGGCCGGCACGGTAAACGTGGGCCAGCCCGGAA	1
HSV1and2-v4	v4C001798._19651to19770	GGGCCAGGCCCCCAGGCACGCGGCATGGGTGGCCGCGGCGCCCCGCACCAGGTCACGCGCCGACTCGGCGGCGGCGGCGGCCGGCACGGTAAACGTGGGCCAGCCCGGAAATCCCAGCAC	1
HSV1and2-v4	v4C001798._19661to19780	CCCAGGCACGCGGCATGGGTGGCCGCGGCGCCCCGCACCAGGTCACGCGCCGACTCGGCGGCGGCGGCGGCCGGCACGGTAAACGTGGGCCAGCCCGGAAATCCCAGCACGGCAAAGTAT	1
HSV1and2-v4	v4C001798._19671to19790	CGGCATGGGTGGCCGCGGCGCCCCGCACCAGGTCACGCGCCGACTCGGCGGCGGCGGCGGCCGGCACGGTAAACGTGGGCCAGCCCGGAAATCCCAGCACGGCAAAGTATTGGACGGGCC	1
HSV1and2-v4	v4C001798._19681to19800	GGCCGCGGCGCCCCGCACCAGGTCACGCGCCGACTCGGCGGCGGCGGCGGCCGGCACGGTAAACGTGGGCCAGCCCGGAAATCCCAGCACGGCAAAGTATTGGACGGGCCCTCCCCGGAC	1
HSV1and2-v4	v4C001798._19691to19810	CCCCGCACCAGGTCACGCGCCGACTCGGCGGCGGCGGCGGCCGGCACGGTAAACGTGGGCCAGCCCGGAAATCCCAGCACGGCAAAGTATTGGACGGGCCCTCCCCGGACCTCAAACCCG	1
HSV1and2-v4	v4C001798._19701to19820	GGTCACGCGCCGACTCGGCGGCGGCGGCGGCCGGCACGGTAAACGTGGGCCAGCCCGGAAATCCCAGCACGGCAAAGTATTGGACGGGCCCTCCCCGGACCTCAAACCCGGGCCCCAGAA	1
HSV1and2-v4	v4C001798._19711to19830	CGACTCGGCGGCGGCGGCGGCCGGCACGGTAAACGTGGGCCAGCCCGGAAATCCCAGCACGGCAAAGTATTGGACGGGCCCTCCCCGGACCTCAAACCCGGGCCCCAGAAAAGCGAAGAC	1
HSV1and2-v4	v4C001798._19721to19840	GCGGCGGCGGCCGGCACGGTAAACGTGGGCCAGCCCGGAAATCCCAGCACGGCAAAGTATTGGACGGGCCCTCCCCGGACCTCAAACCCGGGCCCCAGAAAAGCGAAGACGGGGGCCAGG	1
HSV1and2-v4	v4C001798._19731to19850	CCGGCACGGTAAACGTGGGCCAGCCCGGAAATCCCAGCACGGCAAAGTATTGGACGGGCCCTCCCCGGACCTCAAACCCGGGCCCCAGAAAAGCGAAGACGGGGGCCAGGGCTCCGGGGG	1
HSV1and2-v4	v4C001798._19741to19860	AAACGTGGGCCAGCCCGGAAATCCCAGCACGGCAAAGTATTGGACGGGCCCTCCCCGGACCTCAAACCCGGGCCCCAGAAAAGCGAAGACGGGGGCCAGGGCTCCGGGGGCGGCGTGGAC	1
HSV1and2-v4	v4C001798._19751to19870	CAGCCCGGAAATCCCAGCACGGCAAAGTATTGGACGGGCCCTCCCCGGACCTCAAACCCGGGCCCCAGAAAAGCGAAGACGGGGGCCAGGGCTCCGGGGGCGGCGTGGACCGTGGTATGC	1
HSV1and2-v4	v4C001798._19761to19880	ATCCCAGCACGGCAAAGTATTGGACGGGCCCTCCCCGGACCTCAAACCCGGGCCCCAGAAAAGCGAAGACGGGGGCCAGGGCTCCGGGGGCGGCGTGGACCGTGGTATGCCACTGCCGGA	1
HSV1and2-v4	v4C001798._19771to19890	GGCAAAGTATTGGACGGGCCCTCCCCGGACCTCAAACCCGGGCCCCAGAAAAGCGAAGACGGGGGCCAGGGCTCCGGGGGCGGCGTGGACCGTGGTATGCCACTGCCGGAAGAGGGCGAC	1
HSV1and2-v4	v4C001798._19781to19900	TGGACGGGCCCTCCCCGGACCTCAAACCCGGGCCCCAGAAAAGCGAAGACGGGGGCCAGGGCTCCGGGGGCGGCGTGGACCGTGGTATGCCACTGCCGGAAGAGGGCGACCAGCGCCGGG	1
HSV1and2-v4	v4C001798._19791to19910	CTCCCCGGACCTCAAACCCGGGCCCCAGAAAAGCGAAGACGGGGGCCAGGGCTCCGGGGGCGGCGTGGACCGTGGTATGCCACTGCCGGAAGAGGGCGACCAGCGCCGGGGCGGAGAACC	1
HSV1and2-v4	v4C001798._19801to19920	CTCAAACCCGGGCCCCAGAAAAGCGAAGACGGGGGCCAGGGCTCCGGGGGCGGCGTGGACCGTGGTATGCCACTGCCGGAAGAGGGCGACCAGCGCCGGGGCGGAGAACCCGTCGCCGGC	1
HSV1and2-v4	v4C001798._19811to19930	GGCCCCAGAAAAGCGAAGACGGGGGCCAGGGCTCCGGGGGCGGCGTGGACCGTGGTATGCCACTGCCGGAAGAGGGCGACCAGCGCCGGGGCGGAGAACCCGTCGCCGGCGCTCACGAAG	1
HSV1and2-v4	v4C001798._19821to19940	AAGCGAAGACGGGGGCCAGGGCTCCGGGGGCGGCGTGGACCGTGGTATGCCACTGCCGGAAGAGGGCGACCAGCGCCGGGGCGGAGAACCCGTCGCCGGCGCTCACGAAGTAGTCGTAGC	1
HSV1and2-v4	v4C001798._19831to19950	GGGGGCCAGGGCTCCGGGGGCGGCGTGGACCGTGGTATGCCACTGCCGGAAGAGGGCGACCAGCGCCGGGGCGGAGAACCCGTCGCCGGCGCTCACGAAGTAGTCGTAGCCGCGCGGCAG	1
HSV1and2-v4	v4C001798._19841to19960	GCTCCGGGGGCGGCGTGGACCGTGGTATGCCACTGCCGGAAGAGGGCGACCAGCGCCGGGGCGGAGAACCCGTCGCCGGCGCTCACGAAGTAGTCGTAGCCGCGCGGCAGCAGCACCCGC	1
HSV1and2-v4	v4C001798._19851to19970	CGGCGTGGACCGTGGTATGCCACTGCCGGAAGAGGGCGACCAGCGCCGGGGCGGAGAACCCGTCGCCGGCGCTCACGAAGTAGTCGTAGCCGCGCGGCAGCAGCACCCGCGCCGTGACCC	1
HSV1and2-v4	v4C001798._19861to19980	CGTGGTATGCCACTGCCGGAAGAGGGCGACCAGCGCCGGGGCGGAGAACCCGTCGCCGGCGCTCACGAAGTAGTCGTAGCCGCGCGGCAGCAGCACCCGCGCCGTGACCCGCTGCGGGTG	1
HSV1and2-v4	v4C001798._19871to19990	CACTGCCGGAAGAGGGCGACCAGCGCCGGGGCGGAGAACCCGTCGCCGGCGCTCACGAAGTAGTCGTAGCCGCGCGGCAGCAGCACCCGCGCCGTGACCCGCTGCGGGTGTCCGCGGGGC	1
HSV1and2-v4	v4C001798._19881to20000	AGAGGGCGACCAGCGCCGGGGCGGAGAACCCGTCGCCGGCGCTCACGAAGTAGTCGTAGCCGCGCGGCAGCAGCACCCGCGCCGTGACCCGCTGCGGGTGTCCGCGGGGCCGCAGGCCGA	1
HSV1and2-v4	v4C001798._19891to20010	CAGCGCCGGGGCGGAGAACCCGTCGCCGGCGCTCACGAAGTAGTCGTAGCCGCGCGGCAGCAGCACCCGCGCCGTGACCCGCTGCGGGTGTCCGCGGGGCCGCAGGCCGACCTCGCACAC	1
HSV1and2-v4	v4C001798._19901to20020	GCGGAGAACCCGTCGCCGGCGCTCACGAAGTAGTCGTAGCCGCGCGGCAGCAGCACCCGCGCCGTGACCCGCTGCGGGTGTCCGCGGGGCCGCAGGCCGACCTCGCACACCTCGACCAGG	1
HSV1and2-v4	v4C001798._19911to20030	CGTCGCCGGCGCTCACGAAGTAGTCGTAGCCGCGCGGCAGCAGCACCCGCGCCGTGACCCGCTGCGGGTGTCCGCGGGGCCGCAGGCCGACCTCGCACACCTCGACCAGGTCCGCGAAGG	1
HSV1and2-v4	v4C001798._19921to20040	GCTCACGAAGTAGTCGTAGCCGCGCGGCAGCAGCACCCGCGCCGTGACCCGCTGCGGGTGTCCGCGGGGCCGCAGGCCGACCTCGCACACCTCGACCAGGTCCGCGAAGGCGCCCTCCTT	1
HSV1and2-v4	v4C001798._19931to20050	TAGTCGTAGCCGCGCGGCAGCAGCACCCGCGCCGTGACCCGCTGCGGGTGTCCGCGGGGCCGCAGGCCGACCTCGCACACCTCGACCAGGTCCGCGAAGGCGCCCTCCTTCCTGGTCGGC	1
HSV1and2-v4	v4C001798._19941to20060	CGCGCGGCAGCAGCACCCGCGCCGTGACCCGCTGCGGGTGTCCGCGGGGCCGCAGGCCGACCTCGCACACCTCGACCAGGTCCGCGAAGGCGCCCTCCTTCCTGGTCGGCGGAAACGCCA	1
HSV1and2-v4	v4C001798._19951to20070	CAGCACCCGCGCCGTGACCCGCTGCGGGTGTCCGCGGGGCCGCAGGCCGACCTCGCACACCTCGACCAGGTCCGCGAAGGCGCCCTCCTTCCTGGTCGGCGGAAACGCCAGGGTGGTGTA	1
HSV1and2-v4	v4C001798._19961to20080	GCCGTGACCCGCTGCGGGTGTCCGCGGGGCCGCAGGCCGACCTCGCACACCTCGACCAGGTCCGCGAAGGCGCCCTCCTTCCTGGTCGGCGGAAACGCCAGGGTGGTGTATTCGCGCGCA	1
HSV1and2-v4	v4C001798._19971to20090	GCTGCGGGTGTCCGCGGGGCCGCAGGCCGACCTCGCACACCTCGACCAGGTCCGCGAAGGCGCCCTCCTTCCTGGTCGGCGGAAACGCCAGGGTGGTGTATTCGCGCGCAAAACGCGCGG	1
HSV1and2-v4	v4C001798._19981to20100	TCCGCGGGGCCGCAGGCCGACCTCGCACACCTCGACCAGGTCCGCGAAGGCGCCCTCCTTCCTGGTCGGCGGAAACGCCAGGGTGGTGTATTCGCGCGCAAAACGCGCGGTCCTCGTCGT	1
[truncated: 32,949 more rows]
